# Supplementary material for: SLC25A45 is required for mitochondrial uptake of methylated amino acids and de novo carnitine biosynthesis
Source: Mol Cell. 2025 Nov 6;85(21):4093–4104.e8. doi: 10.1016/j.molcel.2025.08.018 (PMC12594208; doi:10.1016/j.molcel.2025.08.018)
Supplement: Table S1. Whole-cell proteomics in SLC25A45 KO vs. SLC25A45 KO + SLC25A45-FLAG cells, related to Figure 1 [file mmc2.xlsx]

## Sheet: Table S1
id	Protein IDs	Protein names	Gene names	Student's T-test Significant EV_A45	Student's T-test Difference EV_A45	-Log Student's T-test p-value EV_A45	EV_1	EV_3	EV_4	A45_1	A45_2	A45_3	Intensity	Peptides	Unique peptides	Number of proteins	Sequence coverage [%]	Sequence lengths	Mol. weight [kDa]	Q-value	Score	GOBP name	GOMF name	GOCC name	KEGG name	Location	Topology	MS/MS count	Oxidation (M) site positions	Phospho (STY) site positions	Fasta headers
1845	E9PJQ3;Q8N413;Q8N413-3;Q8N413-2;Q8N413-4;E9PK53	Solute carrier family 25 member 45	SLC25A45	+	-2.24333	3.325	19.0305	19.4381	18.9268	21.2955	21.1693	21.6606	9867100000	9	9	6	31.4	226;288;184;246;264;118	25.218	0	16.362	cellular process;establishment of localization;transmembrane transport;transport		cell part;cytoplasmic part;integral to membrane;intracellular organelle part;intracellular part;intrinsic to membrane;membrane;membrane part;mitochondrial inner membrane;mitochondrial membrane;mitochondrial part;organelle inner membrane;organelle membrane;organelle part		Mitochondrion inner membrane	Multi-pass membrane protein	16			tr|E9PJQ3|E9PJQ3_HUMAN Solute carrier family 25 member 45 OS=Homo sapiens OX=9606 GN=SLC25A45 PE=1 SV=1;sp|Q8N413|S2545_HUMAN Solute carrier family 25 member 45 OS=Homo sapiens OX=9606 GN=SLC25A45 PE=2 SV=2;sp|Q8N413-3|S2545_HUMAN Isoform 3 of Solute carri
5193	Q14195;Q14195-2;H0YBT4;D6RF19;Q14117	Dihydropyrimidinase-related protein 3	DPYSL3	+	-0.626178	3.56258	21.9744	22.1128	22.0442	22.643	22.6305	22.7363	16061000000	17	12	5	34.6	570;684;209;92;519	61.963	0	115.84	actin crosslink formation;actin cytoskeleton organization;actin filament bundle assembly;actin filament organization;actin filament-based process;axon guidance;biological regulation;cellular component assembly;cellular component assembly at cellular level;cellular component organization;cellular component organization at cellular level;cellular component organization or biogenesis;cellular compon…	binding;carbohydrate binding;catalytic activity;chondroitin sulfate binding;glycosaminoglycan binding;hydrolase activity;hydrolase activity, acting on carbon-nitrogen (but not peptide) bonds;pattern binding;polysaccharide binding;protein binding;protein domain specific binding;SH3 domain binding	cell body;cell part;cell projection;cell projection part;cytoplasmic membrane-bounded vesicle;cytoplasmic part;cytoplasmic vesicle;cytoskeletal part;cytosol;exocytic vesicle;extracellular region part;extracellular space;filamentous actin;growth cone;intracellular membrane-bounded organelle;intracellular organelle;intracellular organelle part;intracellular part;lamellipodium;macromolecular complex…		Cell projection;Cytoplasm;Growth cone		32	362;375;453		sp|Q14195|DPYL3_HUMAN Dihydropyrimidinase-related protein 3 OS=Homo sapiens OX=9606 GN=DPYSL3 PE=1 SV=1;sp|Q14195-2|DPYL3_HUMAN Isoform LCRMP-4 of Dihydropyrimidinase-related protein 3 OS=Homo sapiens OX=9606 GN=DPYSL3
4289	P49326-3;P49326;E9PJF3;P49326-2;E9PQ84;E9PP51	Dimethylaniline monooxygenase [N-oxide-forming] 5	FMO5	+	-0.464022	3.19484	19.8473	19.9331	19.8457	20.335	20.2754	20.4078	13306000000	9	9	6	21.1	464;533;278;285;145;192	52.476	0	14.403		binding;catalytic activity;coenzyme binding;cofactor binding;flavin adenine dinucleotide binding;flavin-containing monooxygenase activity;monooxygenase activity;NADP binding;nucleotide binding;oxidoreductase activity;oxidoreductase activity, acting on paired donors, with incorporation or reduction of molecular oxygen;oxidoreductase activity, acting on paired donors, with incorporation or reductio…	cell part;cytoplasmic part;endoplasmic reticulum membrane;endoplasmic reticulum part;integral to membrane;intracellular organelle part;intracellular part;intrinsic to membrane;membrane;membrane part;organelle membrane;organelle part	Drug metabolism - cytochrome P450;Methane metabolism	Endoplasmic reticulum membrane;Microsome membrane		12			sp|P49326-3|FMO5_HUMAN Isoform 3 of Flavin-containing monooxygenase 5 OS=Homo sapiens OX=9606 GN=FMO5;sp|P49326|FMO5_HUMAN Flavin-containing monooxygenase 5 OS=Homo sapiens OX=9606 GN=FMO5 PE=1 SV=2;tr|E9PJF3|E9PJF3_HUMAN Flavin-containing monooxygenase OS
6082	Q6YHK3;Q6YHK3-2;Q6YHK3-4;Q6YHK3-3	CD109 antigen	CD109	+	-0.445262	3.08555	20.7131	20.8383	20.7585	21.2265	21.1537	21.2656	5785800000	18	18	4	11.8	1445;1368;1428;665	161.69	0	43.753	anatomical structure development;anatomical structure formation involved in morphogenesis;biological regulation;cellular process;developmental process;epidermis development;hair cycle process;hair follicle development;molting cycle;molting cycle process;multicellular organismal process;negative regulation of biological process;negative regulation of cell communication;negative regulation of cell …	binding;cytokine binding;endopeptidase inhibitor activity;endopeptidase regulator activity;enzyme inhibitor activity;enzyme regulator activity;growth factor binding;peptidase inhibitor activity;peptidase regulator activity;protein binding;serine-type endopeptidase inhibitor activity;transforming growth factor beta binding	anchored to membrane;cell part;cell surface;extracellular region part;extracellular space;intrinsic to membrane;membrane;membrane part;plasma membrane		Cell membrane	GPI-anchor;Lipid-anchor	25			sp|Q6YHK3|CD109_HUMAN CD109 antigen OS=Homo sapiens OX=9606 GN=CD109 PE=1 SV=2;sp|Q6YHK3-2|CD109_HUMAN Isoform 2 of CD109 antigen OS=Homo sapiens OX=9606 GN=CD109;sp|Q6YHK3-4|CD109_HUMAN Isoform 4 of CD109 antigen OS=Homo sapiens OX=9606 GN=CD109
3664	P15090	Fatty acid-binding protein, adipocyte	FABP4	+	-0.434994	2.60559	18.1577	18.1948	18.231	18.746	18.6004	18.5421	805100000	2	2	1	11.4	132	14.719	0.00047175	2.4394	acylglycerol catabolic process;acylglycerol metabolic process;biological regulation;brown fat cell differentiation;catabolic process;cell differentiation;cellular catabolic process;cellular developmental process;cellular lipid catabolic process;cellular lipid metabolic process;cellular metabolic process;cellular process;cellular response to chemical stimulus;cellular response to inorganic substan…	binding;carboxylic acid binding;fatty acid binding;lipid binding;monocarboxylic acid binding;transporter activity	cell part;cytoplasm;cytoplasmic part;cytosol;extracellular membrane-bounded organelle;extracellular organelle;extracellular region part;extracellular vesicular exosome;intracellular membrane-bounded organelle;intracellular organelle;intracellular part;lipid particle;membrane-bounded organelle;membrane-bounded vesicle;nucleus;organelle;vesicle	PPAR signaling pathway	Cytoplasm;Nucleus		4			sp|P15090|FABP4_HUMAN Fatty acid-binding protein, adipocyte OS=Homo sapiens OX=9606 GN=FABP4 PE=1 SV=3
4098	P37059;H3BS44;H3BRZ6;H3BNN1;H3BQY3	Estradiol 17-beta-dehydrogenase 2	HSD17B2	+	-0.421953	2.15806	22.2728	22.5028	22.516	22.8985	22.8157	22.8431	5812300000	8	8	5	24	387;220;188;200;66	42.785	0	70.055	anatomical structure development;biosynthetic process;chordate embryonic development;developmental process;embryo development;embryo development ending in birth or egg hatching;in utero embryonic development;lipid biosynthetic process;lipid metabolic process;metabolic process;organ development;placenta development;primary metabolic process;response to chemical stimulus;response to external stimul…	17-alpha,20-alpha-dihydroxypregn-4-en-3-one dehydrogenase activity;catalytic activity;estradiol 17-beta-dehydrogenase activity;oxidoreductase activity;oxidoreductase activity, acting on CH-OH group of donors;oxidoreductase activity, acting on the CH-OH group of donors, NAD or NADP as acceptor;steroid dehydrogenase activity;steroid dehydrogenase activity, acting on the CH-OH group of donors, NAD o…	cell part;cytoplasmic part;endoplasmic reticulum membrane;endoplasmic reticulum part;integral to membrane;intracellular organelle part;intracellular part;intrinsic to membrane;membrane;membrane part;organelle membrane;organelle part	Steroid hormone biosynthesis	Membrane	Single-pass type II membrane protein	22			sp|P37059|DHB2_HUMAN 17-beta-hydroxysteroid dehydrogenase type 2 OS=Homo sapiens OX=9606 GN=HSD17B2 PE=1 SV=1;tr|H3BS44|H3BS44_HUMAN 17-beta-hydroxysteroid dehydrogenase type 2 (Fragment) OS=Homo sapiens OX=9606 GN=HSD17B2 PE=1 SV=1;tr|H3BRZ6|H3BRZ6_HUMAN
8358	Q9NQ86-4;Q9NQ86;E9PBG3;D6RAU9	E3 ubiquitin-protein ligase TRIM36	TRIM36	+	-0.415735	3.2829	19.9197	20.0361	19.9905	20.4132	20.3531	20.4272	2712000000	11	11	4	16.8	716;728;573;170	81.569	0	20.598	acrosome reaction;biological regulation;calcium ion-dependent exocytosis;cellular process;cellular process involved in reproduction;establishment of localization;establishment of localization in cell;exocytosis;regulation of biological process;regulation of cell cycle;regulation of cellular process;reproductive process;secretion;secretion by cell;transport;vesicle-mediated transport	acid-amino acid ligase activity;binding;catalytic activity;cation binding;ion binding;ligase activity;ligase activity, forming carbon-nitrogen bonds;metal ion binding;small conjugating protein ligase activity;transition metal ion binding;ubiquitin-protein ligase activity;zinc ion binding	acrosomal vesicle;cell part;cytoplasmic membrane-bounded vesicle;cytoplasmic part;cytoplasmic vesicle;cytoskeleton;extracellular membrane-bounded organelle;extracellular organelle;extracellular region part;extracellular vesicular exosome;intracellular;intracellular membrane-bounded organelle;intracellular non-membrane-bounded organelle;intracellular organelle;intracellular part;membrane-bounded o…		Acrosome;Cytoplasm;Cytoplasmic vesicle;Cytoskeleton;Secretory vesicle		14			sp|Q9NQ86-4|TRI36_HUMAN Isoform 4 of E3 ubiquitin-protein ligase TRIM36 OS=Homo sapiens OX=9606 GN=TRIM36;sp|Q9NQ86|TRI36_HUMAN E3 ubiquitin-protein ligase TRIM36 OS=Homo sapiens OX=9606 GN=TRIM36 PE=1 SV=2;tr|E9PBG3|E9PBG3_HUMAN E3 ubiquitin-protein ligas
8240	Q9HAW8;Q9HAW9;Q9HAW7;Q9HAW8-2;O60656;P35504;Q9HAW9-2;Q9HAW7-2;P35503;P22310;P19224;P19224-2;O60656-2;B5MCT4;P22310-2;P35504-2;P19224-3;P35503-3	UDP-glucuronosyltransferase 1-10;UDP-glucuronosyltransferase 1-8;UDP-glucuronosyltransferase 1-7;UDP-glucuronosyltransferase 1-9;UDP-glucuronosyltransferase 1-5;UDP-glucuronosyltransferase 1-3;UDP-glucuronosyltransferase 1-4;UDP-glucuronosyltransferase 1-6	UGT1A10;UGT1A8;UGT1A7;UGT1A9;UGT1A5;UGT1A3;UGT1A4;UGT1A6	+	-0.41342	3.15855	22.2585	22.226	22.1444	22.599	22.5923	22.6779	15188000000	8	3	18	13.6	530;530;530;441;530;534;441;441;534;534;532;265;441;176;445;445;443;445	59.809	0	90.739	alcohol metabolic process;aromatic compound biosynthetic process;biological regulation;biosynthetic process;carbohydrate metabolic process;carboxylic acid metabolic process;catabolic process;cellular aromatic compound metabolic process;cellular biosynthetic process;cellular carbohydrate metabolic process;cellular catabolic process;cellular glucuronidation;cellular hormone metabolic process;cellul…	binding;carboxylic acid binding;catalytic activity;drug binding;enzyme binding;enzyme inhibitor activity;enzyme regulator activity;fatty acid binding;glucuronosyltransferase activity;identical protein binding;isoprenoid binding;kinase binding;lipid binding;monocarboxylic acid binding;protein binding;protein dimerization activity;protein heterodimerization activity;protein homodimerization activit…	cell part;cytoplasmic part;endoplasmic reticulum;endoplasmic reticulum membrane;endoplasmic reticulum part;extracellular membrane-bounded organelle;extracellular organelle;extracellular region part;extracellular vesicular exosome;integral to membrane;intracellular membrane-bounded organelle;intracellular organelle;intracellular organelle part;intracellular part;intrinsic to membrane;membrane;memb…	Ascorbate and aldarate metabolism;Drug metabolism - cytochrome P450;Drug metabolism - other enzymes;Metabolism of xenobiotics by cytochrome P450;Other types of O-glycan biosynthesis;Pentose and glucuronate interconversions;Porphyrin and chlorophyll metabolism;Retinol metabolism;Starch and sucrose metabolism;Steroid hormone biosynthesis	Endoplasmic reticulum membrane;Microsome	Single-pass membrane protein	33	317;362		sp|Q9HAW8|UD110_HUMAN UDP-glucuronosyltransferase 1A10 OS=Homo sapiens OX=9606 GN=UGT1A10 PE=1 SV=1;sp|Q9HAW9|UD18_HUMAN UDP-glucuronosyltransferase 1A8 OS=Homo sapiens OX=9606 GN=UGT1A8 PE=1 SV=1;sp|Q9HAW7|UD17_HUMAN UDP-glucuronosyltransferase 1A7 OS=Hom
1125	A0A8I5QJC8;Q8IZ52;Q8IZ52-4;F8W6H2;Q8IZ52-2	Chondroitin sulfate synthase 2	CHPF	+	-0.384565	4.01402	17.8439	17.8578	17.8472	18.1884	18.2706	18.2436	779110000	6	6	5	8	767;775;613;298;315	84.667	0	7.2239	amine metabolic process;aminoglycan biosynthetic process;aminoglycan metabolic process;biosynthetic process;carbohydrate biosynthetic process;carbohydrate metabolic process;cellular biosynthetic process;cellular metabolic process;cellular process;chondroitin sulfate biosynthetic process;chondroitin sulfate metabolic process;glycosaminoglycan biosynthetic process;glycosaminoglycan metabolic proces…	acetylgalactosaminyltransferase activity;binding;catalytic activity;cation binding;glucuronosyl-N-acetylgalactosaminyl-proteoglycan 4-beta-N-acetylgalactosaminyltransferase activity;glucuronosyltransferase activity;ion binding;metal ion binding;N-acetylgalactosaminyl-proteoglycan 3-beta-glucuronosyltransferase activity;transferase activity;transferase activity, transferring glycosyl groups;transf…	cell part;cytoplasmic part;cytosol;Golgi apparatus part;Golgi cisterna membrane;Golgi membrane;integral to membrane;intracellular organelle lumen;intracellular organelle part;intracellular part;intrinsic to membrane;membrane;membrane part;membrane-enclosed lumen;mitochondrial matrix;mitochondrial part;organelle lumen;organelle membrane;organelle part	Glycosaminoglycan biosynthesis - chondroitin sulfate	Cytoplasm;Cytosol;Golgi apparatus;Golgi stack membrane;Mitochondrion;Mitochondrion matrix	Single-pass type II membrane protein	7			tr|A0A8I5QJC8|A0A8I5QJC8_HUMAN Hexosyltransferase OS=Homo sapiens OX=9606 GN=CHPF PE=1 SV=1;sp|Q8IZ52|CHSS2_HUMAN Chondroitin sulfate synthase 2 OS=Homo sapiens OX=9606 GN=CHPF PE=1 SV=2;sp|Q8IZ52-4|CHSS2_HUMAN Isoform 3 of Chondroitin sulfate synthase 2 O
160	A0A0A0MQT0;P09455;A0A0A0MTB9;H0YAK8;P09455-2;P09455-3;A0A0B4J233;P82980	Retinol-binding protein 1	RBP1	+	-0.373976	2.88028	18.9533	18.9121	18.8691	19.2066	19.3149	19.3349	1551900000	7	7	8	31	197;135;91;98;153;157;97;135	22.31	0	41.391	biological regulation;biosynthetic process;carboxylic acid metabolic process;cellular biosynthetic process;cellular hormone metabolic process;cellular ketone metabolic process;cellular lipid metabolic process;cellular metabolic process;cellular process;cellular response to stimulus;detection of abiotic stimulus;detection of external stimulus;detection of light stimulus;detection of stimulus;detec…	binding;isoprenoid binding;lipid binding;retinal binding;retinoid binding;retinol binding;transporter activity;vitamin binding	cell body;cell part;cytoplasmic part;cytosol;intracellular part		Cytoplasm;Lipid droplet		8			tr|A0A0A0MQT0|A0A0A0MQT0_HUMAN Retinol binding protein 1, cellular OS=Homo sapiens OX=9606 GN=RBP1 PE=1 SV=1;sp|P09455|RET1_HUMAN Retinol-binding protein 1 OS=Homo sapiens OX=9606 GN=RBP1 PE=1 SV=2;tr|A0A0A0MTB9|A0A0A0MTB9_HUMAN Retinol-binding protein 1 O
3912	P27338;P27338-2;A0A8I5KUC3;P21397-2;P21397	Amine oxidase [flavin-containing] B	MAOB	+	-0.352388	3.83418	22.4833	22.5067	22.4491	22.7974	22.8381	22.8608	23942000000	23	23	5	35	520;411;492;394;527	58.762	0	111.45	alcohol catabolic process;alcohol metabolic process;amine catabolic process;amine metabolic process;anatomical structure development;benzene-containing compound metabolic process;biological regulation;biosynthetic process;catabolic process;catecholamine catabolic process;catecholamine metabolic process;catechol-containing compound catabolic process;catechol-containing compound metabolic process;c…	binding;catalytic activity;coenzyme binding;cofactor binding;electron carrier activity;flavin adenine dinucleotide binding;oxidoreductase activity;oxidoreductase activity, acting on the CH-NH2 group of donors;oxidoreductase activity, acting on the CH-NH2 group of donors, oxygen as acceptor;primary amine oxidase activity	cell part;cytoplasmic part;envelope;extracellular membrane-bounded organelle;extracellular organelle;extracellular region part;extracellular vesicular exosome;integral to membrane;intracellular membrane-bounded organelle;intracellular organelle;intracellular organelle part;intracellular part;intrinsic to membrane;membrane;membrane part;membrane-bounded organelle;membrane-bounded vesicle;mitochond…	Arginine and proline metabolism;Drug metabolism - cytochrome P450;Glycine, serine and threonine metabolism;Histidine metabolism;Isoquinoline alkaloid biosynthesis;Phenylalanine metabolism;Tryptophan metabolism;Tyrosine metabolism	Mitochondrion outer membrane	Single-pass type IV membrane protein	74	270;280		sp|P27338|AOFB_HUMAN Amine oxidase [flavin-containing] B OS=Homo sapiens OX=9606 GN=MAOB PE=1 SV=3;sp|P27338-2|AOFB_HUMAN Isoform 2 of Amine oxidase [flavin-containing] B OS=Homo sapiens OX=9606 GN=MAOB
4863	Q04828;H0Y804;A6NHU4	Aldo-keto reductase family 1 member C1	AKR1C1	+	-0.335686	2.9236	22.1566	22.1391	22.1944	22.5412	22.5315	22.4244	19500000000	24	2	3	49.5	323;248;205	36.788	0	56.424	apocarotenoid metabolic process;bile acid and bile salt transport;bile acid metabolic process;biological regulation;C21-steroid hormone metabolic process;carboxylic acid metabolic process;carboxylic acid transport;cell differentiation;cellular aldehyde metabolic process;cellular component assembly;cellular component organization;cellular component organization or biogenesis;cellular developmental…	17-alpha,20-alpha-dihydroxypregn-4-en-3-one dehydrogenase activity;alcohol dehydrogenase (NADP+) activity;alditol:NADP+ 1-oxidoreductase activity;aldo-keto reductase (NADP) activity;androsterone dehydrogenase (B-specific) activity;androsterone dehydrogenase activity;bile acid binding;binding;carboxylic acid binding;catalytic activity;indanol dehydrogenase activity;ketosteroid monooxygenase activi…	cell part;cytoplasmic part;cytosol;extracellular membrane-bounded organelle;extracellular organelle;extracellular region part;extracellular vesicular exosome;intracellular part;membrane-bounded organelle;membrane-bounded vesicle;organelle;vesicle	Metabolism of xenobiotics by cytochrome P450;Steroid hormone biosynthesis	Cytoplasm		38	175		sp|Q04828|AK1C1_HUMAN Aldo-keto reductase family 1 member C1 OS=Homo sapiens OX=9606 GN=AKR1C1 PE=1 SV=1;tr|H0Y804|H0Y804_HUMAN Aldo-keto reductase family 1 member C1 (Fragment) OS=Homo sapiens OX=9606 GN=AKR1C1 PE=1 SV=1;tr|A6NHU4|A6NHU4_HUMAN Aldo-keto r
7981	Q9H008;Q5T1Z0;Q9H008-2	Phospholysine phosphohistidine inorganic pyrophosphate phosphatase	LHPP	+	-0.331556	3.55503	19.8598	19.8582	19.84	20.2337	20.141	20.1779	1828900000	4	4	3	15.9	270;212;210	29.165	0	9.9913	cellular macromolecule metabolic process;cellular metabolic process;cellular process;cellular protein metabolic process;dephosphorylation;macromolecule metabolic process;macromolecule modification;metabolic process;phosphate-containing compound metabolic process;phosphorus metabolic process;primary metabolic process;protein dephosphorylation;protein metabolic process;protein modification process	binding;catalytic activity;cation binding;hydrolase activity;hydrolase activity, acting on acid anhydrides;hydrolase activity, acting on acid anhydrides, in phosphorus-containing anhydrides;hydrolase activity, acting on ester bonds;identical protein binding;inorganic diphosphatase activity;ion binding;magnesium ion binding;metal ion binding;phosphatase activity;phosphohistidine phosphatase activi…	cell part;cytoplasm;cytoplasmic part;cytosol;intracellular membrane-bounded organelle;intracellular organelle;intracellular organelle part;intracellular part;membrane-bounded organelle;nuclear part;nucleoplasm;nucleus;organelle;organelle part	Oxidative phosphorylation	Cytoplasm;Nucleus		8			sp|Q9H008|LHPP_HUMAN Phospholysine phosphohistidine inorganic pyrophosphate phosphatase OS=Homo sapiens OX=9606 GN=LHPP PE=1 SV=2;tr|Q5T1Z0|Q5T1Z0_HUMAN Phospholysine phosphohistidine inorganic pyrophosphate phosphatase OS=Homo sapiens OX=9606 GN=LHPP PE=1
3804	P20962;F5GXR3	Parathymosin	PTMS	+	-0.305775	3.1893	19.5958	19.5769	19.6798	19.9264	19.9239	19.9195	1086800000	2	2	2	22.5	102;104	11.53	0	7.7597	biosynthetic process;cellular biosynthetic process;cellular macromolecule biosynthetic process;cellular macromolecule metabolic process;cellular metabolic process;cellular nitrogen compound metabolic process;cellular process;DNA metabolic process;DNA replication;immune system process;macromolecule biosynthetic process;macromolecule metabolic process;metabolic process;nitrogen compound metabolic p…		cell part;intracellular membrane-bounded organelle;intracellular organelle;intracellular part;membrane-bounded organelle;nucleus;organelle				7			sp|P20962|PTMS_HUMAN Parathymosin OS=Homo sapiens OX=9606 GN=PTMS PE=1 SV=2;tr|F5GXR3|F5GXR3_HUMAN Parathymosin OS=Homo sapiens OX=9606 GN=PTMS PE=1 SV=1
764	A0A6I8PIW1;O43301;A0A6I8PLB1;A0A1B0GTF3;A0A6I8PIT5;A0A6I8PIU5;A0A6I8PL32;A0A6I8PL68;A0A6I8PIX2;Q5JX83;Q96MM6;A0A6I8PRZ9;K7ELE6	Heat shock 70 kDa protein 12A	HSPA12A	+	-0.280073	4.35729	21.2801	21.3247	21.3166	21.5817	21.5973	21.5826	5518000000	14	14	13	19.7	646;675;691;692;592;227;461;182;86;600;686;46;119	71.456	0	58.682		adenyl nucleotide binding;adenyl ribonucleotide binding;ATP binding;binding;nucleotide binding;purine nucleotide binding;purine ribonucleoside triphosphate binding;purine ribonucleotide binding;ribonucleotide binding	extracellular membrane-bounded organelle;extracellular organelle;extracellular region part;extracellular vesicular exosome;membrane-bounded organelle;membrane-bounded vesicle;organelle;vesicle				32	84		tr|A0A6I8PIW1|A0A6I8PIW1_HUMAN Heat shock 70 kDa protein 12A OS=Homo sapiens OX=9606 GN=HSPA12A PE=1 SV=1;sp|O43301|HS12A_HUMAN Heat shock 70 kDa protein 12A OS=Homo sapiens OX=9606 GN=HSPA12A PE=1 SV=2;tr|A0A6I8PLB1|A0A6I8PLB1_HUMAN Heat shock 70 kDa prot
3670	P15428;P15428-5;P15428-2;E9PBZ2;P15428-4;P15428-3;E9PD69;D6RA66;D6RA83;D6RHF8	15-hydroxyprostaglandin dehydrogenase [NAD(+)]	HPGD	+	-0.246966	5.67436	21.2998	21.3186	21.3137	21.5619	21.5548	21.5564	7777100000	9	9	10	36.1	266;198;178;176;143;145;87;97;99;37	28.977	0	65.273	anatomical structure morphogenesis;arachidonic acid metabolic process;artery morphogenesis;biological regulation;blood vessel morphogenesis;carboxylic acid metabolic process;cell surface receptor linked signaling pathway;cellular ketone metabolic process;cellular lipid metabolic process;cellular metabolic process;cellular process;cellular response to stimulus;cyclooxygenase pathway;developmental …	15-hydroxyprostaglandin dehydrogenase (NAD+) activity;binding;catalytic activity;coenzyme binding;cofactor binding;G-protein coupled receptor activity;icosanoid receptor activity;identical protein binding;molecular transducer activity;NAD binding;NAD+ binding;nucleotide binding;oxidoreductase activity;oxidoreductase activity, acting on CH-OH group of donors;oxidoreductase activity, acting on the …	basolateral plasma membrane;cell part;cytoplasmic part;cytosol;extracellular membrane-bounded organelle;extracellular organelle;extracellular region part;extracellular vesicular exosome;intracellular part;membrane part;membrane-bounded organelle;membrane-bounded vesicle;organelle;plasma membrane part;vesicle		Cytoplasm		24	172		sp|P15428|PGDH_HUMAN 15-hydroxyprostaglandin dehydrogenase [NAD(+)] OS=Homo sapiens OX=9606 GN=HPGD PE=1 SV=1;sp|P15428-5|PGDH_HUMAN Isoform 5 of 15-hydroxyprostaglandin dehydrogenase [NAD(+)] OS=Homo sapiens OX=9606 GN=HPGD;sp|P15428-2|PGDH_HUMAN Isoform
7119	Q93084-4;Q93084;Q93084-3;Q93084-7;Q93084-1;Q93084-6;Q93084-5	Sarcoplasmic/endoplasmic reticulum calcium ATPase 3	ATP2A3	+	-0.245911	5.94863	17.9366	17.9459	17.9381	18.1776	18.1906	18.1901	684000000	14	5	7	14.1	998;999;1029;1033;1043;1044;1052	109.13	0	16.596	biological regulation;blood coagulation;calcium ion transport;cation transport;cellular process;coagulation;divalent inorganic cation transport;divalent metal ion transport;establishment of localization;hemostasis;ion transmembrane transport;ion transport;metal ion transport;multicellular organismal process;regulation of biological quality;regulation of body fluid levels;transmembrane transport;t…	active transmembrane transporter activity;adenyl nucleotide binding;adenyl ribonucleotide binding;ATP binding;ATPase activity;ATPase activity, coupled;ATPase activity, coupled to movement of substances;ATPase activity, coupled to transmembrane movement of ions;ATPase activity, coupled to transmembrane movement of ions, phosphorylative mechanism;ATPase activity, coupled to transmembrane movement o…	cell part;cytoplasmic part;endoplasmic reticulum;endoplasmic reticulum membrane;endoplasmic reticulum part;integral to membrane;intracellular membrane-bounded organelle;intracellular organelle;intracellular organelle part;intracellular part;intrinsic to membrane;membrane;membrane part;membrane-bounded organelle;nuclear membrane;nuclear part;organelle;organelle membrane;organelle part;platelet den…	Alzheimer's disease;Calcium signaling pathway;Pancreatic secretion	Endoplasmic reticulum membrane;Nucleus membrane;Sarcoplasmic reticulum membrane	Multi-pass membrane protein	7	126;361;720		sp|Q93084-4|AT2A3_HUMAN Isoform SERCA3G of Sarcoplasmic/endoplasmic reticulum calcium ATPase 3 OS=Homo sapiens OX=9606 GN=ATP2A3;sp|Q93084|AT2A3_HUMAN Sarcoplasmic/endoplasmic reticulum calcium ATPase 3 OS=Homo sapiens OX=9606 GN=ATP2A3 PE=1 SV=3;sp|Q93084
4520	P55809;E9PDW2;P55809-2	Succinyl-CoA:3-ketoacid coenzyme A transferase 1, mitochondrial	OXCT1	+	0.295476	4.48932	21.1832	21.1959	21.2294	20.8997	20.912	20.9104	2959400000	11	11	3	21.9	520;334;123	56.157	0	26.53	adipose tissue development;anatomical structure development;biological regulation;brain development;catabolic process;cellular catabolic process;cellular ketone body metabolic process;cellular ketone metabolic process;cellular lipid metabolic process;cellular metabolic process;cellular process;developmental process;heart development;ketone body catabolic process;ketone catabolic process;lipid met…	3-oxoacid CoA-transferase activity;binding;catalytic activity;CoA-transferase activity;identical protein binding;protein binding;protein dimerization activity;protein homodimerization activity;transferase activity;transferase activity, transferring sulfur-containing groups	cell part;cytoplasmic part;intracellular membrane-bounded organelle;intracellular organelle;intracellular organelle lumen;intracellular organelle part;intracellular part;membrane-bounded organelle;membrane-enclosed lumen;mitochondrial matrix;mitochondrial part;mitochondrion;organelle;organelle lumen;organelle part	Butanoate metabolism;Synthesis and degradation of ketone bodies;Valine, leucine and isoleucine degradation	Mitochondrion matrix		22			sp|P55809|SCOT1_HUMAN Succinyl-CoA:3-ketoacid coenzyme A transferase 1, mitochondrial OS=Homo sapiens OX=9606 GN=OXCT1 PE=1 SV=1;tr|E9PDW2|E9PDW2_HUMAN Succinyl-CoA:3-ketoacid coenzyme A transferase 1, mitochondrial OS=Homo sapiens OX=9606 GN=OXCT1 PE=1 SV
9001	Q9UM21	Alpha-1,3-mannosyl-glycoprotein 4-beta-N-acetylglucosaminyltransferase A;Alpha-1,3-mannosyl-glycoprotein 4-beta-N-acetylglucosaminyltransferase A soluble form	MGAT4A	+	0.309868	3.17785	15.3673	15.3019	15.3672	14.9886	15.0668	15.0514	82050000	1	1	1	2.4	535	61.543	0.00047393	2.523	carbohydrate metabolic process;cellular carbohydrate metabolic process;cellular macromolecule metabolic process;cellular metabolic process;cellular process;cellular protein metabolic process;glycosylation;macromolecule glycosylation;macromolecule metabolic process;macromolecule modification;metabolic process;N-glycan processing;oligosaccharide metabolic process;peptidyl-amino acid modification;pe…	acetylglucosaminyltransferase activity;alpha-1,3-mannosylglycoprotein 4-beta-N-acetylglucosaminyltransferase activity;binding;catalytic activity;cation binding;ion binding;metal ion binding;transferase activity;transferase activity, transferring glycosyl groups;transferase activity, transferring hexosyl groups;UDP-glycosyltransferase activity	cell part;cytoplasmic part;extracellular membrane-bounded organelle;extracellular organelle;extracellular region part;extracellular vesicular exosome;Golgi apparatus part;Golgi membrane;integral to membrane;intracellular organelle part;intracellular part;intrinsic to membrane;membrane;membrane part;membrane-bounded organelle;membrane-bounded vesicle;organelle;organelle membrane;organelle part;ves…	N-Glycan biosynthesis;Various types of N-glycan biosynthesis	Golgi apparatus membrane;Secreted	Single-pass type II membrane protein	1			sp|Q9UM21|MGT4A_HUMAN Alpha-1,3-mannosyl-glycoprotein 4-beta-N-acetylglucosaminyltransferase A OS=Homo sapiens OX=9606 GN=MGAT4A PE=1 SV=1
3651	P14384;F8W111;H0YHN7;F8VVI6	Carboxypeptidase M	CPM	+	0.317062	4.20654	20.2659	20.2449	20.2553	19.9256	19.9173	19.972	2631900000	8	8	4	16.3	443;249;198;136	50.513	0	11.187	anatomical structure morphogenesis;developmental process	binding;carboxypeptidase activity;catalytic activity;cation binding;exopeptidase activity;hydrolase activity;ion binding;metal ion binding;metallocarboxypeptidase activity;metalloexopeptidase activity;metallopeptidase activity;peptidase activity;peptidase activity, acting on L-amino acid peptides;transition metal ion binding;zinc ion binding	anchored to membrane;cell part;cell surface;extracellular membrane-bounded organelle;extracellular organelle;extracellular region part;extracellular vesicular exosome;intrinsic to membrane;membrane;membrane part;membrane-bounded organelle;membrane-bounded vesicle;organelle;plasma membrane;vesicle		Cell membrane	GPI-anchor;Lipid-anchor	12			sp|P14384|CBPM_HUMAN Carboxypeptidase M OS=Homo sapiens OX=9606 GN=CPM PE=1 SV=2;tr|F8W111|F8W111_HUMAN Carboxypeptidase M (Fragment) OS=Homo sapiens OX=9606 GN=CPM PE=1 SV=1
4515	P55327-2;P55327-4;P55327-3;P55327;P55327-7;P55327-6;P55327-5;E5RFR7;H0YC44;P55327-8;E5RK35	Tumor protein D52	TPD52	+	0.318903	4.80297	15.8409	15.8496	15.8405	15.4999	15.5344	15.5399	1993200000	16	2	11	65.2	184;207;248;224;233;247;238;111;148;151;60	19.863	0.0059277	1.4423	anatomical structure morphogenesis;B cell activation;B cell differentiation;cell activation;cell differentiation;cellular developmental process;cellular process;developmental process;establishment of localization;immune system process;leukocyte activation;leukocyte differentiation;lymphocyte activation;lymphocyte differentiation;secretion;transport	binding;calcium ion binding;cation binding;identical protein binding;ion binding;metal ion binding;protein binding;protein dimerization activity;protein heterodimerization activity;protein homodimerization activity	cell part;cytoplasm;cytoplasmic part;endoplasmic reticulum;intracellular membrane-bounded organelle;intracellular organelle;intracellular part;membrane-bounded organelle;organelle;perinuclear region of cytoplasm				2			sp|P55327-2|TPD52_HUMAN Isoform 2 of Tumor protein D52 OS=Homo sapiens OX=9606 GN=TPD52;sp|P55327-4|TPD52_HUMAN Isoform 4 of Tumor protein D52 OS=Homo sapiens OX=9606 GN=TPD52;sp|P55327-3|TPD52_HUMAN Isoform 3 of Tumor protein D52 OS=Homo sapiens OX=9606 G
298	P15941-2;A0A0C4DGW3;P15941;P15941-3;P15941-4;P15941-8;A0A0A0MSH4;A0A0A0MRB3;B1AVQ7;P15941-11;P15941-7;P15941-17;P15941-6;P15941-15;A0A087WVJ0;A0A087X0L2;P15941-16;A6ZIE4;P15941-9;P15941-10;P15941-12;P15941-5;P15941-13;A0A087X061;A0A087WZZ6;V9GZ38;A0A087WZI8;A0A087WTR1;A0A087WWM2;P15941-14;B6ECB5	Mucin-1;Mucin-1 subunit alpha;Mucin-1 subunit beta	MUC1	+	0.335602	4.24791	22.1437	22.126	22.1267	21.7615	21.8089	21.8192	8514000000	10	8	31	7.9	1264;475;1255;1252;1243;273;268;241;229;264;255;259;230;224;228;239;166;189;168;203;159;1087;198;96;123;251;126;85;135;96;80	122.94	0	60.998	biological regulation;carbohydrate metabolic process;cellular carbohydrate metabolic process;cellular macromolecule metabolic process;cellular metabolic process;cellular process;cellular protein metabolic process;cellular response to stimulus;cellular response to stress;DNA damage response, signal transduction by p53 class mediator;DNA damage response, signal transduction by p53 class mediator re…	binding;core promoter proximal region DNA binding;core promoter proximal region sequence-specific DNA binding;DNA binding;nucleic acid binding;p53 binding;protein binding;protein binding transcription factor activity;regulatory region DNA binding;regulatory region nucleic acid binding;RNA polymerase II core promoter proximal region sequence-specific DNA binding;RNA polymerase II regulatory region…	apical plasma membrane;cell part;chromatin;chromosomal part;cytoplasmic part;extracellular membrane-bounded organelle;extracellular organelle;extracellular region part;extracellular space;extracellular vesicular exosome;Golgi apparatus part;Golgi lumen;integral to membrane;integral to plasma membrane;intracellular organelle lumen;intracellular organelle part;intracellular part;intrinsic to membra…		Apical cell membrane;Cell membrane;Cytoplasm;Nucleus;Secreted	Single-pass type I membrane protein	40	1215	1236	sp|P15941-2|MUC1_HUMAN Isoform 2 of Mucin-1 OS=Homo sapiens OX=9606 GN=MUC1;tr|A0A0C4DGW3|A0A0C4DGW3_HUMAN Mucin-1 OS=Homo sapiens OX=9606 GN=MUC1 PE=1 SV=1;sp|P15941|MUC1_HUMAN Mucin-1 OS=Homo sapiens OX=9606 GN=MUC1 PE=1 SV=3;sp|P15941-3|MUC1_HUMAN Isofo
3679	P16070;P16070-7;P16070-3;P16070-4;P16070-5;P16070-10;P16070-6;P16070-17;P16070-11;P16070-16;P16070-8;P16070-13;P16070-14;P16070-12;P16070-18;H0Y2P0;H0YD13;P16070-9;H0YDW7;H0YE40;H0YCV9;P16070-15;H0Y5E4;H0YDX6;J3KN83;H0YEU1;H0YD17;H0YCL4;E9PKC6;Q86UZ1;P16070-19;H0YD90;H0YEV3;H0YEA1;H0YDV8;H0YF08	CD44 antigen	CD44	+	0.351085	3.03104	24.5126	24.5034	24.5386	24.2383	24.1574	24.1056	57061000000	19	19	36	24.4	742;713;711;699;734;493;699;691;429;668;674;425;396;361;340;287;206;675;240;82;277;294;294;183;232;268;229;195;78;80;139;195;243;193;191;186	81.537	0	323.31	amine metabolic process;aminoglycan catabolic process;aminoglycan metabolic process;anatomical structure development;anatomical structure morphogenesis;biological adhesion;biological regulation;blood coagulation;branching involved in prostate gland morphogenesis;branching involved in ureteric bud morphogenesis;branching morphogenesis of a tube;carbohydrate catabolic process;carbohydrate metabolic…	binding;carbohydrate binding;catalytic activity;collagen binding;glycosaminoglycan binding;hexosaminidase activity;hyaluronic acid binding;hyalurononglucosaminidase activity;hydrolase activity;hydrolase activity, acting on glycosyl bonds;hydrolase activity, hydrolyzing O-glycosyl compounds;pattern binding;polysaccharide binding;protein binding	adherens junction;anchoring junction;basolateral plasma membrane;cell junction;cell part;cell surface;cell-substrate adherens junction;cell-substrate junction;cytoplasm;cytoplasmic part;external side of plasma membrane;extracellular membrane-bounded organelle;extracellular organelle;extracellular region part;extracellular vesicular exosome;focal adhesion;Golgi apparatus;integral to membrane;integ…	ECM-receptor interaction;Hematopoietic cell lineage;Shigellosis	Cell membrane;Cell projection;Microvillus	Single-pass type I membrane protein	84	709;725;738	704;706	sp|P16070|CD44_HUMAN CD44 antigen OS=Homo sapiens OX=9606 GN=CD44 PE=1 SV=3;sp|P16070-7|CD44_HUMAN Isoform 7 of CD44 antigen OS=Homo sapiens OX=9606 GN=CD44;sp|P16070-3|CD44_HUMAN Isoform 3 of CD44 antigen OS=Homo sapiens OX=9606 GN=CD44;sp|P16070-4|CD44_H
6529	Q8IZW8;J3QLA4	Tensin-4	TNS4	+	0.360332	2.48941	23.0848	22.9642	22.9985	22.5935	22.7418	22.6312	22248000000	28	28	2	43.9	715;33	76.763	0	323.31	apoptosis;cell death;cellular process;death;localization;macromolecule localization;programmed cell death;protein localization		adherens junction;anchoring junction;cell junction;cell part;cell-substrate adherens junction;cell-substrate junction;cytoplasm;cytoskeleton;focal adhesion;intracellular non-membrane-bounded organelle;intracellular organelle;intracellular part;non-membrane-bounded organelle;organelle		Cell junction;Cytoplasm;Cytoskeleton;Focal adhesion		80	236	350	sp|Q8IZW8|TENS4_HUMAN Tensin-4 OS=Homo sapiens OX=9606 GN=TNS4 PE=1 SV=3
7796	Q9BV40;C9JXZ5;B8ZZT4	Vesicle-associated membrane protein 8	VAMP8	+	0.372818	2.69371	22.7879	22.8416	22.9061	22.5492	22.4189	22.449	35740000000	5	5	3	41	100;74;99	11.438	0	34.228	autophagic vacuole fusion;biological regulation;body fluid secretion;cellular component assembly;cellular component assembly at cellular level;cellular component organization;cellular component organization at cellular level;cellular component organization or biogenesis;cellular component organization or biogenesis at cellular level;cellular macromolecular complex assembly;cellular macromolecular…	binding;channel inhibitor activity;channel regulator activity;chloride channel inhibitor activity;chloride channel regulator activity;ion channel inhibitor activity;protein binding;SNAP receptor activity;SNARE binding	azurophil granule membrane;cell part;cell surface;cytoplasm;cytoplasmic part;cytoplasmic vesicle membrane;cytoplasmic vesicle part;cytosol;early endosome;endosomal part;endosome;endosome membrane;extracellular membrane-bounded organelle;extracellular organelle;extracellular region part;extracellular vesicular exosome;integral to membrane;intracellular membrane-bounded organelle;intracellular orga…	SNARE interactions in vesicular transport	Cell membrane;Early endosome membrane;Late endosome membrane;Lysosome membrane	Single-pass type IV membrane protein	33	27		sp|Q9BV40|VAMP8_HUMAN Vesicle-associated membrane protein 8 OS=Homo sapiens OX=9606 GN=VAMP8 PE=1 SV=1;tr|C9JXZ5|C9JXZ5_HUMAN Vesicle-associated membrane protein 8 OS=Homo sapiens OX=9606 GN=VAMP8 PE=1 SV=1;tr|B8ZZT4|B8ZZT4_HUMAN Vesicle-associated membran
3634	P13674	Prolyl 4-hydroxylase subunit alpha-1	P4HA1	+	0.380225	3.29036	15.9396	15.9092	15.9737	15.5986	15.4967	15.5865	1327900000	26	1	1	36.7	534	61.049	0	21.185	4-hydroxyproline metabolic process;amine metabolic process;carboxylic acid metabolic process;cellular amine metabolic process;cellular amino acid metabolic process;cellular component organization;cellular component organization at cellular level;cellular component organization or biogenesis;cellular component organization or biogenesis at cellular level;cellular ketone metabolic process;cellular …	binding;carboxylic acid binding;catalytic activity;cation binding;dioxygenase activity;ion binding;iron ion binding;L-ascorbic acid binding;metal ion binding;oxidoreductase activity;oxidoreductase activity, acting on paired donors, with incorporation or reduction of molecular oxygen;oxidoreductase activity, acting on paired donors, with incorporation or reduction of molecular oxygen, 2-oxoglutara…	cell part;cytoplasmic part;endoplasmic reticulum;endoplasmic reticulum lumen;endoplasmic reticulum part;intracellular membrane-bounded organelle;intracellular organelle;intracellular organelle lumen;intracellular organelle part;intracellular part;macromolecular complex;membrane;membrane-bounded organelle;membrane-enclosed lumen;mitochondrion;organelle;organelle lumen;organelle part;procollagen-pr…	Arginine and proline metabolism	Endoplasmic reticulum lumen		1			sp|P13674|P4HA1_HUMAN Prolyl 4-hydroxylase subunit alpha-1 OS=Homo sapiens OX=9606 GN=P4HA1 PE=1 SV=2
1953	F5H2A4;F5H2U8;P52926;F5H6H0;P52926-3;P52926-6;P52926-5	High mobility group protein HMGI-C	HMGA2	+	0.380826	3.10538	22.1468	22.1899	22.2784	21.8541	21.8102	21.8083	20626000000	8	3	7	55.1	118;99;109;147;86;90;103	12.714	0	79.071	adipose tissue development;adrenal gland development;aging;anatomical structure development;anatomical structure morphogenesis;base-excision repair;biological regulation;cell aging;cell communication;cell cycle checkpoint;cell cycle phase;cell cycle process;cell differentiation;cell division;cell morphogenesis;cell morphogenesis involved in differentiation;cell proliferation;cell proliferation in…	5'-deoxyribose-5-phosphate lyase activity;AT DNA binding;binding;C2H2 zinc finger domain binding;cAMP response element binding;carbon-oxygen lyase activity;catalytic activity;chromatin binding;chromatin DNA binding;core promoter binding;DNA bending activity;DNA binding;DNA-(apurinic or apyrimidinic site) lyase activity;DNA-dependent protein kinase activity;kinase activity;lyase activity;MH1 domai…	cell part;chromatin;chromosomal part;chromosome;heterochromatin;intracellular membrane-bounded organelle;intracellular non-membrane-bounded organelle;intracellular organelle;intracellular organelle part;intracellular part;macromolecular complex;membrane-bounded organelle;non-membrane-bounded organelle;nuclear chromosome;nuclear part;nucleoplasm;nucleus;organelle;organelle part;protein complex;pro…		Nucleus		38			tr|F5H2A4|F5H2A4_HUMAN High mobility group protein HMGI-C OS=Homo sapiens OX=9606 GN=HMGA2 PE=1 SV=1;tr|F5H2U8|F5H2U8_HUMAN High mobility group protein HMGI-C OS=Homo sapiens OX=9606 GN=HMGA2 PE=1 SV=1;sp|P52926|HMGA2_HUMAN High mobility group protein HMGI
4530	P56211;H3BMD8;P56211-2;H3BTD3;H3BQ52	cAMP-regulated phosphoprotein 19	ARPP19	+	0.382902	3.04883	19.5236	19.5337	19.6275	19.2298	19.1719	19.1343	3114000000	5	4	5	73.2	112;131;96;72;71	12.323	0	37.966	biological regulation;cell cycle;cell cycle phase;cell cycle process;cell division;cell surface receptor linked signaling pathway;cellular component organization;cellular component organization at cellular level;cellular component organization or biogenesis;cellular component organization or biogenesis at cellular level;cellular process;cellular response to stimulus;dopamine receptor signaling pa…	binding;channel regulator activity;enzyme binding;enzyme inhibitor activity;enzyme regulator activity;phosphatase binding;phosphatase inhibitor activity;phosphatase regulator activity;potassium channel regulator activity;protein binding;protein phosphatase 2A binding;protein phosphatase binding;protein phosphatase inhibitor activity;protein phosphatase regulator activity;protein phosphatase type …	cell part;cytoplasm;intracellular organelle part;intracellular part;nuclear part;nucleoplasm;organelle part		Cytoplasm		7	17;67	62	sp|P56211|ARP19_HUMAN cAMP-regulated phosphoprotein 19 OS=Homo sapiens OX=9606 GN=ARPP19 PE=1 SV=2;tr|H3BMD8|H3BMD8_HUMAN cAMP-regulated phosphoprotein 19 OS=Homo sapiens OX=9606 GN=ARPP19 PE=1 SV=1;sp|P56211-2|ARP19_HUMAN Isoform ARPP-16 of cAMP-regulated
9149	Q9Y2S6;A0A024R1R8;Q9Y2C4-3;Q9Y2C4-4;Q9Y2C4	Translation machinery-associated protein 7	TMA7	+	0.391316	2.78072	22.2745	22.3712	22.3584	21.9999	21.861	21.9693	9189400000	7	6	5	46.9	64;64;228;318;368	7.0662	0	25.263							17	22		sp|Q9Y2S6|TMA7_HUMAN Translation machinery-associated protein 7 OS=Homo sapiens OX=9606 GN=TMA7 PE=1 SV=1
8303	Q9HCY8	Protein S100-A14	S100A14	+	0.403636	3.49921	21.8468	21.7835	21.8073	21.4267	21.4488	21.3513	2972600000	4	4	1	40.4	104	11.662	0	139.83	activation of immune response;activation of innate immune response;apoptosis;biological regulation;calcium ion homeostasis;cation homeostasis;cell death;cellular process;cellular response to stimulus;chemical homeostasis;death;defense response;defense response to bacterium;divalent inorganic cation homeostasis;homeostatic process;immune response-activating signal transduction;immune response-regu…	binding;calcium ion binding;cation binding;chemokine receptor binding;cytokine receptor binding;G-protein-coupled receptor binding;ion binding;metal ion binding;protein binding;receptor binding	cell junction;cell part;cytoplasm;cytoplasmic part;cytoskeleton;extracellular membrane-bounded organelle;extracellular organelle;extracellular region part;extracellular vesicular exosome;intracellular non-membrane-bounded organelle;intracellular organelle;intracellular organelle part;intracellular part;membrane;membrane-bounded organelle;membrane-bounded vesicle;microtubule cytoskeleton;non-membr…		Cytoplasm		9			sp|Q9HCY8|S10AE_HUMAN Protein S100-A14 OS=Homo sapiens OX=9606 GN=S100A14 PE=1 SV=1
4277	P49006	MARCKS-related protein	MARCKSL1	+	0.406701	2.80726	22.0375	22.1797	22.1029	21.7668	21.6608	21.6724	3290500000	8	7	1	77.9	195	19.529	0	106.13	biological regulation;positive regulation of biological process;positive regulation of cell proliferation;positive regulation of cellular process;regulation of biological process;regulation of cell proliferation;regulation of cellular process		cell part;cytoplasm;extracellular membrane-bounded organelle;extracellular organelle;extracellular region part;extracellular vesicular exosome;intracellular part;membrane;membrane-bounded organelle;membrane-bounded vesicle;organelle;plasma membrane;vesicle	Fc gamma R-mediated phagocytosis;Leishmaniasis	Cell membrane;Cytoplasm;Cytoskeleton	Lipid-anchor	25			sp|P49006|MRP_HUMAN MARCKS-related protein OS=Homo sapiens OX=9606 GN=MARCKSL1 PE=1 SV=2
3889	P25815	Protein S100-P	S100P	+	0.426699	2.29371	19.3395	19.3164	19.4295	19.0381	18.9615	18.8057	1212200000	2	2	1	21.1	95	10.4	0	29.523	cell migration;cell motility;cellular component movement;cellular process;endothelial cell migration;locomotion;response to chemical stimulus;response to organic substance;response to stimulus	binding;calcium ion binding;calcium-dependent protein binding;cation binding;ion binding;magnesium ion binding;metal ion binding;protein binding	cell part;cell projection membrane;cell projection part;cytoplasm;extracellular membrane-bounded organelle;extracellular organelle;extracellular region part;extracellular vesicular exosome;intracellular membrane-bounded organelle;intracellular organelle;intracellular part;membrane part;membrane-bounded organelle;membrane-bounded vesicle;microvillus membrane;nucleus;organelle;plasma membrane part;…		Cell projection;Cytoplasm;Microvillus membrane;Nucleus		4			sp|P25815|S100P_HUMAN Protein S100-P OS=Homo sapiens OX=9606 GN=S100P PE=1 SV=2
4561	P60468;S4R3B5	Protein transport protein Sec61 subunit beta	SEC61B	+	0.427127	3.48295	22.207	22.2443	22.2663	21.8777	21.7843	21.7743	19144000000	5	5	2	50	96;42	9.9743	0	76.371	antigen processing and presentation;antigen processing and presentation of exogenous antigen;antigen processing and presentation of exogenous peptide antigen;antigen processing and presentation of exogenous peptide antigen via MHC class I;antigen processing and presentation of exogenous peptide antigen via MHC class I, TAP-dependent;antigen processing and presentation of peptide antigen;antigen p…	binding;epidermal growth factor binding;growth factor binding;hormone binding;protein binding	cell part;cytoplasmic part;cytosol;endoplasmic reticulum;endoplasmic reticulum membrane;endoplasmic reticulum part;endoplasmic reticulum Sec complex;integral to membrane;intracellular membrane-bounded organelle;intracellular organelle;intracellular organelle part;intracellular part;intrinsic to membrane;macromolecular complex;membrane;membrane part;membrane-bounded organelle;organelle;organelle m…	Phagosome;Protein export;Protein processing in endoplasmic reticulum;Vibrio cholerae infection	Endoplasmic reticulum membrane	Single-pass membrane protein	15	55	9;17	sp|P60468|SC61B_HUMAN Protein transport protein Sec61 subunit beta OS=Homo sapiens OX=9606 GN=SEC61B PE=1 SV=2
2626	O00479	High mobility group nucleosome-binding domain-containing protein 4	HMGN4	+	0.431456	2.32312	21.3219	21.3746	21.5183	21.0698	20.9196	20.931	5171100000	6	5	1	48.9	90	9.5388	0	10.948		binding;DNA binding;nucleic acid binding	cell part;chromatin;chromosomal part;intracellular membrane-bounded organelle;intracellular organelle;intracellular organelle part;intracellular part;membrane-bounded organelle;nucleus;organelle;organelle part		Nucleus		16			sp|O00479|HMGN4_HUMAN High mobility group nucleosome-binding domain-containing protein 4 OS=Homo sapiens OX=9606 GN=HMGN4 PE=1 SV=3
44	A0A087WUH9;Q9NYY3;Q9H4B4	Serine/threonine-protein kinase PLK;Serine/threonine-protein kinase PLK2;Serine/threonine-protein kinase PLK3	PLK2;PLK3	+	0.438523	2.37385	17.8439	18.0007	18.0619	17.5049	17.4825	17.6035	177350000	2	2	3	2.5	671;685;646	76.65	0.0068828	1.3248	apoptosis;behavior;biological regulation;cell cycle;cell cycle checkpoint;cell cycle process;cell death;cellular component disassembly;cellular component disassembly at cellular level;cellular component organization;cellular component organization at cellular level;cellular component organization or biogenesis;cellular component organization or biogenesis at cellular level;cellular macromolecule …	adenyl nucleotide binding;adenyl ribonucleotide binding;ATP binding;binding;catalytic activity;kinase activity;molecular transducer activity;nucleotide binding;p53 binding;phosphotransferase activity, alcohol group as acceptor;protein binding;protein kinase activity;protein serine/threonine kinase activity;purine nucleotide binding;purine ribonucleoside triphosphate binding;purine ribonucleotide …	cell body;cell part;cell projection;centriole;centrosome;cytoplasm;cytoplasmic part;cytoskeletal part;dendrite;Golgi apparatus part;Golgi stack;intracellular;intracellular membrane-bounded organelle;intracellular non-membrane-bounded organelle;intracellular organelle;intracellular organelle part;intracellular part;membrane-bounded organelle;microtubule organizing center;microtubule organizing cen…	ko05152	Cell projection;Centriole;Centrosome;Cytoplasm;Cytoskeleton;Dendrite;Golgi apparatus;Microtubule organizing center;Nucleolus;Nucleus		2			tr|A0A087WUH9|A0A087WUH9_HUMAN Serine/threonine-protein kinase PLK OS=Homo sapiens OX=9606 GN=PLK2 PE=1 SV=1;sp|Q9NYY3|PLK2_HUMAN Serine/threonine-protein kinase PLK2 OS=Homo sapiens OX=9606 GN=PLK2 PE=1 SV=3;sp|Q9H4B4|PLK3_HUMAN Serine/threonine-protein k
3427	P05114;A6NL93;A6NEL0;F2Z2W6;F2Z2Y5;H7BXJ5;A0A494C035	Non-histone chromosomal protein HMG-14	HMGN1	+	0.451635	2.17308	23.2613	23.4615	23.4028	23.0105	22.7979	22.9622	21135000000	12	11	7	72	100;90;116;44;45;48;55	10.659	0	50.779	anatomical structure morphogenesis;biological regulation;cellular component organization;cellular component organization at cellular level;cellular component organization or biogenesis;cellular component organization or biogenesis at cellular level;cellular macromolecule metabolic process;cellular metabolic process;cellular nitrogen compound metabolic process;cellular process;cellular response to…	binding;chromatin binding;DNA binding;nucleic acid binding	cell part;chromatin;chromosomal part;cytoplasm;intracellular membrane-bounded organelle;intracellular organelle;intracellular organelle part;intracellular part;membrane-bounded organelle;nucleus;organelle;organelle part		Cytoplasm;Nucleus		40			sp|P05114|HMGN1_HUMAN Non-histone chromosomal protein HMG-14 OS=Homo sapiens OX=9606 GN=HMGN1 PE=1 SV=3;tr|A6NL93|A6NL93_HUMAN Non-histone chromosomal protein HMG-14 OS=Homo sapiens OX=9606 GN=HMGN1 PE=1 SV=1;tr|A6NEL0|A6NEL0_HUMAN Non-histone chromosomal
2014	F8VV56;F8W022;F8VWK8;P08962-3;P08962-2;P08962;F8VNT9;REV__H0YLC4;REV__H0YLZ7;REV__Q8N1W2	Tetraspanin;CD63 antigen	CD63	+	0.456363	4.01581	22.7951	22.8583	22.8541	22.412	22.341	22.3856	14737000000	7	7	10	40	145;215;217;156;215;238;133;160;387;664	16.021	0	76.755	biological adhesion;biological regulation;blood coagulation;cell activation;cell adhesion;cell migration;cell motility;cell-matrix adhesion;cell-substrate adhesion;cellular component movement;cellular localization;cellular macromolecule localization;cellular pigment accumulation;cellular pigmentation;cellular process;cellular protein localization;cellular response to stimulus;coagulation;developm…		cell part;cell surface;cytoplasmic membrane-bounded vesicle;cytoplasmic part;cytoplasmic vesicle;cytoplasmic vesicle membrane;cytoplasmic vesicle part;endosomal part;endosome lumen;endosome membrane;extracellular membrane-bounded organelle;extracellular organelle;extracellular region part;extracellular vesicular exosome;integral to membrane;integral to plasma membrane;intracellular membrane-bound…	Lysosome	Cell membrane;Cell surface;Endosome;Exosome;Late endosome membrane;Lysosome membrane;Melanosome;Membrane;Multivesicular body;Secreted	Multi-pass membrane protein	32	19		tr|F8VV56|F8VV56_HUMAN CD63 antigen OS=Homo sapiens OX=9606 GN=CD63 PE=1 SV=1;tr|F8W022|F8W022_HUMAN Tetraspanin (Fragment) OS=Homo sapiens OX=9606 GN=CD63 PE=1 SV=1;tr|F8VWK8|F8VWK8_HUMAN Tetraspanin (Fragment) OS=Homo sapiens OX=9606 GN=CD63 PE=1 SV=1;sp
4717	P78324-2;P78324;P78324-4;Q5TFQ8;Q9P1W8;Q9P1W8-2;Q9P1W8-4;Q9P1W8-3;H3BQ21;H3BSK5;H9KV29;H3BML4;H3BU43;H3BRP9;H3BUA5;H3BV43;O00241;O00241-2	Tyrosine-protein phosphatase non-receptor type substrate 1;Signal-regulatory protein beta-1 isoform 3	SIRPA;SIRPB1	+	0.466363	2.83204	18.5085	18.4052	18.5362	17.9775	18.1062	17.967	2501700000	8	8	18	17.7	508;504;503;398;387;354;276;170;236;131;180;177;77;156;140;172;398;181	55.394	0	21.963	biological adhesion;biological regulation;blood coagulation;cell adhesion;cell migration;cell motility;cellular component movement;cellular process;coagulation;hemostasis;immune system process;leukocyte migration;locomotion;multicellular organismal process;regulation of biological quality;regulation of body fluid levels		cell part;extracellular membrane-bounded organelle;extracellular organelle;extracellular region part;extracellular vesicular exosome;integral to membrane;intrinsic to membrane;membrane;membrane part;membrane-bounded organelle;membrane-bounded vesicle;organelle;plasma membrane;vesicle	Osteoclast differentiation	Membrane	Single-pass type I membrane protein	11			sp|P78324-2|SHPS1_HUMAN Isoform 2 of Tyrosine-protein phosphatase non-receptor type substrate 1 OS=Homo sapiens OX=9606 GN=SIRPA;sp|P78324|SHPS1_HUMAN Tyrosine-protein phosphatase non-receptor type substrate 1 OS=Homo sapiens OX=9606 GN=SIRPA PE=1 SV=2;sp|
3481	P07864;F5H245;G3XAP5;F5H155;F5GZ11;F5H5G7	L-lactate dehydrogenase C chain;L-lactate dehydrogenase	LDHC	+	0.503233	2.43777	20.1762	20.0261	20.1955	19.508	19.7175	19.6627	832230000	8	6	6	24.7	332;318;241;225;167;183	36.311	0	6.6591	ATP biosynthetic process;ATP metabolic process;biosynthetic process;carbohydrate metabolic process;carboxylic acid biosynthetic process;carboxylic acid metabolic process;cell motility;cellular biosynthetic process;cellular component movement;cellular ketone metabolic process;cellular metabolic process;cellular nitrogen compound biosynthetic process;cellular nitrogen compound metabolic process;cel…	catalytic activity;lactate dehydrogenase activity;L-lactate dehydrogenase activity;oxidoreductase activity;oxidoreductase activity, acting on CH-OH group of donors;oxidoreductase activity, acting on the CH-OH group of donors, NAD or NADP as acceptor	cell part;cell projection;cilium;cytoplasm;extracellular membrane-bounded organelle;extracellular organelle;extracellular region part;extracellular vesicular exosome;intracellular membrane-bounded organelle;intracellular organelle;intracellular part;membrane-bounded organelle;membrane-bounded vesicle;motile cilium;nucleus;organelle;vesicle	Cysteine and methionine metabolism;Glycolysis / Gluconeogenesis;Propanoate metabolism;Pyruvate metabolism	Cytoplasm		9			sp|P07864|LDHC_HUMAN L-lactate dehydrogenase C chain OS=Homo sapiens OX=9606 GN=LDHC PE=1 SV=4;tr|F5H245|F5H245_HUMAN L-lactate dehydrogenase OS=Homo sapiens OX=9606 GN=LDHC PE=1 SV=1;tr|G3XAP5|G3XAP5_HUMAN L-lactate dehydrogenase OS=Homo sapiens OX=9606 G
1215	A6NMQ3;Q5T5H1;O43768-2;O43768;O43768-9;O43768-3;O43768-4;A0A1W2PRU0;O43768-6;O43768-5;O43768-7;O43768-8	Alpha-endosulfine	ENSA	+	0.508261	2.31545	23.3145	23.3229	23.5334	22.9821	22.8691	22.7947	27254000000	16	15	12	70	140;187;117;121;133;137;140;119;113;117;133;105	15.634	0	108.27	biological regulation;cell cycle;cell cycle phase;cell cycle process;cell division;cellular component organization;cellular component organization at cellular level;cellular component organization or biogenesis;cellular component organization or biogenesis at cellular level;cellular process;establishment of localization;G2/M transition of mitotic cell cycle;mitosis;mitotic cell cycle;negative reg…	binding;channel inhibitor activity;channel regulator activity;enzyme binding;enzyme inhibitor activity;enzyme regulator activity;ion channel inhibitor activity;phosphatase binding;phosphatase inhibitor activity;phosphatase regulator activity;potassium channel inhibitor activity;potassium channel regulator activity;protein binding;protein phosphatase 2A binding;protein phosphatase binding;protein …	cell part;cytoplasm;intracellular organelle part;intracellular part;nuclear part;nucleoplasm;organelle part		Cytoplasm		59	55;95	90	tr|A6NMQ3|A6NMQ3_HUMAN Alpha-endosulfine OS=Homo sapiens OX=9606 GN=ENSA PE=1 SV=2;tr|Q5T5H1|Q5T5H1_HUMAN Alpha-endosulfine OS=Homo sapiens OX=9606 GN=ENSA PE=1 SV=1;sp|O43768-2|ENSA_HUMAN Isoform 2 of Alpha-endosulfine OS=Homo sapiens OX=9606 GN=ENSA;sp|O
390	A0A0U1RRE5;A0A0U1RR68	Negative regulator of P-body association	NBDY	+	0.51309	1.91408	16.2144	16.0367	16.2956	15.5866	15.8489	15.5721	561330000	2	2	2	25	68;40	7.0249	0.0099956	1.159					Cytoplasm;P-body		3			sp|A0A0U1RRE5|NBDY_HUMAN Negative regulator of P-body association OS=Homo sapiens OX=9606 GN=NBDY PE=1 SV=1;tr|A0A0U1RR68|A0A0U1RR68_HUMAN Negative regulator of P-body association (Fragment) OS=Homo sapiens OX=9606 GN=NBDY PE=1 SV=1
4610	P61952;P63211	Guanine nucleotide-binding protein G(I)/G(S)/G(O) subunit gamma-11;Guanine nucleotide-binding protein G(T) subunit gamma-T1	GNG11;GNGT1	+	0.546982	4.32422	18.4561	18.4144	18.472	17.8648	17.8919	17.9449	311390000	1	1	2	11	73;74	8.4807	0.009571	1.1816	anatomical structure development;apoptosis;biological regulation;cardiac muscle cell apoptosis;cell communication;cell death;cell development;cell surface receptor linked signaling pathway;cell-cell signaling;cellular developmental process;cellular metabolic process;cellular process;cellular response to chemical stimulus;cellular response to endogenous stimulus;cellular response to glucagon stimu…	catalytic activity;GTPase activity;hydrolase activity;hydrolase activity, acting on acid anhydrides;hydrolase activity, acting on acid anhydrides, in phosphorus-containing anhydrides;molecular transducer activity;nucleoside-triphosphatase activity;pyrophosphatase activity;signal transducer activity	cell part;extrinsic to internal side of plasma membrane;extrinsic to membrane;extrinsic to plasma membrane;heterotrimeric G-protein complex;intracellular part;macromolecular complex;membrane;membrane part;photoreceptor inner segment;plasma membrane;plasma membrane part;protein complex	Chemokine signaling pathway;Phototransduction	Cell membrane	Lipid-anchor	2			sp|P61952|GBG11_HUMAN Guanine nucleotide-binding protein G(I)/G(S)/G(O) subunit gamma-11 OS=Homo sapiens OX=9606 GN=GNG11 PE=1 SV=1;sp|P63211|GBG1_HUMAN Guanine nucleotide-binding protein G(T) subunit gamma-T1 OS=Homo sapiens OX=9606 GN=GNGT1 PE=1 SV=2
1193	P19440;A6NGU5;E7ET76;P19440-2;E7ETR7;B5MCK8;P36268-3;E7EVF8;E7ETJ6;E7ENJ5;E7ETU4;E7EM62;E7ESL5;P36268-2;P36268;E7ETN1;E7ERN9;E9PHP2	Gamma-glutamyltranspeptidase 1;Gamma-glutamyltranspeptidase 1 heavy chain;Gamma-glutamyltranspeptidase 1 light chain;Putative gamma-glutamyltranspeptidase 3;Putative gamma-glutamyltranspeptidase 3 heavy chain;Putative gamma-glutamyltranspeptidase 3 light chain;Inactive gamma-glutamyltranspeptidase 2	GGT1;GGT3P;GGT2	+	0.551221	3.50995	19.9514	19.8667	20.0224	19.4002	19.418	19.3686	1983000000	4	4	18	5.8	569;568;463;366;174;559;574;116;127;120;111;126;108;559;569;97;80;67	61.409	0.00013063	5.1689	alkene biosynthetic process;amine biosynthetic process;amine catabolic process;amine metabolic process;arachidonic acid metabolic process;biological regulation;biosynthetic process;carboxylic acid biosynthetic process;carboxylic acid catabolic process;carboxylic acid metabolic process;catabolic process;cellular alkene metabolic process;cellular amine metabolic process;cellular amino acid biosynth…	catalytic activity;gamma-glutamyltransferase activity;transferase activity;transferase activity, transferring acyl groups;transferase activity, transferring amino-acyl groups	anchored to external side of plasma membrane;anchored to membrane;anchored to plasma membrane;cell part;cytoplasmic part;endoplasmic reticulum;extracellular membrane-bounded organelle;extracellular organelle;extracellular region part;extracellular space;extracellular vesicular exosome;integral to membrane;intracellular membrane-bounded organelle;intracellular organelle;intracellular part;intrinsi…	Arachidonic acid metabolism;Cyanoamino acid metabolism;Glutathione metabolism;Taurine and hypotaurine metabolism	Cell membrane;Cytoplasm;Endoplasmic reticulum;Membrane;Perinuclear region	Single-pass type II membrane protein	6			sp|P19440|GGT1_HUMAN Glutathione hydrolase 1 proenzyme OS=Homo sapiens OX=9606 GN=GGT1 PE=1 SV=2;sp|A6NGU5|GGT3_HUMAN Putative glutathione hydrolase 3 proenzyme OS=Homo sapiens OX=9606 GN=GGT3P PE=5 SV=2;tr|E7ET76|E7ET76_HUMAN Glutathione hydrolase 1 proen
5394	Q15714;A0A087X0H8;Q15714-2;Q15714-3;C9IZ15;Q15714-4	TSC22 domain family protein 1	TSC22D1	+	0.596512	2.55923	22.524	22.6763	22.7042	22.1416	21.9016	22.0718	1064500000	4	2	6	3.4	1073;86;144;585;142;570	109.68	0	48.332	biological regulation;biosynthetic process;cellular biosynthetic process;cellular macromolecule biosynthetic process;cellular macromolecule metabolic process;cellular metabolic process;cellular nitrogen compound metabolic process;cellular process;macromolecule biosynthetic process;macromolecule metabolic process;metabolic process;negative regulation of apoptosis;negative regulation of biological …	nucleic acid binding transcription factor activity;sequence-specific DNA binding transcription factor activity	cell part;cytoplasm;intracellular membrane-bounded organelle;intracellular organelle;intracellular part;membrane-bounded organelle;nucleus;organelle		Cytoplasm;Nucleus		6	996		sp|Q15714|T22D1_HUMAN TSC22 domain family protein 1 OS=Homo sapiens OX=9606 GN=TSC22D1 PE=1 SV=3;tr|A0A087X0H8|A0A087X0H8_HUMAN TSC22 domain family protein 1 OS=Homo sapiens OX=9606 GN=TSC22D1 PE=1 SV=1;sp|Q15714-2|T22D1_HUMAN Isoform 2 of TSC22 domain fam
3435	P05387;H0YDD8	60S acidic ribosomal protein P2	RPLP2	+	0.622385	2.45341	23.6278	23.748	23.9065	23.2563	23.1046	23.0543	14127000000	6	5	2	68.7	115;92	11.665	0	178.8	biosynthetic process;catabolic process;cellular biosynthetic process;cellular catabolic process;cellular component disassembly;cellular component disassembly at cellular level;cellular component organization;cellular component organization at cellular level;cellular component organization or biogenesis;cellular component organization or biogenesis at cellular level;cellular macromolecular complex…	binding;nucleic acid binding;RNA binding;structural constituent of ribosome;structural molecule activity	adherens junction;anchoring junction;cell junction;cell part;cell-substrate adherens junction;cell-substrate junction;cytoplasmic part;cytosol;cytosolic large ribosomal subunit;extracellular membrane-bounded organelle;extracellular organelle;extracellular region part;extracellular vesicular exosome;focal adhesion;intracellular non-membrane-bounded organelle;intracellular organelle;intracellular o…	Ribosome			40	109	102;105	sp|P05387|RLA2_HUMAN 60S acidic ribosomal protein P2 OS=Homo sapiens OX=9606 GN=RPLP2 PE=1 SV=1;tr|H0YDD8|H0YDD8_HUMAN 60S acidic ribosomal protein P2 (Fragment) OS=Homo sapiens OX=9606 GN=RPLP2 PE=1 SV=1
5368	Q15544;A0A8I5QJJ3;A0A8I5KXB1;A0A3B3ITY8;Q15544-2	Transcription initiation factor TFIID subunit 11	TAF11	+	0.645297	2.43531	13.3356	13.6455	13.5787	12.9655	12.7997	12.8588	36900000	2	2	5	13.7	211;108;111;200;154	23.307	0.00012572	3.9114	biological regulation;biosynthetic process;cellular biosynthetic process;cellular component assembly;cellular component assembly at cellular level;cellular component organization;cellular component organization at cellular level;cellular component organization or biogenesis;cellular component organization or biogenesis at cellular level;cellular macromolecular complex assembly;cellular macromolec…	binding;DNA binding;hormone receptor binding;nuclear hormone receptor binding;nucleic acid binding;protein binding;protein binding transcription factor activity;protein N-terminus binding;receptor binding;thyroid hormone receptor binding;transcription coactivator activity;transcription cofactor activity;transcription factor binding;transcription factor binding transcription factor activity;vitami…	cell part;cytoplasmic part;Golgi apparatus;intracellular membrane-bounded organelle;intracellular organelle;intracellular organelle part;intracellular part;macromolecular complex;membrane-bounded organelle;nuclear part;nucleoplasm;nucleoplasm part;organelle;organelle part;protein complex;transcription factor complex;transcription factor TFIID complex	Basal transcription factors	Nucleus		2			sp|Q15544|TAF11_HUMAN Transcription initiation factor TFIID subunit 11 OS=Homo sapiens OX=9606 GN=TAF11 PE=1 SV=1;tr|A0A8I5QJJ3|A0A8I5QJJ3_HUMAN Transcription initiation factor TFIID subunit 11 OS=Homo sapiens OX=9606 GN=TAF11 PE=1 SV=1;tr|A0A8I5KXB1|A0A8I
3403	P04233-2;P04233-5	HLA class II histocompatibility antigen gamma chain	CD74	+	0.658607	3.64504	21.5833	21.5096	21.6317	20.8656	20.9911	20.8921	4610300000	7	1	2	40.9	232;216	26.398	0	95.795	activation of MAPK activity;adaptive immune response;adaptive immune response based on somatic recombination of immune receptors built from immunoglobulin superfamily domains;antigen processing and presentation;antigen processing and presentation of endogenous antigen;antigen processing and presentation of exogenous antigen;antigen processing and presentation of exogenous peptide antigen;antigen …	antigen binding;beta-amyloid binding;binding;cytokine binding;cytokine receptor activity;identical protein binding;macrophage migration inhibitory factor binding;MHC class II protein binding;MHC class II protein binding, via antigen binding groove;MHC class II protein complex binding;MHC protein binding;MHC protein complex binding;molecular transducer activity;protein binding;protein binding invo…	cell part;cell surface;clathrin coated vesicle membrane;clathrin-coated endocytic vesicle membrane;coated vesicle membrane;cytoplasmic part;cytoplasmic vesicle membrane;cytoplasmic vesicle part;endocytic vesicle membrane;endoplasmic reticulum part;endosome;ER to Golgi transport vesicle membrane;external side of plasma membrane;extracellular membrane-bounded organelle;extracellular organelle;extra…	Antigen processing and presentation;ko05152	Cell membrane;Endoplasmic reticulum membrane;Endosome;Golgi apparatus;Lysosome;trans-Golgi network	Single-pass type II membrane protein	17			sp|P04233-2|HG2A_HUMAN Isoform p35 of HLA class II histocompatibility antigen gamma chain OS=Homo sapiens OX=9606 GN=CD74;sp|P04233-5|HG2A_HUMAN Isoform p33 of HLA class II histocompatibility antigen gamma chain OS=Homo sapiens OX=9606 GN=CD74
5417	Q15847;Q5TBU2	Adipogenesis regulatory factor	ADIRF	+	0.667539	3.43571	23.4818	23.5537	23.6493	22.9299	22.8242	22.9281	14798000000	5	5	2	39.5	76;38	7.8547	0	109.77	biological regulation;biosynthetic process;cell differentiation;cellular biosynthetic process;cellular developmental process;cellular macromolecule biosynthetic process;cellular macromolecule metabolic process;cellular metabolic process;cellular nitrogen compound metabolic process;cellular process;cellular response to abiotic stimulus;cellular response to radiation;cellular response to stimulus;d…		cell part;cytoplasm;extracellular membrane-bounded organelle;extracellular organelle;extracellular region part;extracellular vesicular exosome;intracellular membrane-bounded organelle;intracellular organelle;intracellular organelle part;intracellular part;membrane-bounded organelle;membrane-bounded vesicle;nuclear part;nucleoplasm;nucleus;organelle;organelle part;vesicle		Nucleus		27	43		sp|Q15847|ADIRF_HUMAN Adipogenesis regulatory factor OS=Homo sapiens OX=9606 GN=ADIRF PE=1 SV=1
326	P28068;A0A0G2JI43;A0A0G2JIJ2;A0A140T926;A0A140T9C9;A0A140T9I2;A0A140T9R0;A0A140T9R2;A0A140T9T8;A0A140T9U6;F6UB75;A0A140T9F5;A0A140T9Q5;A0A140T9Q8;A0A140T943;A0A140T9C6;A0A140T965;A0A140T987;A0A140T9B6;H0Y7A2;H0Y4B8;A0A140T946;A0A140T9F6;A0A140T9K0;A0A140T9K4;A0A140T9K9;A0A140T9E3	HLA class II histocompatibility antigen, DM beta chain	HLA-DMB	+	0.675036	3.22777	14.8803	14.7561	14.8788	14.1163	14.2724	14.1015	338010000	2	2	27	6.5	263;257;257;175;175;175;175;175;175;175;175;141;141;106;106;141;141;141;141;141;106;106;106;106;106;106;141	28.931	0.0075221	1.2731	antigen processing and presentation;antigen processing and presentation of exogenous antigen;antigen processing and presentation of exogenous peptide antigen;antigen processing and presentation of exogenous peptide antigen via MHC class II;antigen processing and presentation of peptide antigen;antigen processing and presentation of peptide antigen via MHC class II;antigen processing and presentat…	antigen binding;binding;MHC class II protein complex binding;MHC protein complex binding	cell part;cytoplasmic part;endosomal part;endosome membrane;integral to membrane;intracellular organelle part;intracellular part;intrinsic to membrane;late endosome membrane;lysosomal membrane;macromolecular complex;membrane;membrane part;MHC class II protein complex;MHC protein complex;organelle membrane;organelle part;plasma membrane part;protein complex;vacuolar membrane;vacuolar part	Allograft rejection;Antigen processing and presentation;Asthma;Autoimmune thyroid disease;Cell adhesion molecules (CAMs);Graft-versus-host disease;Intestinal immune network for IgA production;ko05152;Leishmaniasis;Phagosome;Rheumatoid arthritis;Staphylococcus aureus infection;Systemic lupus erythematosus;Toxoplasmosis;Type I diabetes mellitus;Viral myocarditis	Late endosome membrane;Lysosome membrane	Single-pass type I membrane protein	3			sp|P28068|DMB_HUMAN HLA class II histocompatibility antigen, DM beta chain OS=Homo sapiens OX=9606 GN=HLA-DMB PE=1 SV=2;tr|A0A0G2JI43|A0A0G2JI43_HUMAN HLA class II histocompatibility antigen, DM beta chain OS=Homo sapiens OX=9606 GN=HLA-DMB PE=1 SV=1;tr|A0
3963	P29966	Myristoylated alanine-rich C-kinase substrate	MARCKS	+	0.715778	3.39376	25.0019	25.1744	25.1277	24.4581	24.3168	24.3818	44597000000	15	14	1	56.6	332	31.554	0	323.31	biological regulation;cellular metabolic process;cellular process;energy derivation by oxidation of organic compounds;energy reserve metabolic process;generation of precursor metabolites and energy;metabolic process;oxidation-reduction process;regulation of biological process;regulation of cell communication;regulation of cellular localization;regulation of cellular process;regulation of hormone …	actin binding;actin filament binding;binding;calmodulin binding;cytoskeletal protein binding;protein binding	actin cytoskeleton;adherens junction;anchoring junction;cell cortex;cell junction;cell part;cell-substrate adherens junction;cell-substrate junction;centrosome;cytoplasmic part;cytoskeletal part;cytoskeleton;extracellular membrane-bounded organelle;extracellular organelle;extracellular region part;extracellular vesicular exosome;female germ cell nucleus;focal adhesion;germ cell nucleus;germinal v…	Fc gamma R-mediated phagocytosis	Cytoplasm;Cytoskeleton;Membrane	Lipid-anchor	98		150;170	sp|P29966|MARCS_HUMAN Myristoylated alanine-rich C-kinase substrate OS=Homo sapiens OX=9606 GN=MARCKS PE=1 SV=4
324	Q30118;A0A0G2JH46;A0A0G2JMH6;P01903	HLA class II histocompatibility antigen, DR alpha chain	HLA-DRA	+	0.814958	4.2246	21.4685	21.4002	21.5349	20.616	20.6995	20.6432	2476700000	3	2	4	13.5	229;229;254;254	25.859	0	33.496	activation of immune response;antigen processing and presentation;antigen processing and presentation of exogenous antigen;antigen processing and presentation of exogenous peptide antigen;antigen processing and presentation of exogenous peptide antigen via MHC class II;antigen processing and presentation of peptide antigen;antigen processing and presentation of peptide antigen via MHC class II;an…	antigen binding;binding;MHC class II protein complex binding;MHC class II receptor activity;MHC protein complex binding;molecular transducer activity;peptide antigen binding;peptide binding;receptor activity;signal transducer activity;signaling receptor activity;transmembrane signaling receptor activity	cell part;cell surface;clathrin coated vesicle membrane;clathrin-coated endocytic vesicle membrane;coated vesicle membrane;cytoplasmic part;cytoplasmic vesicle membrane;cytoplasmic vesicle part;endocytic vesicle membrane;endoplasmic reticulum part;endosomal part;endosome membrane;ER to Golgi transport vesicle membrane;extracellular membrane-bounded organelle;extracellular organelle;extracellular …	Allograft rejection;Antigen processing and presentation;Asthma;Autoimmune thyroid disease;Cell adhesion molecules (CAMs);Graft-versus-host disease;Intestinal immune network for IgA production;ko05152;Leishmaniasis;Phagosome;Rheumatoid arthritis;Staphylococcus aureus infection;Systemic lupus erythematosus;Toxoplasmosis;Type I diabetes mellitus;Viral myocarditis	Cell membrane;Endoplasmic reticulum membrane;Endosome membrane;Golgi apparatus;Late endosome membrane;Lysosome membrane;trans-Golgi network membrane	Single-pass type I membrane protein	9			tr|Q30118|Q30118_HUMAN HLA class II histocompatibility antigen, DR alpha chain OS=Homo sapiens OX=9606 GN=HLA-DRA PE=1 SV=1;tr|A0A0G2JH46|A0A0G2JH46_HUMAN HLA class II histocompatibility antigen, DR alpha chain OS=Homo sapiens OX=9606 GN=HLA-DRA PE=1 SV=1;
1158	A2BFX2;A0A5S8K7D1	HLA class II histocompatibility antigen DR beta chain	HLA-DRB1	+	0.916457	3.73104	22.2919	22.1924	22.3201	21.244	21.4386	21.3724	6311200000	7	3	2	30.1	266;250	30.24	0	56.459	antigen processing and presentation;antigen processing and presentation of peptide or polysaccharide antigen via MHC class II;immune response;immune system process;response to stimulus		cell part;integral to membrane;intrinsic to membrane;macromolecular complex;membrane part;MHC class II protein complex;MHC protein complex;plasma membrane part;protein complex				21			tr|A2BFX2|A2BFX2_HUMAN HLA class II histocompatibility antigen DR beta chain OS=Homo sapiens OX=9606 GN=HLA-DRB1 PE=1 SV=1;tr|A0A5S8K7D1|A0A5S8K7D1_HUMAN HLA class II histocompatibility antigen, DRB1 beta chain (Fragment) OS=Homo sapiens OX=9606 GN=HLA-DRB
625	A0A3B3ITU8;A0A3B3IU04;A0A3F2YNW8;Q14643-4;Q14643-3;Q14643-8;Q14643-7;Q14643-5;Q14643-6;Q14643-2;Q14643;A0A8C8KBY2;A0A3B3ITM6;A0A3B3ITQ1	Inositol 1,4,5-trisphosphate receptor type 1	ITPR1		-1.06698	0.690893	13.2864	12.1872	13.4363	13.6164	15.1882	13.3062	170780000	17	2	14	4.6	2744;2749;2750;2695;2710;2718;2727;2734;2742;2743;2758;1668;714;2012	312.29	0.0060201	1.4016	activation of immune response;activation of innate immune response;activation of phospholipase C activity;apoptosis;apoptosis in response to endoplasmic reticulum stress;biological regulation;blood coagulation;calcium ion homeostasis;calcium ion transport;calcium ion transport into cytosol;cation homeostasis;cation transport;cell activation;cell death;cell surface receptor linked signaling pathwa…	binding;calcium channel activity;calcium channel inhibitor activity;calcium channel regulator activity;calcium ion transmembrane transporter activity;calcium-release channel activity;cation channel activity;cation transmembrane transporter activity;channel activity;channel inhibitor activity;channel regulator activity;divalent inorganic cation transmembrane transporter activity;gated channel acti…	calcineurin complex;cell part;cytoplasmic part;cytoplasmic vesicle membrane;cytoplasmic vesicle part;cytoskeletal part;endoplasmic reticulum;endoplasmic reticulum membrane;endoplasmic reticulum part;integral to membrane;intracellular membrane-bounded organelle;intracellular non-membrane-bounded organelle;intracellular organelle;intracellular organelle part;intracellular part;intrinsic to membrane…	Alzheimer's disease;Calcium signaling pathway;Gap junction;Gastric acid secretion;GnRH signaling pathway;Huntington's disease;Long-term depression;Long-term potentiation;Oocyte meiosis;Pancreatic secretion;Phosphatidylinositol signaling system;Salivary secretion;Vascular smooth muscle contraction	Cytoplasm;Cytoplasmic vesicle;Endoplasmic reticulum membrane;Perinuclear region;Secretory vesicle membrane	Multi-pass membrane protein	1	823	822	tr|A0A3B3ITU8|A0A3B3ITU8_HUMAN Inositol 1,4,5-trisphosphate receptor OS=Homo sapiens OX=9606 GN=ITPR1 PE=1 SV=1;tr|A0A3B3IU04|A0A3B3IU04_HUMAN Inositol 1,4,5-trisphosphate receptor OS=Homo sapiens OX=9606 GN=ITPR1 PE=1 SV=1;tr|A0A3F2YNW8|A0A3F2YNW8_HUMAN I
1947	F5H136;F5H676;F5H726	T-complex protein 1 subunit alpha	TCP1		-0.90118	0.451728	18.7952	19.1154	17.3974	18.6581	18.66	20.6935	602890000	7	1	3	42.6	136;111;91	14.418	0.00012183	3.1283	cellular macromolecule metabolic process;cellular metabolic process;cellular process;cellular protein metabolic process;macromolecule metabolic process;metabolic process;primary metabolic process;protein folding;protein metabolic process	adenyl nucleotide binding;adenyl ribonucleotide binding;ATP binding;binding;nucleotide binding;purine nucleotide binding;purine ribonucleoside triphosphate binding;purine ribonucleotide binding;ribonucleotide binding					5			tr|F5H136|F5H136_HUMAN T-complex protein 1 subunit alpha (Fragment) OS=Homo sapiens OX=9606 GN=TCP1 PE=1 SV=1;tr|F5H676|F5H676_HUMAN T-complex protein 1 subunit alpha (Fragment) OS=Homo sapiens OX=9606 GN=TCP1 PE=1 SV=1;tr|F5H726|F5H726_HUMAN T-complex pro
2408	J3KPD3;G3V1T9;I3L521;F5GXV8;F5H606;F5H674	RNA binding motif protein 7, isoform CRA_c	RBM7		-0.868415	1.2495	12.9299	13.3727	12.8959	13.6916	13.604	14.5081	815400000	13	1	6	56.2	267;146;148;149;123;70	30.59	0	18.191		binding;nucleic acid binding;nucleotide binding	cell part;intracellular membrane-bounded organelle;intracellular organelle;intracellular organelle part;intracellular part;membrane-bounded organelle;nuclear part;nucleoplasm;nucleus;organelle;organelle part				1			tr|J3KPD3|J3KPD3_HUMAN RNA binding motif protein 7, isoform CRA_c OS=Homo sapiens OX=9606 GN=RBM7 PE=1 SV=1;tr|G3V1T9|G3V1T9_HUMAN RNA binding motif protein 7, isoform CRA_a OS=Homo sapiens OX=9606 GN=RBM7 PE=1 SV=1
2208	H0YLB9;P49641-1;P49641;A0A0C4DGL1;H0YNG5;P49641-2;H0YKT0;H0YKM7	Alpha-mannosidase;Alpha-mannosidase 2x	MAN2A2		-0.797028	0.757357	14.3519	13.8249	14.6052	14.8831	15.8667	14.4232	557600000	5	3	8	5.8	793;1139;1150;796;938;796;264;329	89.808	0.00058541	2.2692	alcohol metabolic process;carbohydrate metabolic process;cellular carbohydrate metabolic process;cellular macromolecule metabolic process;cellular metabolic process;cellular process;cellular protein metabolic process;glycosylation;hexose metabolic process;macromolecule glycosylation;macromolecule metabolic process;macromolecule modification;mannose metabolic process;metabolic process;monosacchari…	alpha-mannosidase activity;binding;carbohydrate binding;catalytic activity;cation binding;hydrolase activity;hydrolase activity, acting on glycosyl bonds;hydrolase activity, hydrolyzing N-glycosyl compounds;hydrolase activity, hydrolyzing O-glycosyl compounds;ion binding;mannosidase activity;mannosyl-oligosaccharide 1,3-1,6-alpha-mannosidase activity;mannosyl-oligosaccharide mannosidase activity;…	cell part;cytoplasmic part;Golgi apparatus part;Golgi membrane;integral to membrane;intracellular organelle part;intracellular part;intrinsic to membrane;membrane;membrane part;organelle membrane;organelle part	N-Glycan biosynthesis;Various types of N-glycan biosynthesis	Golgi apparatus membrane	Single-pass type II membrane protein	3			tr|H0YLB9|H0YLB9_HUMAN Alpha-mannosidase (Fragment) OS=Homo sapiens OX=9606 GN=MAN2A2 PE=1 SV=1;sp|P49641-1|MA2A2_HUMAN Isoform 1 of Alpha-mannosidase 2x OS=Homo sapiens OX=9606 GN=MAN2A2;sp|P49641|MA2A2_HUMAN Alpha-mannosidase 2x OS=Homo sapiens OX=9606 G
2020	F8VWW7;Q8NCJ5	SPRY domain-containing protein 3	SPRYD3		-0.7051	0.402469	18.7592	18.0176	19.5201	19.3824	20.5551	18.4748	1666200000	3	3	2	7.1	479;442	53.789	0	8.6068							3			tr|F8VWW7|F8VWW7_HUMAN SPRY domain-containing protein 3 OS=Homo sapiens OX=9606 GN=SPRYD3 PE=1 SV=1;sp|Q8NCJ5|SPRY3_HUMAN SPRY domain-containing protein 3 OS=Homo sapiens OX=9606 GN=SPRYD3 PE=1 SV=2
378	Q9Y484-3;Q9Y484;A0A0U1RR06;C9J5L0;C9J7Q8;C9JBX7;C9J471;A0A0U1RQR1;Q9Y484-2;A0A0U1RQG6;C9JUS5;A0A0U1RQM7;H0Y329;C9JYH8;G8JLI5;C9J0A8;A0A0U1RR42;A0A0U1RQS7;C9JE01;A6NM71;A0A0U1RRJ9;A0A0U1RQJ7	WD repeat domain phosphoinositide-interacting protein 4	WDR45		-0.61371	0.785407	19.77	19.4633	19.8164	20.0591	20.9732	19.8584	2075500000	4	4	22	14.7	361;360;346;175;194;213;256;276;371;289;208;293;287;325;321;241;80;162;158;292;196;59	39.938	0	17.38	autophagic vacuole assembly;autophagy;catabolic process;cell communication;cellular catabolic process;cellular component assembly;cellular component assembly at cellular level;cellular component organization;cellular component organization at cellular level;cellular component organization or biogenesis;cellular component organization or biogenesis at cellular level;cellular localization;cellular …	binding;lipid binding;phosphatidylinositol binding;phosphatidylinositol-3,5-bisphosphate binding;phosphatidylinositol-3-phosphate binding;phospholipid binding	cell part;cytoplasmic part;cytosol;extrinsic to membrane;intracellular part;membrane;membrane part;pre-autophagosomal structure membrane		Cytoplasm;Preautophagosomal structure		8			sp|Q9Y484-3|WIPI4_HUMAN Isoform 3 of WD repeat domain phosphoinositide-interacting protein 4 OS=Homo sapiens OX=9606 GN=WDR45;sp|Q9Y484|WIPI4_HUMAN WD repeat domain phosphoinositide-interacting protein 4 OS=Homo sapiens OX=9606 GN=WDR45 PE=1 SV=1;tr|A0A0U1
4470	P53804-2;P53804;P53804-3;E9PCE7;E9PMP8;A8MT23;H7C097;E9PMS7	E3 ubiquitin-protein ligase TTC3	TTC3		-0.601592	0.622863	17.812	18.0914	17.4052	18.0385	17.9341	19.1408	7482900000	5	4	8	2.8	1792;2025;1715;1165;1179;300;317;780	203.19	0	5.4666	biological regulation;catabolic process;cellular catabolic process;cellular macromolecule catabolic process;cellular macromolecule metabolic process;cellular metabolic process;cellular process;cellular protein metabolic process;macromolecule catabolic process;macromolecule metabolic process;macromolecule modification;metabolic process;modification-dependent macromolecule catabolic process;modific…	acid-amino acid ligase activity;binding;catalytic activity;cation binding;ion binding;ligase activity;ligase activity, forming carbon-nitrogen bonds;metal ion binding;small conjugating protein ligase activity;transition metal ion binding;ubiquitin-protein ligase activity;zinc ion binding	cell part;cytoplasmic part;intracellular membrane-bounded organelle;intracellular organelle;intracellular organelle part;intracellular part;membrane-bounded organelle;mitochondrion;nuclear part;nucleoplasm;nucleus;organelle;organelle part;vacuole		Nucleus		4			sp|P53804-2|TTC3_HUMAN Isoform TPRDII of E3 ubiquitin-protein ligase TTC3 OS=Homo sapiens OX=9606 GN=TTC3;sp|P53804|TTC3_HUMAN E3 ubiquitin-protein ligase TTC3 OS=Homo sapiens OX=9606 GN=TTC3 PE=1 SV=2;sp|P53804-3|TTC3_HUMAN Isoform TPRDIII of E3 ubiquitin
418	A0A1B0GTN9;E9PIK1	Pleckstrin homology domain-containing family A member 7 (Fragment)	PLEKHA7		-0.542789	0.465977	17.027	16.4476	17.1107	17.0491	18.3148	16.8499	290090000	35	1	2	31.8	1192;123	135.31	0.0080654	1.2489							4		542	tr|A0A1B0GTN9|A0A1B0GTN9_HUMAN Pleckstrin homology domain-containing family A member 7 (Fragment) OS=Homo sapiens OX=9606 GN=PLEKHA7 PE=1 SV=1
7301	Q96F46-2;Q96F46	Interleukin-17 receptor A	IL17RA		-0.531315	0.821143	17.4798	17.0285	17.5877	17.7384	18.3791	17.5724	1533800000	2	2	2	2.3	832;866	92.152	0.0003568	2.6245	biological regulation;cell activation;cell surface receptor linked signaling pathway;cellular process;cellular response to chemical stimulus;cellular response to cytokine stimulus;cellular response to organic substance;cellular response to stimulus;cytokine-mediated signaling pathway;fibroblast activation;positive regulation of biological process;positive regulation of cytokine production;positiv…	binding;cytokine binding;cytokine receptor activity;interleukin-17 binding;interleukin-17 receptor activity;molecular transducer activity;protein binding;receptor activity;signal transducer activity;signaling receptor activity;transmembrane signaling receptor activity	cell part;extracellular region;integral to membrane;integral to plasma membrane;intrinsic to membrane;intrinsic to plasma membrane;membrane part;plasma membrane part	Cytokine-cytokine receptor interaction	Cell membrane;Secreted	Single-pass type I membrane protein	5			sp|Q96F46-2|I17RA_HUMAN Isoform 2 of Interleukin-17 receptor A OS=Homo sapiens OX=9606 GN=IL17RA;sp|Q96F46|I17RA_HUMAN Interleukin-17 receptor A OS=Homo sapiens OX=9606 GN=IL17RA PE=1 SV=2
5759	Q5TB80-2;Q5TB80	Centrosomal protein of 162 kDa	CEP162		-0.528631	1.01476	15.24	15.1125	15.5012	15.7932	16.1971	15.4494	339960000	2	2	2	1.6	1327;1403	153.06	0.0017141	1.8083	anatomical structure formation involved in morphogenesis;cell projection assembly;cell projection organization;cellular component assembly;cellular component assembly at cellular level;cellular component assembly involved in morphogenesis;cellular component organization;cellular component organization at cellular level;cellular component organization or biogenesis;cellular component organization …		axonemal microtubule;axoneme part;cell part;cell projection part;centriole;centrosome;cytoplasm;cytoplasmic part;cytoskeletal part;cytosol;intracellular non-membrane-bounded organelle;intracellular organelle;intracellular organelle part;intracellular part;macromolecular complex;microtubule;microtubule organizing center;microtubule organizing center part;non-membrane-bounded organelle;nuclear part…		Centriole;Centrosome;Cytoplasm;Cytoskeleton;Microtubule organizing center;Nucleus;Spindle		2			sp|Q5TB80-2|CE162_HUMAN Isoform 2 of Centrosomal protein of 162 kDa OS=Homo sapiens OX=9606 GN=CEP162;sp|Q5TB80|CE162_HUMAN Centrosomal protein of 162 kDa OS=Homo sapiens OX=9606 GN=CEP162 PE=1 SV=2
4105	P37287;A0A1B0GVE5;A8K382;A0A0U1RQW8;A0A1B0GU19;P37287-3;P37287-2	Phosphatidylinositol N-acetylglucosaminyltransferase subunit A	PIGA		-0.521144	0.512686	17.8101	17.4543	18.1493	18.1616	19.082	17.7334	2868800000	2	2	7	3.5	484;44;118;152;274;250;315	54.126	0.00012389	3.537	biological regulation;biosynthetic process;cellular biosynthetic process;cellular lipid metabolic process;cellular macromolecule metabolic process;cellular metabolic process;cellular process;cellular protein metabolic process;C-terminal protein amino acid modification;C-terminal protein lipidation;glycerolipid biosynthetic process;glycerolipid metabolic process;glycerophospholipid biosynthetic pr…	acetylglucosaminyltransferase activity;catalytic activity;phosphatidylinositol N-acetylglucosaminyltransferase activity;transferase activity;transferase activity, transferring glycosyl groups;transferase activity, transferring hexosyl groups;UDP-glycosyltransferase activity	cell part;cytoplasmic part;endoplasmic reticulum membrane;endoplasmic reticulum part;glycosylphosphatidylinositol-N-acetylglucosaminyltransferase (GPI-GnT) complex;integral to membrane;intracellular organelle part;intracellular part;intrinsic to membrane;macromolecular complex;membrane;membrane part;organelle membrane;organelle part;protein complex	Glycosylphosphatidylinositol(GPI)-anchor biosynthesis	Endoplasmic reticulum membrane	Single-pass membrane protein	2			sp|P37287|PIGA_HUMAN Phosphatidylinositol N-acetylglucosaminyltransferase subunit A OS=Homo sapiens OX=9606 GN=PIGA PE=1 SV=1;tr|A0A1B0GVE5|A0A1B0GVE5_HUMAN Phosphatidylinositol N-acetylglucosaminyltransferase subunit A OS=Homo sapiens OX=9606 GN=PIGA PE=1
8396	Q9NRB3	Carbohydrate sulfotransferase 12	CHST12		-0.437961	1.14112	14.8975	14.8598	15.1311	15.3958	15.6791	15.1273	48674000	3	1	1	4.1	414	48.414	0.00047042	2.3603	amine metabolic process;aminoglycan biosynthetic process;aminoglycan metabolic process;biosynthetic process;carbohydrate biosynthetic process;carbohydrate metabolic process;cellular biosynthetic process;cellular metabolic process;cellular process;chondroitin sulfate biosynthetic process;chondroitin sulfate metabolic process;dermatan sulfate biosynthetic process;dermatan sulfate metabolic process;…	3'-phosphoadenosine 5'-phosphosulfate binding;adenyl nucleotide binding;binding;catalytic activity;chondroitin 4-sulfotransferase activity;chondroitin sulfotransferase activity;nucleotide binding;purine nucleotide binding;sulfotransferase activity;transferase activity;transferase activity, transferring sulfur-containing groups	cell part;cytoplasmic part;Golgi apparatus part;Golgi membrane;integral to Golgi membrane;integral to membrane;integral to organelle membrane;intracellular organelle part;intracellular part;intrinsic to Golgi membrane;intrinsic to membrane;intrinsic to organelle membrane;membrane;membrane part;organelle membrane;organelle part	Glycosaminoglycan biosynthesis - chondroitin sulfate;Sulfur metabolism	Golgi apparatus membrane	Single-pass type II membrane protein	3			sp|Q9NRB3|CHSTC_HUMAN Carbohydrate sulfotransferase 12 OS=Homo sapiens OX=9606 GN=CHST12 PE=2 SV=2
7960	Q9GZM8-3;Q9GZM8;Q9GZM8-2;J3QRZ1;J3QSD2;A6NIZ0	Nuclear distribution protein nudE-like 1	NDEL1		-0.418286	0.505474	16.8773	16.3747	16.9665	16.9281	17.7745	16.7707	1516200000	5	2	6	13.4	328;345;367;196;194;269	37.039	0	14.519	anatomical structure morphogenesis;axon cargo transport;axonogenesis;biological regulation;cell cycle;cell cycle process;cell migration;cell motility;cell part morphogenesis;cell projection morphogenesis;cell projection organization;cell proliferation;cellular component disassembly;cellular component disassembly at cellular level;cellular component morphogenesis;cellular component movement;cellul…	binding;catalytic activity;cytoskeletal protein binding;hydrolase activity;microtubule binding;oligopeptidase activity;peptidase activity;protein binding;tubulin binding	axon hillock;axon part;cell leading edge;cell part;cell projection part;centrosome;chromosomal part;condensed chromosome kinetochore;cytoplasm;cytoplasmic part;cytoskeletal part;cytoskeleton;cytosol;envelope;intermediate filament cytoskeleton;intracellular non-membrane-bounded organelle;intracellular organelle;intracellular organelle part;intracellular part;kinesin complex;kinetochore;macromolecu…		Centromere;Centrosome;Chromosome;Cytoplasm;Cytoskeleton;Kinetochore;Microtubule organizing center;Spindle		5			sp|Q9GZM8-3|NDEL1_HUMAN Isoform 3 of Nuclear distribution protein nudE-like 1 OS=Homo sapiens OX=9606 GN=NDEL1;sp|Q9GZM8|NDEL1_HUMAN Nuclear distribution protein nudE-like 1 OS=Homo sapiens OX=9606 GN=NDEL1 PE=1 SV=1;sp|Q9GZM8-2|NDEL1_HUMAN Isoform 2 of Nu
6466	Q8IWY9-1;Q8IWY9;H3BPZ6;H3BM60	Codanin-1	CDAN1		-0.399681	0.602181	17.8225	17.8575	17.6116	17.8639	17.8891	18.7377	854730000	4	4	4	3.2	1226;1227;95;347	133.99	0.0001295	4.7828	biological regulation;cellular component assembly;cellular component assembly at cellular level;cellular component organization;cellular component organization at cellular level;cellular component organization or biogenesis;cellular component organization or biogenesis at cellular level;cellular process;chromatin assembly;chromatin assembly or disassembly;chromatin organization;chromosome organiz…		cell part;cytoplasm;endomembrane system;integral to membrane;intracellular membrane-bounded organelle;intracellular organelle;intracellular part;intrinsic to membrane;membrane;membrane part;membrane-bounded organelle;nucleus;organelle;plasma membrane		Cytoplasm;Membrane;Nucleus	Multi-pass membrane protein	7			sp|Q8IWY9-1|CDAN1_HUMAN Isoform 1 of Codanin-1 OS=Homo sapiens OX=9606 GN=CDAN1;sp|Q8IWY9|CDAN1_HUMAN Codanin-1 OS=Homo sapiens OX=9606 GN=CDAN1 PE=1 SV=4
8451	Q9NSI6-3;Q9NSI6-2;Q9NSI6;H0Y4A7;H0Y4R9;H0Y500;H0Y5I9;H0Y463;Q9NSI6-4	Bromodomain and WD repeat-containing protein 1	BRWD1		-0.393208	0.514403	17.984	17.6233	18.1808	18.1796	18.8859	17.9022	2200600000	4	3	9	1.6	2199;2269;2320;235;266;409;467;548;120	248.95	0.00012897	4.6822	biological regulation;biosynthetic process;cellular biosynthetic process;cellular component organization;cellular component organization at cellular level;cellular component organization or biogenesis;cellular component organization or biogenesis at cellular level;cellular macromolecule biosynthetic process;cellular macromolecule metabolic process;cellular metabolic process;cellular nitrogen comp…		cell part;cytoplasm;intracellular membrane-bounded organelle;intracellular non-membrane-bounded organelle;intracellular organelle;intracellular organelle part;intracellular part;membrane-bounded organelle;non-membrane-bounded organelle;nuclear part;nucleolus;nucleus;organelle;organelle part		Cytoplasm;Nucleus		5			sp|Q9NSI6-3|BRWD1_HUMAN Isoform C of Bromodomain and WD repeat-containing protein 1 OS=Homo sapiens OX=9606 GN=BRWD1;sp|Q9NSI6-2|BRWD1_HUMAN Isoform B of Bromodomain and WD repeat-containing protein 1 OS=Homo sapiens OX=9606 GN=BRWD1;sp|Q9NSI6|BRWD1_HUMAN
2786	O15440-5;O15440	Multidrug resistance-associated protein 5	ABCC5		-0.382484	2.30713	16.576	16.5466	16.6409	16.9136	17.0944	16.9029	216110000	4	2	2	2.4	1394;1437	155.73	0.00012888	4.6657	amine metabolic process;aminoglycan biosynthetic process;aminoglycan metabolic process;biosynthetic process;carbohydrate biosynthetic process;carbohydrate metabolic process;cellular process;establishment of localization;glycosaminoglycan biosynthetic process;glycosaminoglycan metabolic process;hyaluronan biosynthetic process;hyaluronan metabolic process;macromolecule biosynthetic process;macromol…	active transmembrane transporter activity;adenyl nucleotide binding;adenyl ribonucleotide binding;anion transmembrane transporter activity;ATP binding;ATPase activity;ATPase activity, coupled;ATPase activity, coupled to movement of substances;ATPase activity, coupled to transmembrane movement of substances;binding;catalytic activity;hydrolase activity;hydrolase activity, acting on acid anhydrides…	cell part;integral to membrane;integral to plasma membrane;intrinsic to membrane;intrinsic to plasma membrane;membrane;membrane part;plasma membrane;plasma membrane part	ABC transporters	Membrane	Multi-pass membrane protein	3			sp|O15440-5|MRP5_HUMAN Isoform 5 of ATP-binding cassette sub-family C member 5 OS=Homo sapiens OX=9606 GN=ABCC5;sp|O15440|MRP5_HUMAN ATP-binding cassette sub-family C member 5 OS=Homo sapiens OX=9606 GN=ABCC5 PE=1 SV=2
476	A0A1W2PQU8;A0A1W2PRP6;A0A1W2PPL1;A0A1W2PPF7;A0A1W2PR54;Q5JUX0-2;Q5JUX0	Spindlin-3	SPIN3		-0.381086	0.789017	16.7049	16.4496	16.7939	16.8787	17.4225	16.7905	288480000	3	2	7	25.3	79;94;121;130;157;77;258	8.5747	0.0062361	1.374	gamete generation;multicellular organismal process;multicellular organismal reproductive process;reproductive process						2			tr|A0A1W2PQU8|A0A1W2PQU8_HUMAN Spindlin-3 OS=Homo sapiens OX=9606 GN=SPIN3 PE=1 SV=1;tr|A0A1W2PRP6|A0A1W2PRP6_HUMAN Spindlin-3 (Fragment) OS=Homo sapiens OX=9606 GN=SPIN3 PE=1 SV=1;tr|A0A1W2PPL1|A0A1W2PPL1_HUMAN Spindlin-3 OS=Homo sapiens OX=9606 GN=SPIN3
6714	Q8NCE2-2;Q8NCE2;Q8NCE2-3;C9JSR1;B4DJ23	Myotubularin-related protein 14	MTMR14		-0.378867	0.460977	20.4752	20.0544	20.565	20.5117	21.3729	20.3467	13133000000	7	7	5	14.5	598;650;538;292;188	66.653	0	63.154	biosynthetic process;cellular biosynthetic process;cellular lipid metabolic process;cellular metabolic process;cellular process;glycerolipid biosynthetic process;glycerolipid metabolic process;glycerophospholipid biosynthetic process;glycerophospholipid metabolic process;lipid biosynthetic process;lipid metabolic process;metabolic process;organophosphate metabolic process;phosphatidylinositol bio…	catalytic activity;hydrolase activity;hydrolase activity, acting on ester bonds;inositol or phosphatidylinositol phosphatase activity;lipid phosphatase activity;phosphatase activity;phosphatidylinositol monophosphate phosphatase activity;phosphatidylinositol-3-phosphatase activity;phosphoprotein phosphatase activity;phosphoric ester hydrolase activity;protein tyrosine phosphatase activity	cell part;cell projection;cytoplasmic part;cytosol;intracellular part;perinuclear region of cytoplasm;ruffle		Cytoplasm		17			sp|Q8NCE2-2|MTMRE_HUMAN Isoform 2 of Myotubularin-related protein 14 OS=Homo sapiens OX=9606 GN=MTMR14;sp|Q8NCE2|MTMRE_HUMAN Myotubularin-related protein 14 OS=Homo sapiens OX=9606 GN=MTMR14 PE=1 SV=2;sp|Q8NCE2-3|MTMRE_HUMAN Isoform 3 of Myotubularin-relat
6041	Q6STE5-2;Q6STE5	SWI/SNF-related matrix-associated actin-dependent regulator of chromatin subfamily D member 3	SMARCD3		-0.372819	1.16455	13.6052	13.5942	13.8315	14.125	14.2262	13.7982	111650000	6	1	2	9.1	470;483	53.687	0.0010407	2.024	anatomical structure development;anatomical structure formation involved in morphogenesis;biological regulation;biosynthetic process;cardiac chamber formation;cardiac right ventricle formation;cardiac ventricle formation;cell differentiation;cellular biosynthetic process;cellular component disassembly;cellular component disassembly at cellular level;cellular component organization;cellular compon…	binding;hormone receptor binding;ligand-dependent nuclear receptor binding;ligand-dependent nuclear receptor transcription coactivator activity;nuclear hormone receptor binding;protein binding;protein binding transcription factor activity;receptor binding;transcription coactivator activity;transcription cofactor activity;transcription factor binding;transcription factor binding transcription fact…	cell part;chromatin;chromatin remodeling complex;chromosomal part;cytoplasm;intracellular membrane-bounded organelle;intracellular organelle;intracellular organelle part;intracellular part;macromolecular complex;membrane-bounded organelle;nBAF complex;npBAF complex;nuclear chromatin;nuclear chromosome part;nuclear part;nucleoplasm;nucleus;organelle;organelle part;protein complex;SWI/SNF complex;S…		Nucleus		1			sp|Q6STE5-2|SMRD3_HUMAN Isoform 2 of SWI/SNF-related matrix-associated actin-dependent regulator of chromatin subfamily D member 3 OS=Homo sapiens OX=9606 GN=SMARCD3;sp|Q6STE5|SMRD3_HUMAN SWI/SNF-related matrix-associated actin-dependent regulator of chrom
2011	F8VUW5;Q15038-3;Q15038-6;Q15038	DAZ-associated protein 2	DAZAP2		-0.369454	1.55673	14.7773	14.8982	15.0155	15.334	15.3677	15.0978	63419000	1	1	4	34.3	108;136;146;168	10.802	0	9.6347		binding;protein binding;protein domain specific binding;WW domain binding	cell part;cytoplasm;intracellular membrane-bounded organelle;intracellular organelle;intracellular part;membrane-bounded organelle;nucleus;organelle		Cytoplasm;Nucleus		3	82		tr|F8VUW5|F8VUW5_HUMAN DAZ-associated protein 2 OS=Homo sapiens OX=9606 GN=DAZAP2 PE=1 SV=1;sp|Q15038-3|DAZP2_HUMAN Isoform 3 of DAZ-associated protein 2 OS=Homo sapiens OX=9606 GN=DAZAP2;sp|Q15038-6|DAZP2_HUMAN Isoform 6 of DAZ-associated protein 2 OS=Hom
454	A0A1R3UHJ7;Q9P0G3	Kallikrein-14	KLK14		-0.363813	1.49277	14.5187	14.3524	14.6402	14.8154	15.0173	14.7699	24997000	1	1	2	7.6	251;267	27.452	0	8.5136	anatomical structure morphogenesis;biological regulation;developmental process;epidermis morphogenesis;fertilization;macromolecule metabolic process;metabolic process;multicellular organismal process;multicellular organismal reproductive process;negative regulation of biological process;negative regulation of cell communication;negative regulation of cellular process;negative regulation of G-prot…	catalytic activity;endopeptidase activity;hydrolase activity;peptidase activity;peptidase activity, acting on L-amino acid peptides;serine hydrolase activity;serine-type endopeptidase activity;serine-type peptidase activity	extracellular membrane-bounded organelle;extracellular organelle;extracellular region part;extracellular space;extracellular vesicular exosome;membrane-bounded organelle;membrane-bounded vesicle;organelle;vesicle		Extracellular space;Secreted		1			tr|A0A1R3UHJ7|A0A1R3UHJ7_HUMAN Kallikrein M OS=Homo sapiens OX=9606 GN=KLK14 PE=1 SV=1;sp|Q9P0G3|KLK14_HUMAN Kallikrein-14 OS=Homo sapiens OX=9606 GN=KLK14 PE=1 SV=2
34	Q9UKL3;A0A087WTW5;A0A096LP21	CASP8-associated protein 2	CASP8AP2		-0.362047	0.482906	19.7012	19.2953	19.8211	19.8079	20.5207	19.5751	2520400000	4	4	3	1.6	1982;1964;361	222.66	0.00047399	2.5251	activation of caspase activity;biological regulation;biosynthetic process;cell cycle;cellular biosynthetic process;cellular macromolecule biosynthetic process;cellular macromolecule metabolic process;cellular metabolic process;cellular nitrogen compound metabolic process;cellular process;cellular response to abiotic stimulus;cellular response to external stimulus;cellular response to mechanical s…	apoptotic protease activator activity;binding;caspase activator activity;caspase regulator activity;cytokine receptor binding;death receptor binding;DNA binding;enzyme activator activity;enzyme regulator activity;nucleic acid binding;peptidase activator activity;peptidase regulator activity;protein binding;protein binding transcription factor activity;receptor binding;small conjugating protein bi…	cell part;cytoplasm;cytoplasmic part;intracellular membrane-bounded organelle;intracellular organelle;intracellular organelle part;intracellular part;membrane-bounded organelle;mitochondrion;nuclear body;nuclear part;nucleoplasm part;nucleus;organelle;organelle part;PML body		Cytoplasm;Mitochondrion;Nucleus;PML body		7			sp|Q9UKL3|C8AP2_HUMAN CASP8-associated protein 2 OS=Homo sapiens OX=9606 GN=CASP8AP2 PE=1 SV=1;tr|A0A087WTW5|A0A087WTW5_HUMAN CASP8-associated protein 2 (Fragment) OS=Homo sapiens OX=9606 GN=CASP8AP2 PE=1 SV=2
7007	Q92484;Q92484-2	Acid sphingomyelinase-like phosphodiesterase 3a	SMPDL3A		-0.353865	2.47107	20.3723	20.5019	20.5383	20.8763	20.7907	20.8071	4374400000	8	8	2	15.7	453;322	51.26	0	29.806	catabolic process;cellular catabolic process;cellular lipid catabolic process;cellular lipid metabolic process;cellular metabolic process;cellular process;lipid catabolic process;lipid metabolic process;membrane lipid catabolic process;membrane lipid metabolic process;metabolic process;organophosphate metabolic process;phospholipid catabolic process;phospholipid metabolic process;primary metaboli…	catalytic activity;hydrolase activity;hydrolase activity, acting on ester bonds;hydrolase activity, acting on glycosyl bonds;lipase activity;phospholipase activity;phosphoric diester hydrolase activity;phosphoric ester hydrolase activity;sphingomyelin phosphodiesterase activity	extracellular membrane-bounded organelle;extracellular organelle;extracellular region part;extracellular space;extracellular vesicular exosome;membrane-bounded organelle;membrane-bounded vesicle;organelle;vesicle		Secreted		18			sp|Q92484|ASM3A_HUMAN Acid sphingomyelinase-like phosphodiesterase 3a OS=Homo sapiens OX=9606 GN=SMPDL3A PE=1 SV=2;sp|Q92484-2|ASM3A_HUMAN Isoform 2 of Acid sphingomyelinase-like phosphodiesterase 3a OS=Homo sapiens OX=9606 GN=SMPDL3A
1835	E9PI44;K7EJ18;Q5M7Z0-2;Q5M7Z0-3;Q5M7Z0	RING finger and transmembrane domain-containing protein 1	RNFT1		-0.349826	2.03998	15.2032	15.3581	15.2736	15.7132	15.6562	15.515	406670000	2	2	5	22.1	172;223;203;245;435	18.78	0	19.467		binding;cation binding;ion binding;metal ion binding;transition metal ion binding;zinc ion binding	cell part;integral to membrane;intrinsic to membrane;membrane part		Endoplasmic reticulum membrane	Multi-pass membrane protein	3			tr|E9PI44|E9PI44_HUMAN E3 ubiquitin-protein ligase RNFT1 OS=Homo sapiens OX=9606 GN=RNFT1 PE=1 SV=1;tr|K7EJ18|K7EJ18_HUMAN E3 ubiquitin-protein ligase RNFT1 (Fragment) OS=Homo sapiens OX=9606 GN=RNFT1 PE=1 SV=1;sp|Q5M7Z0-2|RNFT1_HUMAN Isoform 2 of E3 ubiqu
4242	P47929	Galectin-7	LGALS7		-0.347693	0.476577	17.7172	17.7293	17.4944	17.6828	17.6921	18.6091	195460000	2	2	1	16.2	136	15.075	0.00035847	2.7231	apoptosis;biological adhesion;cell adhesion;cell death;cell-cell adhesion;cellular process;death;heterophilic cell-cell adhesion;programmed cell death	binding;carbohydrate binding	cell part;cytoplasm;extracellular membrane-bounded organelle;extracellular organelle;extracellular region part;extracellular space;extracellular vesicular exosome;intracellular membrane-bounded organelle;intracellular organelle;intracellular part;membrane-bounded organelle;membrane-bounded vesicle;nucleus;organelle;vesicle		Cytoplasm;Nucleus;Secreted		2			sp|P47929|LEG7_HUMAN Galectin-7 OS=Homo sapiens OX=9606 GN=LGALS7B PE=1 SV=2
6950	Q8WV44;Q8WV44-3;Q8WV44-2;D6REK2;H0Y9T3;Q8WV44-4;H0YAD6	E3 ubiquitin-protein ligase TRIM41	TRIM41		-0.347269	0.705628	18.7439	18.4712	18.7653	18.8474	19.4118	18.763	2653800000	7	7	7	9.2	630;210;518;191;362;381;116	71.669	0	8.4778	cellular macromolecule metabolic process;cellular metabolic process;cellular process;cellular protein metabolic process;macromolecule metabolic process;macromolecule modification;metabolic process;primary metabolic process;protein metabolic process;protein modification by small protein conjugation;protein modification by small protein conjugation or removal;protein modification process;protein ub…	binding;catalytic activity;cation binding;ion binding;ligase activity;metal ion binding;transition metal ion binding;zinc ion binding	cell part;cytoplasm;intracellular non-membrane-bounded organelle;intracellular organelle;intracellular organelle part;intracellular part;non-membrane-bounded organelle;nuclear part;nucleolus;organelle;organelle part		Cytoplasm;Nucleus		11			sp|Q8WV44|TRI41_HUMAN E3 ubiquitin-protein ligase TRIM41 OS=Homo sapiens OX=9606 GN=TRIM41 PE=1 SV=3;sp|Q8WV44-3|TRI41_HUMAN Isoform 3 of E3 ubiquitin-protein ligase TRIM41 OS=Homo sapiens OX=9606 GN=TRIM41;sp|Q8WV44-2|TRI41_HUMAN Isoform 2 of E3 ubiquitin
1196	A6NH11	Glycolipid transfer protein domain-containing protein 2	GLTPD2		-0.346101	2.18771	13.5184	13.6526	13.6638	14.0374	13.962	13.8736	125320000	3	3	1	10.3	291	31.641	0.00012274	3.3116		binding;glycolipid binding;glycolipid transporter activity;lipid binding;lipid transporter activity;substrate-specific transporter activity;transporter activity	cell part;cytoplasm;intracellular part				3			sp|A6NH11|GLTD2_HUMAN Glycolipid transfer protein domain-containing protein 2 OS=Homo sapiens OX=9606 GN=GLTPD2 PE=1 SV=2
50	A0A087WUV5;H0YKS8;Q08431-2;Q08431-3;Q08431-4;Q08431	Lactadherin;Lactadherin short form;Medin	MFGE8		-0.34339	1.31882	13.8421	13.6212	13.7807	13.9151	14.2706	14.0886	260010000	1	1	6	17.3	75;268;275;335;343;387	8.7768	0.00012989	4.9055	anatomical structure formation involved in morphogenesis;angiogenesis;biological adhesion;biological regulation;cell adhesion;cell recognition;cellular component organization;cellular component organization or biogenesis;cellular membrane organization;cellular process;developmental process;fertilization;membrane invagination;membrane organization;phagocytosis, engulfment;phagocytosis, recognition…	binding;lipid binding;phosphatidylethanolamine binding;phosphatidylserine binding;phospholipid binding	cell part;external side of plasma membrane;extracellular membrane-bounded organelle;extracellular organelle;extracellular region;extracellular region part;extracellular space;extracellular vesicular exosome;extrinsic to membrane;extrinsic to plasma membrane;membrane;membrane part;membrane-bounded organelle;membrane-bounded vesicle;organelle;plasma membrane part;vesicle		Membrane;Secreted	Peripheral membrane protein	1			tr|A0A087WUV5|A0A087WUV5_HUMAN Lactadherin (Fragment) OS=Homo sapiens OX=9606 GN=MFGE8 PE=1 SV=1;tr|H0YKS8|H0YKS8_HUMAN Lactadherin (Fragment) OS=Homo sapiens OX=9606 GN=MFGE8 PE=1 SV=1;sp|Q08431-2|MFGM_HUMAN Isoform 2 of Lactadherin OS=Homo sapiens OX=960
3404	P04259	Keratin, type II cytoskeletal 6B	KRT6B		-0.340052	0.536003	17.9569	18.0854	17.8526	18.0681	18.0002	18.8468	187320000	23	1	1	30.3	564	60.066	0.00012812	4.4746	anatomical structure development;developmental process;ectoderm development;tissue development	structural constituent of cytoskeleton;structural molecule activity	cell part;cytoskeletal part;extracellular membrane-bounded organelle;extracellular organelle;extracellular region part;extracellular vesicular exosome;intermediate filament;intracellular organelle part;intracellular part;keratin filament;macromolecular complex;membrane-bounded organelle;membrane-bounded vesicle;organelle;organelle part;protein complex;vesicle				3	452		sp|P04259|K2C6B_HUMAN Keratin, type II cytoskeletal 6B OS=Homo sapiens OX=9606 GN=KRT6B PE=1 SV=5
818	A0A6Q8PHS8;F8W6H5;O14638	Inverted formin-2 (Fragment)	INF2		-0.33851	0.896501	13.8927	13.66	13.4409	13.7666	14.1261	14.1165	104780000	29	1	3	44.6	614;663;875	66.693	0	14.485							1			tr|A0A6Q8PHS8|A0A6Q8PHS8_HUMAN Inverted formin-2 (Fragment) OS=Homo sapiens OX=9606 GN=INF2 PE=1 SV=1
7930	Q9BZR9;A0A2U3TZI0;A0A2R8YFP1;R4GN03;A0A2R8YD00;A0A2R8Y5K0;A0A2R8Y500	Probable E3 ubiquitin-protein ligase TRIM8	TRIM8		-0.334424	0.613724	17.8129	17.6179	17.9345	17.9508	18.5719	17.8458	642790000	6	6	7	14.2	551;393;257;295;194;202;300	61.488	0	7.8942	biological regulation;cell surface receptor linked signaling pathway;cellular macromolecule metabolic process;cellular metabolic process;cellular process;cellular protein metabolic process;cellular response to chemical stimulus;cellular response to cytokine stimulus;cellular response to interferon-gamma;cellular response to organic substance;cellular response to stimulus;cytokine-mediated signali…	binding;catalytic activity;cation binding;identical protein binding;ion binding;ligase activity;metal ion binding;protein binding;protein dimerization activity;protein homodimerization activity;transition metal ion binding;zinc ion binding	cell part;cytoplasm;cytoplasmic part;cytosol;intracellular membrane-bounded organelle;intracellular organelle;intracellular organelle part;intracellular part;membrane-bounded organelle;nuclear body;nuclear part;nucleoplasm;nucleoplasm part;organelle;organelle part;PML body		Cytoplasm;Nucleus		6			sp|Q9BZR9|TRIM8_HUMAN E3 ubiquitin-protein ligase TRIM8 OS=Homo sapiens OX=9606 GN=TRIM8 PE=1 SV=2;tr|A0A2U3TZI0|A0A2U3TZI0_HUMAN E3 ubiquitin-protein ligase TRIM8 OS=Homo sapiens OX=9606 GN=TRIM8 PE=1 SV=1;tr|A0A2R8YFP1|A0A2R8YFP1_HUMAN E3 ubiquitin-prote
3590	P11309;P11309-2	Serine/threonine-protein kinase pim-1	PIM1		-0.334279	0.340756	11.2925	12.3258	12.4443	12.6963	12.1131	12.256	104880000	2	2	2	6.1	313;404	35.685	0.0027254	1.6833	amine metabolic process;aminoglycan metabolic process;apoptosis;biological regulation;carbohydrate metabolic process;cell communication;cell cycle;cell death;cell proliferation;cellular macromolecule metabolic process;cellular metabolic process;cellular process;cellular protein metabolic process;cellular response to chemical stimulus;cellular response to external stimulus;cellular response to ext…	adenyl nucleotide binding;adenyl ribonucleotide binding;ATP binding;binding;catalytic activity;cation binding;ion binding;kinase activity;manganese ion binding;metal ion binding;nucleotide binding;phosphotransferase activity, alcohol group as acceptor;protein binding;protein kinase activity;protein serine/threonine kinase activity;purine nucleotide binding;purine ribonucleoside triphosphate bindi…	cell part;cytoplasm;intracellular membrane-bounded organelle;intracellular organelle;intracellular part;membrane;membrane-bounded organelle;nucleus;organelle;plasma membrane	Acute myeloid leukemia;Jak-STAT signaling pathway	Cell membrane;Cytoplasm;Nucleus		4			sp|P11309|PIM1_HUMAN Serine/threonine-protein kinase pim-1 OS=Homo sapiens OX=9606 GN=PIM1 PE=1 SV=4;sp|P11309-2|PIM1_HUMAN Isoform 2 of Serine/threonine-protein kinase pim-1 OS=Homo sapiens OX=9606 GN=PIM1
8326	Q9NPA3	Mid1-interacting protein 1	MID1IP1		-0.332305	2.27601	17.9952	17.9613	18.0131	18.3246	18.422	18.2199	671780000	3	3	1	13.1	183	20.201	0.00012757	4.3203	biological regulation;cellular component assembly;cellular component assembly at cellular level;cellular component organization;cellular component organization at cellular level;cellular component organization or biogenesis;cellular component organization or biogenesis at cellular level;cellular macromolecular complex assembly;cellular macromolecular complex subunit organization;cellular process;…		cell part;cytoplasmic part;cytoskeletal part;cytoskeleton;cytosol;intracellular membrane-bounded organelle;intracellular non-membrane-bounded organelle;intracellular organelle;intracellular organelle part;intracellular part;macromolecular complex;membrane-bounded organelle;microtubule;microtubule cytoskeleton;non-membrane-bounded organelle;nucleus;organelle;organelle part;protein complex		Cytoplasm;Cytoskeleton;Nucleus		4			sp|Q9NPA3|M1IP1_HUMAN Mid1-interacting protein 1 OS=Homo sapiens OX=9606 GN=MID1IP1 PE=1 SV=1
778	B4DHE8;A0A6Q8PF05;Q96DH6-2;Q96DH6;A0A6Q8PHT3;J3QKT5;A0A6Q8PFU8;A0A6Q8PGD8;J3KTC1;H0YHB7;B4DM51;Q96DH6-3;O43347	RNA-binding protein Musashi homolog 2;RNA-binding protein Musashi homolog 1	MSI2;MSI1		-0.330449	2.11444	17.2135	17.3426	17.3027	17.6563	17.5089	17.685	1699700000	2	2	13	7.4	324;341;251;328;89;99;107;139;140;233;267;151;362	34.812	0	6.8253	anatomical structure development;cell development;cell differentiation;cellular developmental process;cellular process;developmental process;epithelial cell differentiation;nervous system development;response to chemical stimulus;response to endogenous stimulus;response to hormone stimulus;response to organic substance;response to stimulus;stem cell development;system development	binding;nucleic acid binding;nucleotide binding;poly(U) RNA binding;poly-pyrimidine tract binding;RNA binding;single-stranded RNA binding	cell part;cytoplasm;intracellular membrane-bounded organelle;intracellular organelle;intracellular part;macromolecular complex;membrane-bounded organelle;nucleus;organelle;polysome;ribonucleoprotein complex	mRNA surveillance pathway	Cytoplasm;Nucleus		8			tr|B4DHE8|B4DHE8_HUMAN RNA-binding protein Musashi homolog 2 OS=Homo sapiens OX=9606 GN=MSI2 PE=1 SV=1;tr|A0A6Q8PF05|A0A6Q8PF05_HUMAN RNA-binding protein Musashi homolog 2 (Fragment) OS=Homo sapiens OX=9606 GN=MSI2 PE=1 SV=1;sp|Q96DH6-2|MSI2H_HUMAN Isoform
3188	O94907;D6RGF1;D6RCC2;Q9UBU2	Dickkopf-related protein 1	DKK1		-0.325907	2.59017	19.9647	20.0705	20.0743	20.4086	20.3795	20.2992	4097600000	9	9	4	38.3	266;159;213;259	28.671	0	19.63	anatomical structure development;anatomical structure formation involved in morphogenesis;anatomical structure morphogenesis;appendage morphogenesis;biological regulation;cell morphogenesis;cell morphogenesis involved in differentiation;cell surface receptor linked signaling pathway;cellular component morphogenesis;cellular component organization;cellular component organization or biogenesis;cell…	binding;growth factor activity;lipoprotein particle receptor binding;low-density lipoprotein particle receptor binding;molecular transducer activity;protein binding;receptor antagonist activity;receptor binding;receptor inhibitor activity;receptor regulator activity;signal transducer activity	cell part;cytoplasmic part;early endosome membrane;endosomal part;endosome membrane;extracellular region;extracellular region part;extracellular space;intracellular organelle part;intracellular part;membrane;organelle membrane;organelle part;plasma membrane	Wnt signaling pathway	Secreted		20			sp|O94907|DKK1_HUMAN Dickkopf-related protein 1 OS=Homo sapiens OX=9606 GN=DKK1 PE=1 SV=1
496	A0A2C9F2R7;A0A286YEZ9;O94915-2;C9J1G1;Q70YC5-2;Q70YC5;Q70YC5-4;Q70YC5-3;Q8TF61	Protein furry homolog-like (Fragment)	FRYL		-0.320952	1.51536	18.6112	18.8754	18.9146	19.1645	19.0889	19.1106	396560000	24	1	9	15.4	1716;1563;403;53;333;407;422;462;875	192.1	0	6.7441							2			tr|A0A2C9F2R7|A0A2C9F2R7_HUMAN Protein furry homolog-like (Fragment) OS=Homo sapiens OX=9606 GN=FRYL PE=1 SV=1;tr|A0A286YEZ9|A0A286YEZ9_HUMAN Protein furry homolog-like (Fragment) OS=Homo sapiens OX=9606 GN=FRYL PE=1 SV=1
6951	X6R9Y9;Q8WV48-4;Q8WV48-3;Q8WV48-2;Q8WV48-5;Q8WV48	Coiled-coil domain-containing protein 107	CCDC107		-0.315822	0.800369	12.7105	12.5298	12.3584	12.5531	13.0534	12.9396	115830000	1	1	6	12.4	137;119;139;155;256;283	14.666	0.00047198	2.4553			cell part;integral to membrane;intrinsic to membrane;membrane part		Membrane	Single-pass membrane protein	2			tr|X6R9Y9|X6R9Y9_HUMAN Coiled-coil domain-containing protein 107 OS=Homo sapiens OX=9606 GN=CCDC107 PE=1 SV=1;sp|Q8WV48-4|CC107_HUMAN Isoform 4 of Coiled-coil domain-containing protein 107 OS=Homo sapiens OX=9606 GN=CCDC107;sp|Q8WV48-3|CC107_HUMAN Isoform
3515	P09382;F8WEI7	Galectin-1	LGALS1		-0.309059	2.50026	23.2104	23.3228	23.2331	23.5764	23.4996	23.6176	34458000000	9	9	2	60	135;38	14.716	0	87.817	apoptosis;B cell activation;B cell activation involved in immune response;B cell differentiation;biological regulation;carbohydrate homeostasis;cell activation;cell activation involved in immune response;cell death;cell differentiation;cellular chemical homeostasis;cellular developmental process;cellular glucose homeostasis;cellular homeostasis;cellular process;cellular response to carbohydrate s…	binding;carbohydrate binding;disaccharide binding;galactoside binding;lactose binding;molecular transducer activity;monosaccharide binding;signal transducer activity;sugar binding	cell part;cell surface;cytoplasm;extracellular matrix;extracellular membrane-bounded organelle;extracellular organelle;extracellular region part;extracellular space;extracellular vesicular exosome;intracellular;intracellular membrane-bounded organelle;intracellular organelle;intracellular part;membrane-bounded organelle;membrane-bounded vesicle;nucleus;organelle;proteinaceous extracellular matrix…		Extracellular matrix;Extracellular space;Secreted		73			sp|P09382|LEG1_HUMAN Galectin-1 OS=Homo sapiens OX=9606 GN=LGALS1 PE=1 SV=2
6561	Q8N2I9-3;Q8N2I9;Q8N2I9-4	Serine/threonine-protein kinase 40	STK40		-0.307989	0.737905	13.1539	13.6826	13.4473	13.9647	13.6434	13.5997	48322000	2	1	3	5.5	417;435;440	46.393	0.00047416	2.5333	anatomical structure development;anatomical structure morphogenesis;biological regulation;carbohydrate metabolic process;cellular carbohydrate metabolic process;cellular glucan metabolic process;cellular macromolecule metabolic process;cellular metabolic process;cellular polysaccharide metabolic process;cellular process;developmental process;energy derivation by oxidation of organic compounds;ene…	adenyl nucleotide binding;adenyl ribonucleotide binding;ATP binding;binding;catalytic activity;kinase activity;nucleotide binding;phosphotransferase activity, alcohol group as acceptor;protein kinase activity;protein serine/threonine kinase activity;purine nucleotide binding;purine ribonucleoside triphosphate binding;purine ribonucleotide binding;ribonucleotide binding;transferase activity;transf…	cell part;cytoplasm;intracellular organelle part;intracellular part;nuclear part;nucleoplasm;organelle part		Cytoplasm;Nucleus		1			sp|Q8N2I9-3|STK40_HUMAN Isoform 3 of Serine/threonine-protein kinase 40 OS=Homo sapiens OX=9606 GN=STK40;sp|Q8N2I9|STK40_HUMAN Serine/threonine-protein kinase 40 OS=Homo sapiens OX=9606 GN=STK40 PE=1 SV=2;sp|Q8N2I9-4|STK40_HUMAN Isoform 4 of Serine/threoni
7719	Q9BS40	Latexin	LXN		-0.30798	2.94497	21.4256	21.3662	21.4007	21.662	21.7696	21.6849	13135000000	5	5	1	18.9	222	25.75	0	39.642	defense response;detection of abiotic stimulus;detection of external stimulus;detection of stimulus;detection of stimulus involved in sensory perception;detection of temperature stimulus;detection of temperature stimulus involved in sensory perception;detection of temperature stimulus involved in sensory perception of pain;inflammatory response;response to abiotic stimulus;response to external st…	binding;carbohydrate binding;endopeptidase inhibitor activity;endopeptidase regulator activity;enzyme inhibitor activity;enzyme regulator activity;glycosaminoglycan binding;heparin binding;metalloendopeptidase inhibitor activity;metalloenzyme inhibitor activity;metalloenzyme regulator activity;pattern binding;peptidase inhibitor activity;peptidase regulator activity;polysaccharide binding	cell part;cytoplasm;extracellular membrane-bounded organelle;extracellular organelle;extracellular region part;extracellular vesicular exosome;intracellular part;membrane-bounded organelle;membrane-bounded vesicle;organelle;vesicle		Cytoplasm		42	42		sp|Q9BS40|LXN_HUMAN Latexin OS=Homo sapiens OX=9606 GN=LXN PE=1 SV=2
1734	E7EPP7;Q6ZWJ1;B5MCT9;Q6ZWJ1-2	Syntaxin-binding protein 4	STXBP4		-0.303034	1.86872	17.528	17.4729	17.5722	17.7949	17.9543	17.733	372850000	3	3	4	4.7	531;553;320;245	58.994	0.00012309	3.3735	biological regulation;carbohydrate transport;cell surface receptor linked signaling pathway;cellular process;cellular response to chemical stimulus;cellular response to endogenous stimulus;cellular response to hormone stimulus;cellular response to insulin stimulus;cellular response to organic substance;cellular response to peptide hormone stimulus;cellular response to stimulus;cellular response t…	binding;protein binding;SNARE binding;syntaxin binding	cell part;cytoplasm;cytoskeleton;extracellular membrane-bounded organelle;extracellular organelle;extracellular region part;extracellular vesicular exosome;intermediate filament cytoskeleton;intracellular non-membrane-bounded organelle;intracellular organelle;intracellular organelle part;intracellular part;membrane-bounded organelle;membrane-bounded vesicle;non-membrane-bounded organelle;nuclear …		Cytoplasm		3			tr|E7EPP7|E7EPP7_HUMAN Syntaxin-binding protein 4 OS=Homo sapiens OX=9606 GN=STXBP4 PE=1 SV=1;sp|Q6ZWJ1|STXB4_HUMAN Syntaxin-binding protein 4 OS=Homo sapiens OX=9606 GN=STXBP4 PE=1 SV=2;tr|B5MCT9|B5MCT9_HUMAN Syntaxin-binding protein 4 OS=Homo sapiens OX=
756	A0A669KBL4;G5EA50;Q6ZN18-3;Q6ZN18-2;Q6ZN18;A0A669KBC9;F5GZR7;H0YH08;H7BYT4	Zinc finger protein AEBP2	AEBP2		-0.300861	0.706095	14.9146	14.9493	15.4105	15.4528	15.5467	15.1775	468330000	3	3	9	14.2	268;274;301;503;517;257;110;130;140	29.946	0	5.5181	biological regulation;cellular component organization;cellular component organization at cellular level;cellular component organization or biogenesis;cellular component organization or biogenesis at cellular level;cellular process;chromatin modification;chromatin organization;chromosome organization;gene expression;macromolecule metabolic process;metabolic process;negative regulation of biologica…	binding;cation binding;core promoter proximal region DNA binding;core promoter proximal region sequence-specific DNA binding;DNA binding;ion binding;metal ion binding;nucleic acid binding;nucleic acid binding transcription factor activity;protein binding transcription factor activity;regulatory region DNA binding;regulatory region nucleic acid binding;RNA polymerase II core promoter proximal regi…	cell part;ESC/E(Z) complex;histone methyltransferase complex;intracellular organelle part;intracellular part;macromolecular complex;methyltransferase complex;nuclear part;nucleoplasm;nucleoplasm part;organelle part;PcG protein complex;protein complex		Nucleus		3			tr|A0A669KBL4|A0A669KBL4_HUMAN Zinc finger protein AEBP2 OS=Homo sapiens OX=9606 GN=AEBP2 PE=1 SV=1;tr|G5EA50|G5EA50_HUMAN AE binding protein 2, isoform CRA_a OS=Homo sapiens OX=9606 GN=AEBP2 PE=1 SV=1;sp|Q6ZN18-3|AEBP2_HUMAN Isoform 3 of Zinc finger prote
4688	P63092-2;Q5JWF2-2;A0A590UK28	Guanine nucleotide-binding protein G(s) subunit alpha isoforms short;Guanine nucleotide-binding protein G(s) subunit alpha isoforms XLas	GNAS		-0.299605	0.89633	18.3522	18.195	18.3719	18.4886	18.8952	18.4341	1142400000	17	1	3	42.4	380;1023;321	44.266	0.00012858	4.5928	activation of adenylate cyclase activity;activation of adenylate cyclase activity by adrenergic receptor signaling pathway;activation of adenylate cyclase activity by dopamine receptor signaling pathway;activation of adenylate cyclase activity by G-protein signaling pathway;adrenergic receptor signaling pathway;anatomical structure development;anatomical structure formation involved in morphogene…	adenylate cyclase activity;adrenergic receptor binding;beta-2 adrenergic receptor binding;binding;catalytic activity;cation binding;corticotropin-releasing hormone receptor 1 binding;corticotropin-releasing hormone receptor binding;cyclase activity;D1 dopamine receptor binding;dopamine receptor binding;glutamate receptor binding;G-protein beta/gamma-subunit complex binding;G-protein-coupled recep…	cell part;cell projection;cytoplasm;cytoplasmic part;cytosol;dendrite;extracellular membrane-bounded organelle;extracellular organelle;extracellular region part;extracellular vesicular exosome;extrinsic to internal side of plasma membrane;extrinsic to membrane;extrinsic to plasma membrane;Golgi apparatus part;Golgi membrane;heterotrimeric G-protein complex;intracellular organelle part;intracellul…	Amoebiasis;Bile secretion;Calcium signaling pathway;Chagas disease (American trypanosomiasis);Dilated cardiomyopathy;Endocrine and other factor-regulated calcium reabsorption;Gap junction;Gastric acid secretion;GnRH signaling pathway;Long-term depression;Melanogenesis;Pancreatic secretion;Salivary secretion;Taste transduction;Vascular smooth muscle contraction;Vasopressin-regulated water reabsorp…	Apical cell membrane;Cell membrane	Lipid-anchor;Peripheral membrane protein	5	207		sp|P63092-2|GNAS2_HUMAN Isoform Gnas-2 of Guanine nucleotide-binding protein G(s) subunit alpha isoforms short OS=Homo sapiens OX=9606 GN=GNAS;sp|Q5JWF2-2|GNAS1_HUMAN Isoform XLas-2 of Guanine nucleotide-binding protein G(s) subunit alpha isoforms XLas OS=
24	A0A087WSX5;Q5EBL2	Zinc finger protein 628	ZNF628		-0.297287	0.334196	14.3345	13.9055	14.5989	14.4253	15.1667	14.1388	30466000	1	1	2	1.3	1058;1059	110.76	0.002394	1.7468	biosynthetic process;cellular biosynthetic process;cellular macromolecule biosynthetic process;cellular macromolecule metabolic process;cellular metabolic process;cellular nitrogen compound metabolic process;cellular process;macromolecule biosynthetic process;macromolecule metabolic process;metabolic process;nitrogen compound metabolic process;nucleic acid metabolic process;nucleobase-containing …	binding;cation binding;DNA binding;ion binding;metal ion binding;nucleic acid binding;nucleic acid binding transcription factor activity;sequence-specific DNA binding transcription factor activity	cell part;intracellular membrane-bounded organelle;intracellular organelle;intracellular part;membrane-bounded organelle;nucleus;organelle		Nucleus		3			tr|A0A087WSX5|A0A087WSX5_HUMAN Zinc finger protein 628 OS=Homo sapiens OX=9606 GN=ZNF628 PE=1 SV=1;sp|Q5EBL2|ZN628_HUMAN Zinc finger protein 628 OS=Homo sapiens OX=9606 GN=ZNF628 PE=1 SV=3
6117	Q6ZU80-1;Q6ZU80;H0YIZ9;H0YJE3;Q6ZU80-3	Centrosomal protein of 128 kDa	CEP128		-0.293374	0.563379	16.9137	16.7646	17.3291	17.4305	17.4759	16.9812	1956700000	2	2	5	1.6	987;1094;302;679;435	115.78	0.008383	1.226			cell part;centriole;cytoplasm;cytoplasmic part;cytoskeletal part;intracellular non-membrane-bounded organelle;intracellular organelle;intracellular organelle part;intracellular part;microtubule organizing center;microtubule organizing center part;non-membrane-bounded organelle;organelle;organelle part;spindle pole		Centriole;Centrosome;Cytoplasm;Cytoskeleton;Microtubule organizing center;Spindle pole		4	419		sp|Q6ZU80-1|CE128_HUMAN Isoform 1 of Centrosomal protein of 128 kDa OS=Homo sapiens OX=9606 GN=CEP128;sp|Q6ZU80|CE128_HUMAN Centrosomal protein of 128 kDa OS=Homo sapiens OX=9606 GN=CEP128 PE=1 SV=2;tr|H0YIZ9|H0YIZ9_HUMAN Centrosomal protein of 128 kDa (Fr
5987	Q6P6B7;Q6P6B7-2	Ankyrin repeat domain-containing protein 16	ANKRD16		-0.29202	0.422561	22.4879	22.0997	22.626	22.5935	23.1703	22.3259	21373000000	9	9	2	34.9	361;304	39.283	0	29.47					Cytoplasm;Nucleus		31			sp|Q6P6B7|ANR16_HUMAN Ankyrin repeat domain-containing protein 16 OS=Homo sapiens OX=9606 GN=ANKRD16 PE=1 SV=1;sp|Q6P6B7-2|ANR16_HUMAN Isoform 2 of Ankyrin repeat domain-containing protein 16 OS=Homo sapiens OX=9606 GN=ANKRD16
748	H7C2L3;A0A669KAV0;A0A8C8KJP3;A0A804HJB9;A0A804HKD9;A0A804HJJ0;A0A804HL60;A0A804HK40;A0A804HKP9;A0A804HKP7;A0A804HJM5;A0A804HL57;A0A804HL34;F8WBY3;A0A804HL07;Q96HD1;Q96HD1-2;A0A804HKL1	Cysteine-rich with EGF-like domain protein 1	CRELD1		-0.291428	1.1606	17.0572	17.3457	17.3912	17.659	17.5378	17.4717	377570000	2	2	18	14	164;392;447;441;439;426;399;208;394;374;353;306;278;267;537;420;422;337	17.073	0	7.2371	anatomical structure development;cardiac septum development;developmental process;endocardial cushion development;mesenchyme development;tissue development	binding;calcium ion binding;cation binding;ion binding;metal ion binding	cell part;integral to membrane;intrinsic to membrane;membrane part		Membrane	Multi-pass membrane protein	3			tr|H7C2L3|H7C2L3_HUMAN Protein disulfide isomerase CRELD1 (Fragment) OS=Homo sapiens OX=9606 GN=CRELD1 PE=1 SV=3;tr|A0A669KAV0|A0A669KAV0_HUMAN Protein disulfide-isomerase OS=Homo sapiens OX=9606 GN=CRELD1 PE=1 SV=2;tr|A0A8C8KJP3|A0A8C8KJP3_HUMAN Protein d
6058	Q6UWP8	Suprabasin	SBSN		-0.290409	0.627201	14.6108	14.834	14.7553	14.8161	14.8358	15.4194	89201000	1	1	1	9.2	590	60.54	0.00012392	3.5381			cell part;cytoplasm;extracellular membrane-bounded organelle;extracellular organelle;extracellular region part;extracellular vesicular exosome;intracellular part;membrane-bounded organelle;membrane-bounded vesicle;organelle;vesicle		Secreted		3			sp|Q6UWP8|SBSN_HUMAN Suprabasin OS=Homo sapiens OX=9606 GN=SBSN PE=1 SV=2
2330	H7C3S2;Q6ICL7-2;Q6ICL7	Solute carrier family 35 member E4	SLC35E4		-0.288822	0.86158	15.12	15.4725	15.5971	15.7865	15.6977	15.5717	126920000	1	1	3	7.9	203;234;350	21.316	0.00092646	2.0617		active transmembrane transporter activity;antiporter activity;secondary active transmembrane transporter activity;transmembrane transporter activity;transporter activity	cell part;cytoplasmic part;Golgi apparatus;integral to membrane;intracellular membrane-bounded organelle;intracellular organelle;intracellular part;intrinsic to membrane;membrane part;membrane-bounded organelle;organelle		Membrane	Multi-pass membrane protein	2			tr|H7C3S2|H7C3S2_HUMAN Solute carrier family 35 member E4 (Fragment) OS=Homo sapiens OX=9606 GN=SLC35E4 PE=4 SV=1;sp|Q6ICL7-2|S35E4_HUMAN Isoform 2 of Solute carrier family 35 member E4 OS=Homo sapiens OX=9606 GN=SLC35E4;sp|Q6ICL7|S35E4_HUMAN Solute carrie
2268	H3BS09;Q9NQC7-2;Q9NQC7;H3BSW9;J3KRR7	Ubiquitin carboxyl-terminal hydrolase CYLD	CYLD		-0.28745	1.19281	14.0358	13.8907	13.9068	14.0988	14.4359	14.1611	229460000	2	2	5	2.7	771;953;956;304;910	87.395	0.0008131	2.1202	activation of immune response;activation of innate immune response;biological regulation;catabolic process;cell cycle;cell death;cell surface receptor linked signaling pathway;cellular catabolic process;cellular macromolecule catabolic process;cellular macromolecule metabolic process;cellular metabolic process;cellular process;cellular protein metabolic process;cellular response to stimulus;cytop…	binding;catalytic activity;cation binding;cysteine-type peptidase activity;enzyme binding;hydrolase activity;ion binding;kinase binding;metal ion binding;peptidase activity;peptidase activity, acting on L-amino acid peptides;proline-rich region binding;protein binding;protein kinase binding;small conjugating protein-specific protease activity;transition metal ion binding;ubiquitin-specific protea…	cell part;centrosome;cytoplasmic part;cytoskeletal part;cytosol;extrinsic to internal side of plasma membrane;extrinsic to membrane;extrinsic to plasma membrane;intracellular non-membrane-bounded organelle;intracellular organelle;intracellular organelle part;intracellular part;macromolecular complex;membrane part;microtubule;microtubule organizing center;non-membrane-bounded organelle;nuclear par…	Osteoclast differentiation;RIG-I-like receptor signaling pathway	Cell membrane;Centrosome;Cilium basal body;Cytoplasm;Cytoskeleton;Microtubule organizing center;Perinuclear region;Spindle	Peripheral membrane protein	2			tr|H3BS09|H3BS09_HUMAN Ubiquitin carboxyl-terminal hydrolase CYLD OS=Homo sapiens OX=9606 GN=CYLD PE=1 SV=1;sp|Q9NQC7-2|CYLD_HUMAN Isoform 2 of Ubiquitin carboxyl-terminal hydrolase CYLD OS=Homo sapiens OX=9606 GN=CYLD;sp|Q9NQC7|CYLD_HUMAN Ubiquitin carbox
5180	Q14153-2;Q14153	Protein FAM53B	FAM53B		-0.286596	1.2494	16.7479	16.7159	16.8196	17.0062	17.2436	16.8933	250510000	3	3	2	14.8	305;422	33.445	0.00012404	3.5675					Nucleus		3			sp|Q14153-2|FA53B_HUMAN Isoform 2 of Protein FAM53B OS=Homo sapiens OX=9606 GN=FAM53B;sp|Q14153|FA53B_HUMAN Protein FAM53B OS=Homo sapiens OX=9606 GN=FAM53B PE=1 SV=2
2839	O43374;E7ERK1;O43374-2;C9J798;F8W6L0;F5GXT2;H0YB35;E5RK78;E5RID2;E5RGQ8;H0YBU2;O95294-2;O95294;O95294-4;O95294-3	Ras GTPase-activating protein 4;Putative Ras GTPase-activating protein 4B	RASA4;RASA4B		-0.284983	2.72228	20.0582	20.1422	20.1096	20.4206	20.3271	20.4172	4250500000	12	9	15	14.4	803;731;757;803;731;757;273;306;54;98;137;776;804;805;806	90.457	0	23.835	biological regulation;cellular process;cellular response to calcium ion;cellular response to chemical stimulus;cellular response to inorganic substance;cellular response to metal ion;cellular response to stimulus;intracellular signal transduction;negative regulation of biological process;negative regulation of catalytic activity;negative regulation of cell communication;negative regulation of cel…	binding;cation binding;enzyme activator activity;enzyme regulator activity;GTPase activator activity;GTPase regulator activity;ion binding;metal ion binding;nucleoside-triphosphatase regulator activity	cell part;cytoplasm;cytoplasmic part;cytosol;intracellular;intracellular part;intrinsic to internal side of plasma membrane;intrinsic to membrane;intrinsic to plasma membrane;membrane;membrane part;plasma membrane;plasma membrane part		Cell membrane;Cytoplasm;Cytosol	Peripheral membrane protein	14			sp|O43374|RASL2_HUMAN Ras GTPase-activating protein 4 OS=Homo sapiens OX=9606 GN=RASA4 PE=2 SV=2;tr|E7ERK1|E7ERK1_HUMAN Ras GTPase-activating protein 4 OS=Homo sapiens OX=9606 GN=RASA4 PE=1 SV=1;sp|O43374-2|RASL2_HUMAN Isoform 2 of Ras GTPase-activating pr
4075	P35754	Glutaredoxin-1	GLRX		-0.284351	1.558	19.3594	19.5284	19.5756	19.8731	19.7465	19.6969	4764300000	5	5	1	43.4	106	11.776	0	11.951	biological regulation;cell redox homeostasis;cellular chemical homeostasis;cellular homeostasis;cellular ion homeostasis;cellular macromolecule metabolic process;cellular metabolic process;cellular nitrogen compound metabolic process;cellular process;cellular protein metabolic process;chemical homeostasis;homeostatic process;ion homeostasis;macromolecule metabolic process;macromolecule modificati…	binding;catalytic activity;disulfide oxidoreductase activity;electron carrier activity;glutathione disulfide oxidoreductase activity;oxidoreductase activity;oxidoreductase activity, acting on a sulfur group of donors;peptide disulfide oxidoreductase activity;protein binding;protein N-terminus binding	cell part;cytoplasmic part;cytosol;extracellular membrane-bounded organelle;extracellular organelle;extracellular region part;extracellular vesicular exosome;intracellular membrane-bounded organelle;intracellular organelle;intracellular part;membrane-bounded organelle;membrane-bounded vesicle;mitochondrion;nucleus;organelle;vesicle		Cytoplasm		16			sp|P35754|GLRX1_HUMAN Glutaredoxin-1 OS=Homo sapiens OX=9606 GN=GLRX PE=1 SV=2
5027	Q13145	BMP and activin membrane-bound inhibitor homolog	BAMBI		-0.2843	0.488965	16.0355	15.827	16.2108	16.2591	16.7254	15.9416	2078800000	2	2	1	6.9	260	29.107	0.0012647	1.9293	biological regulation;cell migration;cell motility;cell surface receptor linked signaling pathway;cellular component movement;cellular process;cellular response to stimulus;enzyme linked receptor protein signaling pathway;locomotion;negative regulation of biological process;negative regulation of cell communication;negative regulation of cellular process;negative regulation of response to stimulu…	binding;cytokine receptor binding;frizzled binding;G-protein-coupled receptor binding;protein binding;receptor binding;transforming growth factor beta receptor binding;type II transforming growth factor beta receptor binding	cell part;cytoplasm;integral to membrane;intracellular part;intrinsic to membrane;membrane;membrane part;plasma membrane		Membrane	Single-pass type I membrane protein	4			sp|Q13145|BAMBI_HUMAN BMP and activin membrane-bound inhibitor homolog OS=Homo sapiens OX=9606 GN=BAMBI PE=1 SV=1
4438	P52848;P52848-3	Bifunctional heparan sulfate N-deacetylase/N-sulfotransferase 1;Heparan sulfate N-deacetylase 1;Heparan sulfate N-sulfotransferase 1	NDST1		-0.283763	2.01825	14.5026	14.5801	14.5099	14.9248	14.7732	14.7459	137290000	2	2	2	2.4	882;825	100.87	0.00024123	2.9258	amine metabolic process;aminoglycan biosynthetic process;aminoglycan metabolic process;anatomical structure development;anatomical structure morphogenesis;biological regulation;biosynthetic process;carbohydrate biosynthetic process;carbohydrate metabolic process;cell surface receptor linked signaling pathway;cellular biosynthetic process;cellular macromolecule biosynthetic process;cellular macrom…	[heparan sulfate]-glucosamine N-sulfotransferase activity;catalytic activity;deacetylase activity;heparan sulfate sulfotransferase activity;hydrolase activity;sulfotransferase activity;transferase activity;transferase activity, transferring sulfur-containing groups	cell part;cytoplasmic part;Golgi apparatus part;Golgi membrane;integral to membrane;intracellular organelle part;intracellular part;intrinsic to membrane;membrane;membrane part;organelle membrane;organelle part	Glycosaminoglycan biosynthesis - heparan sulfate	Golgi apparatus membrane	Single-pass type II membrane protein	2			sp|P52848|NDST1_HUMAN Bifunctional heparan sulfate N-deacetylase/N-sulfotransferase 1 OS=Homo sapiens OX=9606 GN=NDST1 PE=1 SV=1;sp|P52848-3|NDST1_HUMAN Isoform 3 of Bifunctional heparan sulfate N-deacetylase/N-sulfotransferase 1 OS=Homo sapiens OX=9606 GN
3911	P27216-2;P27216;E5RIN3	Annexin A13	ANXA13		-0.283112	2.58508	23.382	23.4777	23.4165	23.7382	23.645	23.7423	23114000000	25	24	3	61.9	357;316;113	39.743	0	192.97	biological regulation;cell differentiation;cellular developmental process;cellular process;developmental process;negative regulation of biological process;negative regulation of cellular process;negative regulation of Golgi to plasma membrane protein transport;negative regulation of intracellular protein transport;negative regulation of intracellular transport;negative regulation of protein trans…	binding;calcium ion binding;calcium-dependent phospholipid binding;cation binding;ion binding;lipid binding;metal ion binding;phosphatidylserine binding;phospholipid binding	apical plasma membrane;basolateral plasma membrane;cell part;cytoplasmic membrane-bounded vesicle;cytoplasmic part;cytoplasmic vesicle;exocytic vesicle;extracellular membrane-bounded organelle;extracellular organelle;extracellular region part;extracellular space;extracellular vesicular exosome;intracellular membrane-bounded organelle;intracellular organelle;intracellular organelle part;intracellu…		Cell membrane		64			sp|P27216-2|ANX13_HUMAN Isoform B of Annexin A13 OS=Homo sapiens OX=9606 GN=ANXA13;sp|P27216|ANX13_HUMAN Annexin A13 OS=Homo sapiens OX=9606 GN=ANXA13 PE=1 SV=3
9068	Q9UPY8;C9JB30;Q9UPY8-2	Microtubule-associated protein RP/EB family member 3	MAPRE3		-0.282756	2.71566	20.2917	20.2383	20.1658	20.4872	20.5255	20.5313	3188200000	11	9	3	39.5	281;218;266	31.982	0	21.212	biological regulation;cell cycle phase;cell cycle process;cell division;cellular component organization;cellular component organization at cellular level;cellular component organization or biogenesis;cellular component organization or biogenesis at cellular level;cellular process;mitosis;nuclear division;organelle fission;organelle organization;positive regulation of biological process;positive r…	binding;cytoskeletal protein binding;microtubule binding;protein binding;tubulin binding	cell part;cytoplasm;cytoplasmic part;cytoskeletal part;cytoskeleton;intracellular non-membrane-bounded organelle;intracellular organelle;intracellular organelle part;intracellular part;microtubule cytoskeleton;microtubule plus end;midbody;non-membrane-bounded organelle;organelle;organelle part;perinuclear region of cytoplasm		Cytoplasm;Cytoskeleton		21			sp|Q9UPY8|MARE3_HUMAN Microtubule-associated protein RP/EB family member 3 OS=Homo sapiens OX=9606 GN=MAPRE3 PE=1 SV=1;tr|C9JB30|C9JB30_HUMAN Microtubule-associated protein RP/EB family member 3 (Fragment) OS=Homo sapiens OX=9606 GN=MAPRE3 PE=1 SV=1;sp|Q9U
1179	A6ND36;A6ND36-2;K7EKG0	Protein FAM83G	FAM83G		-0.281459	0.717892	20.4505	20.4136	20.6517	20.7321	21.0929	20.5352	5297800000	15	14	3	18.8	823;477;142	90.834	0	31.899	biological regulation;BMP signaling pathway;cell surface receptor linked signaling pathway;cellular process;cellular response to stimulus;enzyme linked receptor protein signaling pathway;regulation of biological process;regulation of cellular process;response to stimulus;signal transduction;transmembrane receptor protein serine/threonine kinase signaling pathway		cell part;cytoplasmic part;cytosol;intracellular membrane-bounded organelle;intracellular organelle;intracellular part;membrane-bounded organelle;nucleus;organelle		Cytoplasm;Cytosol;Nucleus		25		356	sp|A6ND36|FA83G_HUMAN Protein FAM83G OS=Homo sapiens OX=9606 GN=FAM83G PE=1 SV=2
8068	Q9H3C7;A0A087X1N0;Q9H3C7-3;A0A087X0E5;A0A087X1D7;REV__Q96JC1-2;REV__Q96JC1;Q9H3C7-2	Gametogenetin-binding protein 2	GGNBP2		-0.280396	2.22114	15.7006	15.8467	15.7408	16.0487	15.9892	16.0914	594750000	4	4	8	5.5	697;133;457;68;158;875;886;288	79.086	0	5.5051	cell differentiation;cellular developmental process;cellular process;developmental process;gamete generation;male gamete generation;multicellular organismal development;multicellular organismal process;multicellular organismal reproductive process;reproductive process;spermatogenesis		cell part;cytoplasmic membrane-bounded vesicle;cytoplasmic part;cytoplasmic vesicle;intracellular membrane-bounded organelle;intracellular organelle;intracellular part;membrane-bounded organelle;membrane-bounded vesicle;nucleus;organelle;vesicle		Cytoplasmic vesicle		4			sp|Q9H3C7|GGNB2_HUMAN Gametogenetin-binding protein 2 OS=Homo sapiens OX=9606 GN=GGNBP2 PE=1 SV=1;tr|A0A087X1N0|A0A087X1N0_HUMAN Gametogenetin-binding protein 2 (Fragment) OS=Homo sapiens OX=9606 GN=GGNBP2 PE=1 SV=1;sp|Q9H3C7-3|GGNB2_HUMAN Isoform 3 of Gam
5059	Q13336;Q13336-2;M0QYS8;K7EQM7;E9NSU1;F5GWS2;B4DFJ8	Urea transporter 1	SLC14A1		-0.280314	2.55274	19.5254	19.5448	19.4388	19.7731	19.7413	19.8355	760440000	4	4	7	8.2	389;445;136;214;302;257;284	42.528	0	6.9885	amide transport;cellular process;establishment of localization;nitrogen compound transport;transmembrane transport;transport;urea transmembrane transport;urea transport	amide transmembrane transporter activity;channel activity;passive transmembrane transporter activity;substrate-specific channel activity;substrate-specific transmembrane transporter activity;substrate-specific transporter activity;transmembrane transporter activity;transporter activity;urea channel activity;urea transmembrane transporter activity;water transmembrane transporter activity	basolateral plasma membrane;cell part;integral to membrane;integral to plasma membrane;intrinsic to membrane;intrinsic to plasma membrane;membrane;membrane part;plasma membrane;plasma membrane part		Basolateral cell membrane;Cell membrane	Multi-pass membrane protein	6			sp|Q13336|UT1_HUMAN Urea transporter 1 OS=Homo sapiens OX=9606 GN=SLC14A1 PE=1 SV=2;sp|Q13336-2|UT1_HUMAN Isoform 2 of Urea transporter 1 OS=Homo sapiens OX=9606 GN=SLC14A1;tr|M0QYS8|M0QYS8_HUMAN Urea transporter 1 (Fragment) OS=Homo sapiens OX=9606 GN=SLC
1135	Q5BJF6-4;A0A8J8YVX4;Q5BJF6;Q5BJF6-3;A0A8J8Z1C3;Q5BJF6-10;Q5BJF6-2;Q5BJF6-7;Q5BJF6-6;Q5BJF6-9;Q5BJF6-8;Q5BJF6-5;Q5T4C3;Q5T4C6;S4R411;Q5T4C8;S4R3R9;S4R462	Outer dense fiber protein 2	ODF2		-0.280205	0.71486	19.8309	19.5845	19.7879	19.7919	20.3303	19.9217	954620000	7	7	18	7.9	824;912;829;805;893;657;763;701;657;576;638;638;386;205;144;156;241;100	95.347	0	8.6434	anatomical structure development;cell cycle;cell cycle process;cell development;cellular component organization;cellular component organization at cellular level;cellular component organization or biogenesis;cellular component organization or biogenesis at cellular level;cellular developmental process;cellular process;cellular process involved in reproduction;developmental process;developmental p…	binding;enzyme binding;GTPase binding;protein binding;Rab GTPase binding;Ras GTPase binding;small GTPase binding;structural molecule activity	axoneme part;cell part;cell projection;cell projection part;centriole;centrosome;cilium;cytoplasmic part;cytoskeletal part;cytosol;intracellular membrane-bounded organelle;intracellular non-membrane-bounded organelle;intracellular organelle;intracellular organelle part;intracellular part;macromolecular complex;membrane-bounded organelle;microtubule;microtubule organizing center;microtubule organi…		Cell projection;Centriole;Centrosome;Cilium;Cytoplasm;Cytoskeleton;Flagellum;Microtubule organizing center;Spindle pole		8			sp|Q5BJF6-4|ODFP2_HUMAN Isoform 4 of Outer dense fiber protein 2 OS=Homo sapiens OX=9606 GN=ODF2;tr|A0A8J8YVX4|A0A8J8YVX4_HUMAN Outer dense fiber of sperm tails 2, isoform CRA_f OS=Homo sapiens OX=9606 GN=ODF2 PE=4 SV=1;sp|Q5BJF6|ODFP2_HUMAN Outer dense fi
1318	B4DUJ5;Q8IWP9	Coiled-coil domain-containing protein 28A	CCDC28A		-0.280156	1.88936	16.3212	16.4113	16.5188	16.7544	16.6433	16.6941	668780000	3	3	2	17.9	184;274	20.463	0	31.792							4			tr|B4DUJ5|B4DUJ5_HUMAN Coiled-coil domain-containing protein 28A OS=Homo sapiens OX=9606 GN=CCDC28A PE=1 SV=1;sp|Q8IWP9|CC28A_HUMAN Coiled-coil domain-containing protein 28A OS=Homo sapiens OX=9606 GN=CCDC28A PE=1 SV=1
1159	A2IBA6;Q8WWY8	Lipase member H	LIPH		-0.278686	1.73985	15.7405	15.71	15.8558	16.0205	16.1569	15.965	258460000	2	2	2	4.6	417;451	47.202	0.00012277	3.3144	catabolic process;lipid catabolic process;lipid metabolic process;metabolic process;primary metabolic process	binding;carbohydrate binding;carboxylic ester hydrolase activity;catalytic activity;glycosaminoglycan binding;heparin binding;hydrolase activity;hydrolase activity, acting on ester bonds;lipase activity;pattern binding;phospholipase activity;polysaccharide binding	cell part;extracellular region;extracellular region part;extracellular space;membrane;plasma membrane		Membrane;Secreted	Peripheral membrane protein	2			tr|A2IBA6|A2IBA6_HUMAN Lipase member H OS=Homo sapiens OX=9606 GN=LIPH PE=1 SV=1;sp|Q8WWY8|LIPH_HUMAN Lipase member H OS=Homo sapiens OX=9606 GN=LIPH PE=1 SV=1
6109	Q6ZT21;Q6ZT21-2	Transmembrane protein with metallophosphoesterase domain	TMPPE		-0.276798	2.41903	17.8914	17.9587	17.8488	18.1107	18.2064	18.2122	1079700000	4	4	2	10.2	453;316	49.452	0.00013065	5.1689		binding;catalytic activity;cation binding;hydrolase activity;ion binding;metal ion binding	cell part;integral to membrane;intrinsic to membrane;membrane part		Membrane	Multi-pass membrane protein	6			sp|Q6ZT21|TMPPE_HUMAN Transmembrane protein with metallophosphoesterase domain OS=Homo sapiens OX=9606 GN=TMPPE PE=1 SV=2;sp|Q6ZT21-2|TMPPE_HUMAN Isoform 2 of Transmembrane protein with metallophosphoesterase domain OS=Homo sapiens OX=9606 GN=TMPPE
1932	F5GXJ9;Q13740-2;Q13740;H7C543;Q13740-4;Q13740-3	CD166 antigen	ALCAM		-0.276711	2.38951	21.4826	21.5941	21.5223	21.8529	21.7438	21.8324	6855500000	13	13	6	18.4	532;570;583;344;305;133	59.528	0	53.769	axon guidance;biological adhesion;biological regulation;cell adhesion;cellular process;cellular response to stimulus;chemotaxis;locomotion;motor axon guidance;regulation of biological process;regulation of cellular process;response to chemical stimulus;response to external stimulus;response to stimulus;signal transduction;taxis	binding;protein binding;receptor binding	adherens junction;anchoring junction;axon;cell body;cell junction;cell part;cell projection;cell-substrate adherens junction;cell-substrate junction;external side of plasma membrane;extracellular membrane-bounded organelle;extracellular organelle;extracellular region part;extracellular vesicular exosome;focal adhesion;integral to membrane;intrinsic to membrane;membrane part;membrane-bounded organ…	Cell adhesion molecules (CAMs)	Axon;Cell membrane;Cell projection;Dendrite;Secreted	Single-pass type I membrane protein	22	517		tr|F5GXJ9|F5GXJ9_HUMAN CD166 antigen OS=Homo sapiens OX=9606 GN=ALCAM PE=1 SV=1;sp|Q13740-2|CD166_HUMAN Isoform 2 of CD166 antigen OS=Homo sapiens OX=9606 GN=ALCAM;sp|Q13740|CD166_HUMAN CD166 antigen OS=Homo sapiens OX=9606 GN=ALCAM PE=1 SV=2
3385	P02790	Hemopexin	HPX		-0.274211	0.983377	16.5904	16.8812	16.6091	17.0035	17.1042	16.7956	252630000	2	1	1	4.1	462	51.676	0	10.116	biological regulation;cation homeostasis;cellular cation homeostasis;cellular chemical homeostasis;cellular component organization;cellular component organization or biogenesis;cellular homeostasis;cellular ion homeostasis;cellular iron ion homeostasis;cellular membrane organization;cellular metabolic process;cellular metal ion homeostasis;cellular process;chemical homeostasis;cofactor metabolic …	binding;cation binding;cofactor transporter activity;heme transporter activity;ion binding;metal ion binding;transporter activity	blood microparticle;cell part;cytoplasmic membrane-bounded vesicle lumen;cytoplasmic part;cytoplasmic vesicle part;endocytic vesicle lumen;extracellular membrane-bounded organelle;extracellular organelle;extracellular region;extracellular region part;extracellular space;extracellular vesicular exosome;intracellular organelle part;intracellular part;membrane-bounded organelle;membrane-bounded vesi…		Secreted		1			sp|P02790|HEMO_HUMAN Hemopexin OS=Homo sapiens OX=9606 GN=HPX PE=1 SV=2
3940	P29034;R4GN49;Q5RHS7	Protein S100-A2	S100A2		-0.273287	0.893065	21.1719	21.3065	21.1142	21.5233	21.2227	21.6666	9748500000	4	4	3	25.5	98;64;96	11.117	0.00012641	4.0455	cell migration;cell motility;cellular component movement;cellular process;endothelial cell migration;locomotion	binding;calcium ion binding;cation binding;identical protein binding;ion binding;metal ion binding;protein binding					14			sp|P29034|S10A2_HUMAN Protein S100-A2 OS=Homo sapiens OX=9606 GN=S100A2 PE=1 SV=3;tr|R4GN49|R4GN49_HUMAN Protein S100-A2 OS=Homo sapiens OX=9606 GN=S100A2 PE=1 SV=1;tr|Q5RHS7|Q5RHS7_HUMAN Protein S100-A2 OS=Homo sapiens OX=9606 GN=S100A2 PE=1 SV=3
7685	Q9BR11	Zinc finger SWIM domain-containing protein 1	ZSWIM1		-0.269374	0.654185	13.8613	14.0965	13.5138	14.0448	13.9892	14.2456	50616000	1	1	1	4.5	485	55.07	0.00012875	4.6305		binding;cation binding;ion binding;metal ion binding;transition metal ion binding;zinc ion binding	cell part;intracellular membrane-bounded organelle;intracellular organelle;intracellular part;membrane-bounded organelle;nucleus;organelle				1			sp|Q9BR11|ZSWM1_HUMAN Zinc finger SWIM domain-containing protein 1 OS=Homo sapiens OX=9606 GN=ZSWIM1 PE=2 SV=2
657	A0A494C0J7;Q08188	Protein-glutamine gamma-glutamyltransferase E;Protein-glutamine gamma-glutamyltransferase E 50 kDa catalytic chain;Protein-glutamine gamma-glutamyltransferase E 27 kDa non-catalytic chain	TGM3		-0.268203	3.00378	15.2458	15.3299	15.275	15.5893	15.5288	15.5372	49570000	1	1	2	1.3	712;693	78.856	0.0038366	1.579	anatomical structure morphogenesis;cell differentiation;cell envelope organization;cellular component assembly;cellular component organization;cellular component organization or biogenesis;cellular developmental process;cellular macromolecule metabolic process;cellular metabolic process;cellular process;cellular protein metabolic process;developmental process;epidermal cell differentiation;epithe…	binding;calcium ion binding;catalytic activity;cation binding;ion binding;metal ion binding;protein-glutamine gamma-glutamyltransferase activity;transferase activity;transferase activity, transferring acyl groups;transferase activity, transferring amino-acyl groups	cell part;cytoplasm;extracellular membrane-bounded organelle;extracellular organelle;extracellular region part;extracellular vesicular exosome;extrinsic to internal side of plasma membrane;extrinsic to membrane;extrinsic to plasma membrane;intracellular part;membrane part;membrane-bounded organelle;membrane-bounded vesicle;organelle;plasma membrane part;vesicle		Cytoplasm		1			tr|A0A494C0J7|A0A494C0J7_HUMAN TGc domain-containing protein OS=Homo sapiens OX=9606 PE=3 SV=1;sp|Q08188|TGM3_HUMAN Protein-glutamine gamma-glutamyltransferase E OS=Homo sapiens OX=9606 GN=TGM3 PE=1 SV=4
6287	Q86TI0;Q86TI0-2;H0Y8P0;C9JIE2	TBC1 domain family member 1	TBC1D1		-0.266834	0.427202	19.0293	18.734	19.0729	19.0286	19.6969	18.9112	343680000	7	5	4	5.1	1168;1159;856;599	133.08	0	5.8925	biological regulation;cellular component organization;cellular component organization or biogenesis;membrane organization;regulation of biological process;regulation of localization;regulation of protein localization	enzyme activator activity;enzyme regulator activity;GTPase activator activity;GTPase regulator activity;nucleoside-triphosphatase regulator activity	cell part;cytoplasmic part;cytosol;intracellular membrane-bounded organelle;intracellular organelle;intracellular part;membrane-bounded organelle;nucleus;organelle		Nucleus		5			sp|Q86TI0|TBCD1_HUMAN TBC1 domain family member 1 OS=Homo sapiens OX=9606 GN=TBC1D1 PE=1 SV=2;sp|Q86TI0-2|TBCD1_HUMAN Isoform 2 of TBC1 domain family member 1 OS=Homo sapiens OX=9606 GN=TBC1D1;tr|H0Y8P0|H0Y8P0_HUMAN TBC1 domain family member 1 (Fragment) O
6528	Q8IZV5;E5RK48	Retinol dehydrogenase 10	RDH10		-0.26649	3.50031	20.3615	20.3596	20.3268	20.5772	20.6258	20.6444	6086000000	7	7	2	23.2	341;176	38.087	0	45.663	anatomical structure development;anatomical structure formation involved in morphogenesis;anatomical structure morphogenesis;apocarotenoid metabolic process;appendage morphogenesis;axis elongation;biological regulation;biosynthetic process;branch elongation of an epithelium;branching morphogenesis of a tube;bud elongation involved in lung branching;camera-type eye development;carboxylic acid meta…	alcohol dehydrogenase (NADP+) activity;aldo-keto reductase (NADP) activity;catalytic activity;NADP-retinol dehydrogenase activity;oxidoreductase activity;oxidoreductase activity, acting on CH-OH group of donors;oxidoreductase activity, acting on the CH-OH group of donors, NAD or NADP as acceptor;retinol dehydrogenase activity	cell body;cell part;cytoplasm;cytoplasmic part;endoplasmic reticulum membrane;endoplasmic reticulum part;integral to membrane;intracellular organelle part;intracellular part;intrinsic to membrane;membrane;membrane part;organelle membrane;organelle part	Retinol metabolism	Endoplasmic reticulum membrane;Microsome membrane	Single-pass membrane protein	23	166;321		sp|Q8IZV5|RDH10_HUMAN Retinol dehydrogenase 10 OS=Homo sapiens OX=9606 GN=RDH10 PE=1 SV=1;tr|E5RK48|E5RK48_HUMAN NADP-retinol dehydrogenase OS=Homo sapiens OX=9606 GN=RDH10 PE=1 SV=1
2342	H9KV89;Q8N8J6;Q8N8J6-3;Q8N8J6-2;A0A0A0MS50;P0CG31;Q96RE9-4;Q96RE9;Q96RE9-2;Q96RE9-3;Q9HBT7	Zinc finger protein 615;Putative zinc finger protein 286B;Zinc finger protein 300;Zinc finger protein 287	ZNF615;ZNF300;ZNF286B;ZNF287		-0.26539	1.16337	18.7274	18.7681	18.9455	19.1937	19.1276	18.9158	1525700000	5	2	11	12.2	736;731;738;742;604;522;568;604;619;620;761	84.451	0.0050494	1.4984	biological regulation;biosynthetic process;cellular biosynthetic process;cellular macromolecule biosynthetic process;cellular macromolecule metabolic process;cellular metabolic process;cellular nitrogen compound metabolic process;cellular process;macromolecule biosynthetic process;macromolecule metabolic process;metabolic process;nitrogen compound metabolic process;nucleic acid metabolic process;…	binding;cation binding;DNA binding;ion binding;metal ion binding;nucleic acid binding;nucleic acid binding transcription factor activity;sequence-specific DNA binding transcription factor activity	cell part;intracellular;intracellular membrane-bounded organelle;intracellular organelle;intracellular part;membrane-bounded organelle;nucleus;organelle		Nucleus		3			tr|H9KV89|H9KV89_HUMAN Zinc finger protein 615 OS=Homo sapiens OX=9606 GN=ZNF615 PE=1 SV=1;sp|Q8N8J6|ZN615_HUMAN Zinc finger protein 615 OS=Homo sapiens OX=9606 GN=ZNF615 PE=2 SV=2;sp|Q8N8J6-3|ZN615_HUMAN Isoform 3 of Zinc finger protein 615 OS=Homo sapien
8012	Q9H0T7;Q9H0T7-2;F8WAG1;F8WBE9;C9J0T6	Ras-related protein Rab-17	RAB17		-0.265219	0.36616	20.6511	20.3285	20.6876	20.6309	21.3728	20.4591	625480000	3	3	5	10.8	212;85;52;54;130	23.491	0.00047015	2.3481	anatomical structure formation involved in morphogenesis;biological regulation;cell projection assembly;cell projection organization;cellular component assembly;cellular component assembly at cellular level;cellular component assembly involved in morphogenesis;cellular component organization;cellular component organization at cellular level;cellular component organization or biogenesis;cellular c…	binding;catalytic activity;GDP binding;GTP binding;GTPase activity;guanyl nucleotide binding;guanyl ribonucleotide binding;hydrolase activity;hydrolase activity, acting on acid anhydrides;hydrolase activity, acting on acid anhydrides, in phosphorus-containing anhydrides;nucleoside-triphosphatase activity;nucleotide binding;purine nucleotide binding;purine ribonucleoside triphosphate binding;purin…	apical plasma membrane;basolateral plasma membrane;cell body;cell part;cell projection;cytoplasmic membrane-bounded vesicle;cytoplasmic part;cytoplasmic vesicle;dendrite;early endosome;endocytic vesicle;endosomal part;endosome;endosome membrane;extracellular membrane-bounded organelle;extracellular organelle;extracellular region part;extracellular vesicular exosome;intracellular;intracellular mem…		Cell projection;Dendrite;Melanosome;Recycling endosome membrane	Lipid-anchor	3			sp|Q9H0T7|RAB17_HUMAN Ras-related protein Rab-17 OS=Homo sapiens OX=9606 GN=RAB17 PE=1 SV=2;sp|Q9H0T7-2|RAB17_HUMAN Isoform 2 of Ras-related protein Rab-17 OS=Homo sapiens OX=9606 GN=RAB17
5384	Q15646;Q15646-3;A0A7P0T9H8;A0A7P0TB39;Q15646-2;A0A7P0TBF4;H0YGP3	2-5-oligoadenylate synthase-like protein	OASL		-0.262449	1.83542	20.5748	20.7403	20.7615	21.0001	20.9451	20.9187	10422000000	13	13	7	22.4	514;384;366;372;255;80;153	59.225	0	50.894	biological regulation;cell surface receptor linked signaling pathway;cellular process;cellular response to chemical stimulus;cellular response to cytokine stimulus;cellular response to interferon-gamma;cellular response to organic substance;cellular response to stimulus;cellular response to type I interferon;cytokine-mediated signaling pathway;defense response;defense response to virus;immune eff…	adenyl nucleotide binding;adenyl ribonucleotide binding;ATP binding;binding;catalytic activity;DNA binding;double-stranded RNA binding;hormone receptor binding;nuclear hormone receptor binding;nucleic acid binding;nucleotide binding;protein binding;purine nucleotide binding;purine ribonucleoside triphosphate binding;purine ribonucleotide binding;receptor binding;ribonucleotide binding;RNA binding…	cell part;cytoplasm;cytoplasmic part;cytosol;intracellular non-membrane-bounded organelle;intracellular organelle;intracellular organelle part;intracellular part;membrane;non-membrane-bounded organelle;nuclear part;nucleolus;organelle;organelle part		Cytoplasm;Nucleolus;Nucleus		23			sp|Q15646|OASL_HUMAN 2-5-oligoadenylate synthase-like protein OS=Homo sapiens OX=9606 GN=OASL PE=1 SV=2;sp|Q15646-3|OASL_HUMAN Isoform 3 of 2-5-oligoadenylate synthase-like protein OS=Homo sapiens OX=9606 GN=OASL;tr|A0A7P0T9H8|A0A7P0T9H8_HUMAN 2-5-ol
2079	G3V1N2	Alpha-globin	HBA2		-0.261524	0.753505	16.4536	16.8231	16.6763	16.9689	16.6861	17.0826	521840000	5	1	1	30.9	110	11.948	0.0069899	1.316		binding;cation binding;heme binding;ion binding;iron ion binding;metal ion binding;oxygen binding;oxygen transporter activity;substrate-specific transporter activity;tetrapyrrole binding;transition metal ion binding;transporter activity	cell part;cytoplasmic part;cytosolic part;hemoglobin complex;intracellular part;macromolecular complex;protein complex				1	1		tr|G3V1N2|G3V1N2_HUMAN Alpha-globin OS=Homo sapiens OX=9606 GN=HBA2 PE=1 SV=1
3350	P00352;Q5SYQ7;Q5SYQ9;Q5SYQ8	Retinal dehydrogenase 1	ALDH1A1		-0.261126	2.71784	20.8077	20.8698	20.8366	21.1591	21.0542	21.0841	1726800000	12	7	4	21	501;203;230;238	54.861	0	41.923	alcohol metabolic process;biological regulation;cellular aldehyde metabolic process;cellular hormone metabolic process;cellular lipid metabolic process;cellular metabolic process;cellular process;diterpenoid metabolic process;ethanol metabolic process;ethanol oxidation;fat-soluble vitamin metabolic process;hormone metabolic process;isoprenoid metabolic process;lipid metabolic process;metabolic pr…	3-chloroallyl aldehyde dehydrogenase activity;aldehyde dehydrogenase (NAD) activity;androgen binding;benzaldehyde dehydrogenase (NAD+) activity;binding;catalytic activity;enzyme activator activity;enzyme regulator activity;GTPase activator activity;GTPase regulator activity;hormone binding;lipid binding;nucleoside-triphosphatase regulator activity;oxidoreductase activity;oxidoreductase activity, …	cell part;cytoplasm;cytoplasmic part;cytosol;extracellular membrane-bounded organelle;extracellular organelle;extracellular region part;extracellular vesicular exosome;intracellular part;membrane-bounded organelle;membrane-bounded vesicle;organelle;vesicle	Retinol metabolism	Cytoplasm;Cytosol		12			sp|P00352|AL1A1_HUMAN Aldehyde dehydrogenase 1A1 OS=Homo sapiens OX=9606 GN=ALDH1A1 PE=1 SV=2
6559	Q8N2G8-3;Q8N2G8;K7ESN3;Q8N2G8-2;K7EQ41;K7EL54;K7EJT7	GH3 domain-containing protein	GHDC		-0.260277	0.41551	21.5769	21.2858	21.682	21.6367	22.2402	21.4486	15083000000	13	13	7	28.1	491;530;479;474;130;146;112	53.518	0	32.044			cell part;cytoplasmic part;endoplasmic reticulum;envelope;intracellular membrane-bounded organelle;intracellular organelle;intracellular organelle part;intracellular part;membrane;membrane-bounded organelle;nuclear envelope;nuclear part;organelle;organelle envelope;organelle part		Endoplasmic reticulum;Nucleus envelope		30			sp|Q8N2G8-3|GHDC_HUMAN Isoform 3 of GH3 domain-containing protein OS=Homo sapiens OX=9606 GN=GHDC;sp|Q8N2G8|GHDC_HUMAN GH3 domain-containing protein OS=Homo sapiens OX=9606 GN=GHDC PE=1 SV=2;tr|K7ESN3|K7ESN3_HUMAN GH3 domain-containing protein OS=Homo sapi
4141	P41002	Cyclin-F	CCNF		-0.259751	0.346275	14.2079	14.6263	14.9877	15.0664	15.0961	14.4388	37389000	1	1	1	1.1	786	87.639	0.0010408	2.024	anatomical structure development;biological regulation;catabolic process;cell cycle phase;cell cycle process;cell division;cellular catabolic process;cellular component organization;cellular component organization at cellular level;cellular component organization or biogenesis;cellular component organization or biogenesis at cellular level;cellular macromolecule catabolic process;cellular macromo…		cell part;centriole;cullin-RING ubiquitin ligase complex;cytoplasmic part;cytoskeletal part;intracellular membrane-bounded organelle;intracellular non-membrane-bounded organelle;intracellular organelle;intracellular organelle part;intracellular part;macromolecular complex;membrane-bounded organelle;microtubule organizing center part;non-membrane-bounded organelle;nucleus;organelle;organelle part;…		Centriole;Centrosome;Cytoplasm;Cytoskeleton;Microtubule organizing center;Nucleus		1			sp|P41002|CCNF_HUMAN Cyclin-F OS=Homo sapiens OX=9606 GN=CCNF PE=1 SV=2
5016	Q13103	Secreted phosphoprotein 24	SPP2		-0.25974	1.02413	17.1996	17.418	17.2762	17.758	17.4456	17.4693	384040000	1	1	1	5.7	211	24.337	0.0001246	3.6803	anatomical structure development;biological regulation;bone remodeling;cellular component assembly;cellular component organization;cellular component organization or biogenesis;developmental process;macromolecular complex assembly;macromolecular complex subunit organization;multicellular organismal process;negative regulation of catalytic activity;negative regulation of endopeptidase activity;neg…	endopeptidase inhibitor activity;endopeptidase regulator activity;enzyme inhibitor activity;enzyme regulator activity;peptidase inhibitor activity;peptidase regulator activity	extracellular membrane-bounded organelle;extracellular organelle;extracellular region part;extracellular vesicular exosome;macromolecular complex;membrane-bounded organelle;membrane-bounded vesicle;organelle;protein complex;vesicle		Secreted		4			sp|Q13103|SPP24_HUMAN Secreted phosphoprotein 24 OS=Homo sapiens OX=9606 GN=SPP2 PE=1 SV=1
6836	Q8TBQ9	Protein kish-A	TMEM167A		-0.258906	1.83835	16.0525	16.2334	16.1921	16.3572	16.4531	16.4443	1235300000	1	1	1	12.5	72	8.0598	0.00023966	2.8003			cell part;cytoplasmic part;Golgi apparatus part;Golgi membrane;integral to membrane;intracellular organelle part;intracellular part;intrinsic to membrane;membrane;membrane part;organelle membrane;organelle part		Golgi apparatus membrane	Single-pass type I membrane protein	1			sp|Q8TBQ9|KISHA_HUMAN Protein kish-A OS=Homo sapiens OX=9606 GN=TMEM167A PE=1 SV=1
6644	Q8N726-2;Q8N726	Tumor suppressor ARF	CDKN2A		-0.258546	2.42521	17.5115	17.5504	17.4934	17.6995	17.8049	17.8266	950770000	2	2	2	31.8	85;132	8.7308	0	9.8038	activation of caspase activity;aging;apoptotic mitochondrial changes;autophagy;biological regulation;biosynthetic process;catabolic process;cell aging;cell cycle arrest;cell cycle process;cell division;cellular biosynthetic process;cellular catabolic process;cellular chemical homeostasis;cellular component organization;cellular component organization at cellular level;cellular component organizat…	binding;DNA binding;enzyme inhibitor activity;enzyme regulator activity;ligase inhibitor activity;ligase regulator activity;nucleic acid binding;p53 binding;protein binding;transcription factor binding;ubiquitin-protein ligase inhibitor activity;ubiquitin-protein ligase regulator activity	cell part;cytoplasmic part;intracellular membrane-bounded organelle;intracellular non-membrane-bounded organelle;intracellular organelle;intracellular organelle part;intracellular part;macromolecular complex;membrane-bounded organelle;mitochondrion;non-membrane-bounded organelle;nuclear part;nucleolus;nucleoplasm;nucleus;organelle;organelle part;protein complex	Bladder cancer;Cell cycle;Chronic myeloid leukemia;Glioma;Melanoma;Non-small cell lung cancer;p53 signaling pathway;Pancreatic cancer;Pathways in cancer	Mitochondrion;Nucleolus;Nucleoplasm;Nucleus		4			sp|Q8N726-2|ARF_HUMAN Isoform smARF of Tumor suppressor ARF OS=Homo sapiens OX=9606 GN=CDKN2A;sp|Q8N726|ARF_HUMAN Tumor suppressor ARF OS=Homo sapiens OX=9606 GN=CDKN2A PE=1 SV=2
5729	Q5T3J3;Q5T3J3-2	Ligand-dependent nuclear receptor-interacting factor 1	LRIF1		-0.255314	0.459578	21.2007	20.9264	21.3003	21.2512	21.8159	21.1262	48714000000	11	11	2	16.3	769;233	84.567	0	45.509	biological regulation;biosynthetic process;cellular biosynthetic process;cellular macromolecule biosynthetic process;cellular macromolecule metabolic process;cellular metabolic process;cellular nitrogen compound metabolic process;cellular process;macromolecule biosynthetic process;macromolecule metabolic process;metabolic process;nitrogen compound metabolic process;nucleic acid metabolic process;…		actin cytoskeleton;cell part;cytoplasmic part;cytoskeletal part;cytoskeleton;intracellular membrane-bounded organelle;intracellular non-membrane-bounded organelle;intracellular organelle;intracellular organelle part;intracellular part;membrane-bounded organelle;microtubule organizing center;non-membrane-bounded organelle;nuclear matrix;nuclear part;nucleus;organelle;organelle part		Chromosome;Nucleus matrix		30			sp|Q5T3J3|LRIF1_HUMAN Ligand-dependent nuclear receptor-interacting factor 1 OS=Homo sapiens OX=9606 GN=LRIF1 PE=1 SV=1
1384	B8ZZQ6;P06454-2;P06454;B8ZZA1;B8ZZW7;H7C2N1	Prothymosin alpha;Prothymosin alpha, N-terminally processed;Thymosin alpha-1	PTMA		-0.253059	1.64751	24.6577	24.5826	24.5301	24.8929	24.7248	24.9119	17642000000	5	5	6	36.4	107;110;111;131;136;148	11.758	0	111.39	biosynthetic process;cellular biosynthetic process;cellular macromolecule biosynthetic process;cellular macromolecule metabolic process;cellular metabolic process;cellular nitrogen compound metabolic process;cellular process;macromolecule biosynthetic process;macromolecule metabolic process;metabolic process;nitrogen compound metabolic process;nucleic acid metabolic process;nucleobase-containing …		cell part;cytoplasm;extracellular membrane-bounded organelle;extracellular organelle;extracellular region part;extracellular vesicular exosome;intracellular membrane-bounded organelle;intracellular organelle;intracellular organelle part;intracellular part;membrane-bounded organelle;membrane-bounded vesicle;nuclear part;nucleoplasm;nucleus;organelle;organelle part;vesicle		Nucleus		52			tr|B8ZZQ6|B8ZZQ6_HUMAN Prothymosin alpha OS=Homo sapiens OX=9606 GN=PTMA PE=1 SV=1;sp|P06454-2|PTMA_HUMAN Isoform 2 of Prothymosin alpha OS=Homo sapiens OX=9606 GN=PTMA;sp|P06454|PTMA_HUMAN Prothymosin alpha OS=Homo sapiens OX=9606 GN=PTMA PE=1 SV=2;tr|B8Z
3463	P07093;C9JN98;C9K031	Glia-derived nexin	SERPINE2		-0.251877	0.511258	14.9959	14.7393	15.0557	15.0275	15.5655	14.9536	411090000	18	1	3	38.7	398;275;86	44.002	0	5.7526	anatomical structure development;anatomical structure morphogenesis;behavior;biological regulation;blood coagulation;cellular component organization;cellular component organization at cellular level;cellular component organization or biogenesis;cellular component organization or biogenesis at cellular level;cellular process;cerebellar granular layer morphogenesis;coagulation;detection of abiotic …	binding;carbohydrate binding;endopeptidase inhibitor activity;endopeptidase regulator activity;enzyme inhibitor activity;enzyme regulator activity;glycosaminoglycan binding;heparin binding;pattern binding;peptidase inhibitor activity;peptidase regulator activity;polysaccharide binding;protein binding;receptor binding;serine-type endopeptidase inhibitor activity	cell part;cytoplasmic membrane-bounded vesicle;cytoplasmic part;cytoplasmic vesicle;cytosol;extracellular matrix;extracellular region;extracellular region part;extracellular space;extrinsic to external side of plasma membrane;extrinsic to membrane;extrinsic to plasma membrane;intracellular membrane-bounded organelle;intracellular organelle;intracellular part;membrane part;membrane-bounded organel…		Extracellular space;Secreted		2	79;81;219;316		sp|P07093|GDN_HUMAN Glia-derived nexin OS=Homo sapiens OX=9606 GN=SERPINE2 PE=1 SV=1;tr|C9JN98|C9JN98_HUMAN Glia-derived nexin (Fragment) OS=Homo sapiens OX=9606 GN=SERPINE2 PE=1 SV=8
7596	Q99538;Q99538-2;Q99538-3;G3V2T4;G3V4E4;G3V4P5;G3V3Z4	Legumain	LGMN		-0.251193	3.40625	22.7149	22.7338	22.7623	23.0247	22.9717	22.9682	12963000000	10	10	7	21.5	433;376;372;135;223;78;117	49.411	0	38.946	activation of immune response;activation of innate immune response;antigen processing and presentation;antigen processing and presentation of exogenous antigen;antigen processing and presentation of exogenous peptide antigen;antigen processing and presentation of exogenous peptide antigen via MHC class II;antigen processing and presentation of peptide antigen;antigen processing and presentation o…	catalytic activity;cysteine-type endopeptidase activity;cysteine-type peptidase activity;endopeptidase activity;hydrolase activity;peptidase activity;peptidase activity, acting on L-amino acid peptides	apical part of cell;cell part;cytoplasmic part;endosome;extracellular membrane-bounded organelle;extracellular organelle;extracellular region part;extracellular vesicular exosome;intracellular membrane-bounded organelle;intracellular organelle;intracellular organelle lumen;intracellular organelle part;intracellular part;late endosome;lysosomal lumen;lysosome;lytic vacuole;membrane-bounded organel…	Antigen processing and presentation;Lysosome	Lysosome		39	278;281		sp|Q99538|LGMN_HUMAN Legumain OS=Homo sapiens OX=9606 GN=LGMN PE=1 SV=1;sp|Q99538-2|LGMN_HUMAN Isoform 2 of Legumain OS=Homo sapiens OX=9606 GN=LGMN;sp|Q99538-3|LGMN_HUMAN Isoform 3 of Legumain OS=Homo sapiens OX=9606 GN=LGMN
4961	Q12778;P98177-2;P98177	Forkhead box protein O1	FOXO1		-0.250554	0.771313	19.9734	19.9052	20.1345	20.4175	20.3566	19.9907	4250600000	9	8	3	20.6	655;450;505	69.661	0	119.03	anatomical structure development;anatomical structure morphogenesis;apoptosis;autophagy;biological regulation;biosynthetic process;blood vessel development;carbohydrate homeostasis;catabolic process;cell communication;cell death;cell differentiation;cell surface receptor linked signaling pathway;cellular biosynthetic process;cellular catabolic process;cellular chemical homeostasis;cellular develo…	binding;chromatin binding;DNA binding;enzyme binding;nucleic acid binding;nucleic acid binding transcription factor activity;phosphatase binding;protein binding;protein binding transcription factor activity;protein phosphatase 2A binding;protein phosphatase binding;RNA polymerase II core promoter proximal region sequence-specific DNA binding transcription factor activity;RNA polymerase II core pr…	cell part;cytoplasm;cytoplasmic part;cytosol;intracellular membrane-bounded organelle;intracellular organelle;intracellular organelle part;intracellular part;membrane-bounded organelle;mitochondrion;nuclear part;nucleoplasm;nucleus;organelle;organelle part	Insulin signaling pathway;Pathways in cancer;Prostate cancer	Cytoplasm;Nucleus		20			sp|Q12778|FOXO1_HUMAN Forkhead box protein O1 OS=Homo sapiens OX=9606 GN=FOXO1 PE=1 SV=2
6895	Q8TER5-4;Q8TER5;Q8TER5-2;Q8TER5-3;G3V485;G3V3N2;G3V5C1	Rho guanine nucleotide exchange factor 40	ARHGEF40		-0.249999	3.3254	19.11	19.1669	19.1184	19.3509	19.4049	19.3895	1147400000	9	9	7	6.9	1471;1519;805;1498;502;557;620	159.7	0	25.593		enzyme regulator activity;GTPase regulator activity;guanyl-nucleotide exchange factor activity;nucleoside-triphosphatase regulator activity;Ras guanyl-nucleotide exchange factor activity;Rho guanyl-nucleotide exchange factor activity;small GTPase regulator activity	cell part;cytoplasm;intracellular part		Cytoplasm		13			sp|Q8TER5-4|ARH40_HUMAN Isoform 4 of Rho guanine nucleotide exchange factor 40 OS=Homo sapiens OX=9606 GN=ARHGEF40;sp|Q8TER5|ARH40_HUMAN Rho guanine nucleotide exchange factor 40 OS=Homo sapiens OX=9606 GN=ARHGEF40 PE=1 SV=3;sp|Q8TER5-2|ARH40_HUMAN Isoform
4407	P51857-2;P51857	3-oxo-5-beta-steroid 4-dehydrogenase	AKR1D1		-0.249543	2.01046	21.6146	21.5187	21.5277	21.7598	21.8918	21.758	25899000000	1	1	2	3.1	290;326	32.747	0.00047348	2.5059	alcohol metabolic process;androgen metabolic process;bile acid biosynthetic process;bile acid catabolic process;bile acid metabolic process;biological regulation;biosynthetic process;C21-steroid hormone metabolic process;carboxylic acid biosynthetic process;carboxylic acid catabolic process;carboxylic acid metabolic process;catabolic process;cellular biosynthetic process;cellular catabolic proces…	binding;catalytic activity;delta4-3-oxosteroid 5beta-reductase activity;enone reductase activity;lipid binding;oxidoreductase activity;oxidoreductase activity, acting on the CH-CH group of donors;oxidoreductase activity, acting on the CH-CH group of donors, NAD or NADP as acceptor;steroid binding	cell part;cytoplasmic part;cytosol;extracellular membrane-bounded organelle;extracellular organelle;extracellular region part;extracellular vesicular exosome;intracellular part;membrane-bounded organelle;membrane-bounded vesicle;organelle;vesicle	Primary bile acid biosynthesis;Steroid hormone biosynthesis	Cytoplasm		16			sp|P51857-2|AK1D1_HUMAN Isoform 2 of Aldo-keto reductase family 1 member D1 OS=Homo sapiens OX=9606 GN=AKR1D1;sp|P51857|AK1D1_HUMAN Aldo-keto reductase family 1 member D1 OS=Homo sapiens OX=9606 GN=AKR1D1 PE=1 SV=1
2979	O60704;B1AHK0;B1AHJ9;B1AHJ8;B1AHJ7;B1AHJ6	Protein-tyrosine sulfotransferase 2	TPST2		-0.248779	1.00249	16.8925	16.9109	17.0327	17.227	17.3622	16.9932	284910000	3	3	6	7.2	377;47;48;64;120;141	41.911	0.0084867	1.2115	biological regulation;cellular component organization;cellular component organization or biogenesis;cellular macromolecule metabolic process;cellular membrane fusion;cellular membrane organization;cellular metabolic process;cellular process;cellular process involved in reproduction;cellular process involved in reproduction in multicellular organism;cellular protein metabolic process;fusion of spe…	catalytic activity;protein-tyrosine sulfotransferase activity;sulfotransferase activity;transferase activity;transferase activity, transferring sulfur-containing groups	cell part;cytoplasmic part;endoplasmic reticulum;extracellular membrane-bounded organelle;extracellular organelle;extracellular region part;extracellular vesicular exosome;Golgi apparatus part;Golgi membrane;integral to membrane;intracellular membrane-bounded organelle;intracellular organelle;intracellular organelle part;intracellular part;intrinsic to membrane;membrane;membrane part;membrane-bou…		Golgi apparatus membrane	Single-pass type II membrane protein	4			sp|O60704|TPST2_HUMAN Protein-tyrosine sulfotransferase 2 OS=Homo sapiens OX=9606 GN=TPST2 PE=1 SV=1
7173	Q96AQ6;Q96AQ6-2;Q96AQ6-3	Pre-B-cell leukemia transcription factor-interacting protein 1	PBXIP1		-0.248295	3.53844	19.9227	19.9388	19.9122	20.1532	20.1536	20.2118	1907300000	8	8	3	11.1	731;702;662	80.642	0	27.369	biological regulation;cell differentiation;cellular developmental process;cellular process;developmental process;multicellular organismal development;multicellular organismal process;negative regulation of biological process;negative regulation of biosynthetic process;negative regulation of cellular biosynthetic process;negative regulation of cellular macromolecule biosynthetic process;negative r…	protein binding transcription factor activity;transcription cofactor activity;transcription corepressor activity;transcription factor binding transcription factor activity	cell part;cytoplasmic part;cytoskeletal part;cytosol;intracellular membrane-bounded organelle;intracellular organelle;intracellular organelle part;intracellular part;macromolecular complex;membrane-bounded organelle;microtubule;nucleus;organelle;organelle part;protein complex		Cytoplasm;Cytoskeleton;Nucleus		15			sp|Q96AQ6|PBIP1_HUMAN Pre-B-cell leukemia transcription factor-interacting protein 1 OS=Homo sapiens OX=9606 GN=PBXIP1 PE=1 SV=1;sp|Q96AQ6-2|PBIP1_HUMAN Isoform 2 of Pre-B-cell leukemia transcription factor-interacting protein 1 OS=Homo sapiens OX=9606 GN=
616	A0A3B3ITJ4	Heterogeneous nuclear ribonucleoprotein L (Fragment)	HNRNPL		-0.246606	1.88184	14.637	14.5613	14.7019	14.7972	14.9223	14.9205	5599400000	26	3	1	51.2	537	59.218	0	14.782							3	146;293;333;371;374;392;408		tr|A0A3B3ITJ4|A0A3B3ITJ4_HUMAN Heterogeneous nuclear ribonucleoprotein L (Fragment) OS=Homo sapiens OX=9606 GN=HNRNPL PE=1 SV=1
3828	P22309;P22309-2	UDP-glucuronosyltransferase 1-1	UGT1A1		-0.244748	3.23472	17.8352	17.8697	17.8095	18.0681	18.1177	18.0628	492000000	7	2	2	13.1	533;444	59.591	0.00047059	2.3761	acute inflammatory response;acute-phase response;alcohol metabolic process;anatomical structure development;anatomical structure morphogenesis;aromatic compound biosynthetic process;benzene-containing compound metabolic process;bilirubin conjugation;biological regulation;biosynthetic process;biphenyl catabolic process;biphenyl metabolic process;carbohydrate metabolic process;carboxylic acid metab…	binding;carboxylic acid binding;catalytic activity;enzyme binding;enzyme inhibitor activity;enzyme regulator activity;glucuronosyltransferase activity;identical protein binding;isoprenoid binding;lipid binding;monocarboxylic acid binding;protein binding;protein dimerization activity;protein heterodimerization activity;protein homodimerization activity;retinoic acid binding;retinoid binding;steroi…	cell part;cytochrome complex;cytoplasmic part;endoplasmic reticulum;endoplasmic reticulum membrane;endoplasmic reticulum part;integral to membrane;integral to plasma membrane;intracellular membrane-bounded organelle;intracellular organelle;intracellular organelle part;intracellular part;intrinsic to membrane;intrinsic to plasma membrane;macromolecular complex;membrane;membrane part;membrane-bound…	Ascorbate and aldarate metabolism;Drug metabolism - cytochrome P450;Drug metabolism - other enzymes;Metabolism of xenobiotics by cytochrome P450;Other types of O-glycan biosynthesis;Pentose and glucuronate interconversions;Porphyrin and chlorophyll metabolism;Retinol metabolism;Starch and sucrose metabolism;Steroid hormone biosynthesis	Endoplasmic reticulum;Endoplasmic reticulum membrane;Microsome	Single-pass membrane protein	3	320;365		sp|P22309|UD11_HUMAN UDP-glucuronosyltransferase 1A1 OS=Homo sapiens OX=9606 GN=UGT1A1 PE=1 SV=1;sp|P22309-2|UD11_HUMAN Isoform 2 of UDP-glucuronosyltransferase 1A1 OS=Homo sapiens OX=9606 GN=UGT1A1
5872	Q69YL0	Uncharacterized protein NCBP2-AS2	NCBP2-AS2		-0.244218	0.936486	17.9705	18.3138	18.3151	18.5248	18.387	18.4203	499660000	3	3	1	30.3	99	10.89	0	14.955							4			sp|Q69YL0|NCAS2_HUMAN Protein NCBP2AS2 OS=Homo sapiens OX=9606 GN=NCBP2AS2 PE=1 SV=1
6329	Q86VQ1;H7C2L5;H7C0B2	Glucocorticoid-induced transcript 1 protein	GLCCI1		-0.244087	1.98872	17.378	17.3734	17.4947	17.6597	17.7213	17.5975	675470000	3	3	3	6.6	547;191;191	58.023	0	7.7933			cell part;cytoplasm;intracellular part				3			sp|Q86VQ1|GLCI1_HUMAN Glucocorticoid-induced transcript 1 protein OS=Homo sapiens OX=9606 GN=GLCCI1 PE=1 SV=1
3197	O94941-2;O94941	RING finger protein 37	UBOX5		-0.243537	2.661	17.2294	17.2776	17.3145	17.5217	17.5575	17.4729	98623000	2	2	2	6.2	487;541	53.276	0	9.5351	cellular macromolecule metabolic process;cellular metabolic process;cellular process;cellular protein metabolic process;macromolecule metabolic process;macromolecule modification;metabolic process;primary metabolic process;protein metabolic process;protein modification by small protein conjugation;protein modification by small protein conjugation or removal;protein modification process;protein po…	acid-amino acid ligase activity;binding;catalytic activity;cation binding;enzyme binding;ion binding;ligase activity;ligase activity, forming carbon-nitrogen bonds;metal ion binding;protein binding;small conjugating protein ligase activity;transition metal ion binding;ubiquitin protein ligase binding;ubiquitin-protein ligase activity;ubiquitin-ubiquitin ligase activity;zinc ion binding	cell part;intracellular membrane-bounded organelle;intracellular organelle;intracellular organelle part;intracellular part;membrane-bounded organelle;nuclear body;nuclear part;nucleoplasm part;nucleus;organelle;organelle part	Ubiquitin mediated proteolysis	Nucleus		5			sp|O94941-2|RNF37_HUMAN Isoform 2 of RING finger protein 37 OS=Homo sapiens OX=9606 GN=UBOX5;sp|O94941|RNF37_HUMAN RING finger protein 37 OS=Homo sapiens OX=9606 GN=UBOX5 PE=1 SV=1
2365	I3L2J1;Q9Y3C7	Mediator of RNA polymerase II transcription subunit 31	MED31		-0.241501	0.747731	17.1536	17.5339	17.5714	17.785	17.5669	17.6315	359730000	1	1	2	15.8	57;131	6.9859	0.00058562	2.2783	anatomical structure development;appendage development;biological regulation;biosynthetic process;cellular biosynthetic process;cellular component assembly;cellular component organization;cellular component organization or biogenesis;cellular macromolecule metabolic process;cellular metabolic process;cellular nitrogen compound metabolic process;cellular process;developmental process;gene expressi…	protein binding transcription factor activity;RNA polymerase II transcription cofactor activity;RNA polymerase II transcription factor binding transcription factor activity;transcription cofactor activity;transcription factor binding transcription factor activity	cell part;intracellular organelle part;intracellular part;macromolecular complex;mediator complex;nuclear part;nucleoplasm;nucleoplasm part;organelle part;protein complex		Nucleus		2			tr|I3L2J1|I3L2J1_HUMAN Mediator of RNA polymerase II transcription subunit 31 OS=Homo sapiens OX=9606 GN=MED31 PE=1 SV=1;sp|Q9Y3C7|MED31_HUMAN Mediator of RNA polymerase II transcription subunit 31 OS=Homo sapiens OX=9606 GN=MED31 PE=1 SV=1
1276	P08174-2;B1AP13;P08174;P08174-6;P08174-5;P08174-3;P08174-7;P08174-4;H3BLV0;B1AP15;A0A2R8YDY3;A0A2R8YEC5;P41146;P41145;P41146-2;A0A5F9ZI64;A0A5F9ZI09;P41145-2;A0A0G2JQE4;A0A2R8Y4B4	Complement decay-accelerating factor	CD55		-0.239704	2.84376	24.4069	24.4271	24.3501	24.6559	24.5942	24.6532	49171000000	15	15	20	20.2	440;444;381;525;439;384;551;364;326;317;194;268;370;380;365;399;409;291;293;61	48.717	0	30.002	activation of immune response;adaptive immune response;adaptive immune response based on somatic recombination of immune receptors built from immunoglobulin superfamily domains;biological regulation;calcium ion homeostasis;cation homeostasis;CD4-positive, alpha-beta T cell cytokine production;cellular calcium ion homeostasis;cellular cation homeostasis;cellular chemical homeostasis;cellular dival…	binding;enzyme inhibitor activity;enzyme regulator activity;lipid binding;receptor activity;viral receptor activity	anchored to membrane;apical plasma membrane;cell part;cell surface;extracellular membrane-bounded organelle;extracellular organelle;extracellular region;extracellular region part;extracellular vesicular exosome;integral to membrane;integral to plasma membrane;intrinsic to membrane;intrinsic to plasma membrane;membrane;membrane part;membrane raft;membrane-bounded organelle;membrane-bounded vesicle…	Complement and coagulation cascades;Hematopoietic cell lineage;Viral myocarditis	Cell membrane;Secreted	GPI-anchor;Lipid-anchor;Single-pass type I membrane protein	95			sp|P08174-2|DAF_HUMAN Isoform 1 of Complement decay-accelerating factor OS=Homo sapiens OX=9606 GN=CD55;tr|B1AP13|B1AP13_HUMAN Complement decay-accelerating factor OS=Homo sapiens OX=9606 GN=CD55 PE=1 SV=1;sp|P08174|DAF_HUMAN Complement decay-accelerating
2663	U3KQU4;O14569	Cytochrome b561 domain-containing protein 2	CYB561D2		-0.238059	1.36772	13.5509	13.6595	13.7746	13.9651	13.9311	13.8029	3556400000	1	1	2	24	50;222	5.212	0	21.578	metabolic process;oxidation-reduction process	binding;cation binding;ion binding;metal ion binding	cell part;integral to membrane;intrinsic to membrane;membrane part		Cytoplasmic vesicle membrane;Endoplasmic reticulum membrane	Multi-pass membrane protein	3			tr|U3KQU4|U3KQU4_HUMAN Ascorbate ferrireductase (transmembrane) OS=Homo sapiens OX=9606 PE=4 SV=1;sp|O14569|C56D2_HUMAN Transmembrane reductase CYB561D2 OS=Homo sapiens OX=9606 GN=CYB561D2 PE=1 SV=1
2301	H7BZ15;Q9BSF0	Small membrane A-kinase anchor protein	C2orf88		-0.237356	1.7651	16.6215	16.7209	16.6088	16.886	16.8037	16.9735	224760000	1	1	2	11.9	67;95	7.7388	0.0059185	1.4251			cell part;membrane;plasma membrane		Cell membrane		1			tr|H7BZ15|H7BZ15_HUMAN Small membrane A-kinase anchor protein (Fragment) OS=Homo sapiens OX=9606 GN=C2orf88 PE=1 SV=1;sp|Q9BSF0|SMAKA_HUMAN Small membrane A-kinase anchor protein OS=Homo sapiens OX=9606 GN=C2orf88 PE=1 SV=2
4770	P86452	Zinc finger BED domain-containing protein 6	ZBED6		-0.234097	0.800482	13.3051	13.3855	13.5691	13.6415	13.851	13.4695	321880000	1	1	1	1.4	979	109.97	0.00081414	2.1429	biological regulation;biosynthetic process;cellular biosynthetic process;cellular macromolecule biosynthetic process;cellular macromolecule metabolic process;cellular metabolic process;cellular nitrogen compound metabolic process;cellular process;macromolecule biosynthetic process;macromolecule metabolic process;metabolic process;negative regulation of biological process;negative regulation of bi…	binding;cation binding;DNA binding;ion binding;metal ion binding;nucleic acid binding	cell part;intracellular membrane-bounded organelle;intracellular non-membrane-bounded organelle;intracellular organelle;intracellular organelle part;intracellular part;membrane-bounded organelle;non-membrane-bounded organelle;nuclear part;nucleolus;nucleus;organelle;organelle part		Nucleolus;Nucleus		1			sp|P86452|ZBED6_HUMAN Zinc finger BED domain-containing protein 6 OS=Homo sapiens OX=9606 GN=ZBED6 PE=1 SV=1
8223	Q9HA72;Q9HA72-3;Q9HA72-2	Calcium homeostasis modulator protein 2	CALHM2		-0.232199	3.43812	18.6666	18.7271	18.6888	18.9444	18.9067	18.9279	1609300000	5	5	3	17.6	323;196;218	36.174	0	29.925	cation transport;cellular process;establishment of localization;ion transmembrane transport;ion transport;transmembrane transport;transport	cation channel activity;cation transmembrane transporter activity;channel activity;ion channel activity;ion transmembrane transporter activity;passive transmembrane transporter activity;substrate-specific channel activity;substrate-specific transmembrane transporter activity;substrate-specific transporter activity;transmembrane transporter activity;transporter activity	cell part;integral to membrane;integral to plasma membrane;intrinsic to membrane;intrinsic to plasma membrane;membrane part;plasma membrane part		Membrane	Multi-pass membrane protein	7			sp|Q9HA72|CAHM2_HUMAN Calcium homeostasis modulator protein 2 OS=Homo sapiens OX=9606 GN=CALHM2 PE=1 SV=1
4910	Q07954	Prolow-density lipoprotein receptor-related protein 1;Low-density lipoprotein receptor-related protein 1 85 kDa subunit;Low-density lipoprotein receptor-related protein 1 515 kDa subunit;Low-density lipoprotein receptor-related protein 1 intracellular domain	LRP1		-0.232093	2.51965	19.6721	19.7802	19.7457	19.9978	19.9413	19.9551	929970000	5	5	1	1.3	4544	504.6	0	14.8	activation of protein kinase activity;activation of protein kinase C activity by G-protein coupled receptor protein signaling pathway;aging;alcohol metabolic process;anatomical structure morphogenesis;aorta morphogenesis;apoptotic cell clearance;artery morphogenesis;biological regulation;blood vessel morphogenesis;cell proliferation;cell surface receptor linked signaling pathway;cellular componen…	apolipoprotein binding;binding;calcium ion binding;cation binding;ion binding;lipoprotein particle receptor binding;lipoprotein transporter activity;metal ion binding;protein binding;protein complex binding;protein transporter activity;receptor activity;receptor binding;substrate-specific transporter activity;transporter activity	adherens junction;anchoring junction;cell body;cell junction;cell part;cell projection;cell-substrate adherens junction;cell-substrate junction;clathrin-coated vesicle;coated pit;coated vesicle;cytoplasm;cytoplasmic membrane-bounded vesicle;cytoplasmic part;cytoplasmic vesicle;cytoplasmic vesicle membrane;cytoplasmic vesicle part;dendrite;endocytic vesicle membrane;endosome;focal adhesion;integra…	Alzheimer's disease;Malaria	Cell membrane;Coated pit;Cytoplasm;Membrane;Nucleus	Peripheral membrane protein;Single-pass type I membrane protein	8			sp|Q07954|LRP1_HUMAN Prolow-density lipoprotein receptor-related protein 1 OS=Homo sapiens OX=9606 GN=LRP1 PE=1 SV=2
8179	Q9H875;Q9H875-2	PRKR-interacting protein 1	PRKRIP1		-0.229684	0.602337	19.8498	20.0901	19.7723	20.1487	19.8816	20.3709	3907500000	7	7	2	41.3	184;157	20.997	0	35.732	biological regulation;multicellular organismal process;negative regulation of biological process;negative regulation of catalytic activity;negative regulation of cellular metabolic process;negative regulation of cellular process;negative regulation of kinase activity;negative regulation of metabolic process;negative regulation of molecular function;negative regulation of phosphate metabolic proce…	binding;double-stranded RNA binding;enzyme binding;enzyme inhibitor activity;enzyme regulator activity;kinase binding;kinase inhibitor activity;kinase regulator activity;nucleic acid binding;protein binding;protein kinase binding;protein kinase inhibitor activity;protein kinase regulator activity;RNA binding	cell part;extracellular membrane-bounded organelle;extracellular organelle;extracellular region part;extracellular vesicular exosome;intracellular non-membrane-bounded organelle;intracellular organelle;intracellular organelle part;intracellular part;membrane-bounded organelle;membrane-bounded vesicle;non-membrane-bounded organelle;nuclear part;nucleolus;organelle;organelle part;vesicle		Nucleolus;Nucleus		14			sp|Q9H875|PKRI1_HUMAN PRKR-interacting protein 1 OS=Homo sapiens OX=9606 GN=PRKRIP1 PE=1 SV=1;sp|Q9H875-2|PKRI1_HUMAN Isoform 2 of PRKR-interacting protein 1 OS=Homo sapiens OX=9606 GN=PRKRIP1
7054	Q92685;H7C0X4;F8WF93;H7BZZ2;F8WE30;C9J7S5;Q92685-2	Dol-P-Man:Man(5)GlcNAc(2)-PP-Dol alpha-1,3-mannosyltransferase	ALG3		-0.22961	1.15958	18.9456	19.2137	19.195	19.4097	19.29	19.3434	1670100000	4	4	7	8	438;323;65;105;107;398;390	50.126	0	9.5578	biosynthetic process;carbohydrate biosynthetic process;carbohydrate metabolic process;cellular carbohydrate metabolic process;cellular macromolecule metabolic process;cellular metabolic process;cellular process;cellular protein metabolic process;dolichol-linked oligosaccharide biosynthetic process;glycosylation;macromolecule glycosylation;macromolecule metabolic process;macromolecule modification…	alpha-1,3-mannosyltransferase activity;catalytic activity;mannosyltransferase activity;transferase activity;transferase activity, transferring glycosyl groups;transferase activity, transferring hexosyl groups	cell part;cytoplasmic part;endoplasmic reticulum;endoplasmic reticulum membrane;endoplasmic reticulum part;integral to membrane;intracellular membrane-bounded organelle;intracellular organelle;intracellular organelle part;intracellular part;intrinsic to membrane;membrane;membrane part;membrane-bounded organelle;organelle;organelle membrane;organelle part	N-Glycan biosynthesis;Various types of N-glycan biosynthesis	Endoplasmic reticulum membrane	Multi-pass membrane protein	11			sp|Q92685|ALG3_HUMAN Dol-P-Man:Man(5)GlcNAc(2)-PP-Dol alpha-1,3-mannosyltransferase OS=Homo sapiens OX=9606 GN=ALG3 PE=1 SV=1;tr|H7C0X4|H7C0X4_HUMAN Dol-P-Man:Man(5)GlcNAc(2)-PP-Dol alpha-1,3-mannosyltransferase (Fragment) OS=Homo sapiens OX=9606 GN=ALG3 P
376	A0A0U1RQK4;A0A804HI13	Inactive ADP-ribosyltransferase ARH2	ADPRHL1		-0.229499	0.698251	19.5071	19.4338	19.4169	19.4771	19.9677	19.6015	7855800000	2	2	2	0.8	1967;1603	211.81	0.0084877	1.2118							12			tr|A0A0U1RQK4|A0A0U1RQK4_HUMAN Inactive ADP-ribosyltransferase ARH2 OS=Homo sapiens OX=9606 GN=ADPRHL1 PE=1 SV=1;tr|A0A804HI13|A0A804HI13_HUMAN Inactive ADP-ribosyltransferase ARH2 OS=Homo sapiens OX=9606 GN=ADPRHL1 PE=1 SV=1
4690	P63096;P63096-2;A0A3B3ITM0;A0A3B3IUA8;A0A3B3ITG4;A0A3B3IRK0;A0A3B3IU77;A0A3B3IS42;A0A3B3ITX3	Guanine nucleotide-binding protein G(i) subunit alpha-1	GNAI1		-0.227786	3.12965	21.9866	22.0389	22.0482	22.2657	22.222	22.2694	13777000000	17	6	9	37.3	354;302;168;148;40;40;43;47;60	40.361	0	117.74	biological regulation;blood coagulation;cAMP-mediated signaling;cell activation;cell communication;cell cycle;cell division;cell surface receptor linked signaling pathway;cell-cell signaling;cellular process;cellular response to stimulus;coagulation;cyclic-nucleotide-mediated signaling;G-protein coupled receptor protein signaling pathway;G-protein signaling, coupled to cAMP nucleotide second mess…	binding;catalytic activity;cation binding;G-protein beta/gamma-subunit complex binding;G-protein-coupled receptor binding;GTP binding;GTPase activity;guanyl nucleotide binding;guanyl ribonucleotide binding;hydrolase activity;hydrolase activity, acting on acid anhydrides;hydrolase activity, acting on acid anhydrides, in phosphorus-containing anhydrides;ion binding;metabotropic serotonin receptor b…	cell part;centrosome;cytoplasm;cytoplasmic part;cytoskeletal part;extracellular membrane-bounded organelle;extracellular organelle;extracellular region part;extracellular vesicular exosome;extrinsic to internal side of plasma membrane;extrinsic to membrane;extrinsic to plasma membrane;heterotrimeric G-protein complex;intracellular membrane-bounded organelle;intracellular non-membrane-bounded orga…	Axon guidance;Chagas disease (American trypanosomiasis);Chemokine signaling pathway;Gap junction;Gastric acid secretion;Leukocyte transendothelial migration;Long-term depression;Melanogenesis;Progesterone-mediated oocyte maturation;Tight junction;Toxoplasmosis	Cell cortex;Cell membrane;Centrosome;Cytoplasm;Cytoskeleton;Membrane;Microtubule organizing center;Nucleus	Lipid-anchor;Peripheral membrane protein	23	198;243;247		sp|P63096|GNAI1_HUMAN Guanine nucleotide-binding protein G(i) subunit alpha-1 OS=Homo sapiens OX=9606 GN=GNAI1 PE=1 SV=2;sp|P63096-2|GNAI1_HUMAN Isoform 2 of Guanine nucleotide-binding protein G(i) subunit alpha-1 OS=Homo sapiens OX=9606 GN=GNAI1
3993	P30838;I3L3I9;C9JMC5;A8MYB8;E9PNN6;C9JKT2;I3L3W9;I3L4E5;I3L1H6	Aldehyde dehydrogenase, dimeric NADP-preferring	ALDH3A1		-0.227509	2.18668	22.6921	22.6677	22.6593	22.9857	22.8607	22.8553	18894000000	18	17	9	32.7	453;380;372;389;396;259;74;119;131	50.394	0	79.162	aging;biological regulation;cellular aldehyde metabolic process;cellular metabolic process;cellular process;developmental process;metabolic process;oxidation-reduction process;positive regulation of biological process;positive regulation of cell proliferation;positive regulation of cellular process;regulation of biological process;regulation of cell proliferation;regulation of cellular process;re…	3-chloroallyl aldehyde dehydrogenase activity;alcohol dehydrogenase (NADP+) activity;aldehyde dehydrogenase (NAD) activity;aldehyde dehydrogenase [NAD(P)+] activity;aldo-keto reductase (NADP) activity;benzaldehyde dehydrogenase (NAD+) activity;catalytic activity;oxidoreductase activity;oxidoreductase activity, acting on CH-OH group of donors;oxidoreductase activity, acting on the aldehyde or oxo …	cell part;cytoplasm;cytoplasmic part;cytosol;endoplasmic reticulum;extracellular region part;extracellular space;intracellular membrane-bounded organelle;intracellular organelle;intracellular organelle part;intracellular part;membrane;membrane-bounded organelle;nuclear part;nucleoplasm;organelle;organelle part;plasma membrane	beta-Alanine metabolism;Drug metabolism - cytochrome P450;Glycolysis / Gluconeogenesis;Histidine metabolism;Metabolism of xenobiotics by cytochrome P450;Phenylalanine metabolism;Tyrosine metabolism	Cytoplasm		54	197;434		sp|P30838|AL3A1_HUMAN Aldehyde dehydrogenase, dimeric NADP-preferring OS=Homo sapiens OX=9606 GN=ALDH3A1 PE=1 SV=3;tr|I3L3I9|I3L3I9_HUMAN Aldehyde dehydrogenase, dimeric NADP-preferring OS=Homo sapiens OX=9606 GN=ALDH3A1 PE=1 SV=1;tr|C9JMC5|C9JMC5_HUMAN Al
2140	H0Y6A0	ADP-ribosylation factor GTPase-activating protein 3 (Fragment)	ARFGAP3		-0.226846	0.55905	16.2974	16.1289	16.6127	16.7725	16.5577	16.3894	246100000	13	1	1	52	273	29.956	0	14.986							1	102		tr|H0Y6A0|H0Y6A0_HUMAN ADP-ribosylation factor GTPase-activating protein 3 (Fragment) OS=Homo sapiens OX=9606 GN=ARFGAP3 PE=1 SV=1
1219	A6PVP2;Q5VY43	Platelet endothelial aggregation receptor 1	PEAR1		-0.226377	2.01371	14.8007	14.8392	14.918	15.0807	15.1377	15.0186	136430000	1	1	2	8.7	173;1037	18.921	0	13.513	cell recognition;cellular process;phagocytosis, recognition;recognition of apoptotic cell		cell part;integral to membrane;intrinsic to membrane;membrane part;phagocytic cup;plasma membrane part		Cell membrane	Single-pass membrane protein	1			tr|A6PVP2|A6PVP2_HUMAN Platelet endothelial aggregation receptor 1 (Fragment) OS=Homo sapiens OX=9606 GN=PEAR1 PE=1 SV=1;sp|Q5VY43|PEAR1_HUMAN Platelet endothelial aggregation receptor 1 OS=Homo sapiens OX=9606 GN=PEAR1 PE=1 SV=1
3165	O94812-5;O94812-3;O94812-6;O94812-2;O94812;H3BPP9;O94812-7	BAI1-associated protein 3	BAIAP3		-0.224337	1.74743	16.6551	16.7765	16.8221	17.0296	16.9688	16.9284	101290000	2	2	7	1.6	1124;1129;1152;1169;1187;191;1116	125.16	0.00081443	2.1544	biological regulation;cell surface receptor linked signaling pathway;cellular process;cellular response to stimulus;establishment of localization;establishment of localization in cell;G-protein coupled receptor protein signaling pathway;neurotransmitter secretion;neurotransmitter transport;regulation of biological process;regulation of biological quality;regulation of cellular process;regulation …	binding;protein binding;protein C-terminus binding			Cell membrane;Cytoplasm;Cytosol;Golgi apparatus;Late endosome membrane;Recycling endosome membrane;trans-Golgi network membrane	Peripheral membrane protein	2			sp|O94812-5|BAIP3_HUMAN Isoform 4 of BAI1-associated protein 3 OS=Homo sapiens OX=9606 GN=BAIAP3;sp|O94812-3|BAIP3_HUMAN Isoform 3 of BAI1-associated protein 3 OS=Homo sapiens OX=9606 GN=BAIAP3;sp|O94812-6|BAIP3_HUMAN Isoform 5 of BAI1-associated protein 3
2402	J3KNS1;Q9UPW5-2;Q9UPW5;Q9UPW5-3	Cytosolic carboxypeptidase 1	AGTPBP1		-0.22392	0.819162	18.8433	18.8746	19.1371	19.1954	19.3131	19.0182	3869100000	3	3	4	3.2	1278;1186;1226;1238	143.23	0.00012783	4.4257	adult behavior;adult locomotory behavior;adult walking behavior;anatomical structure development;behavior;biological regulation;cell differentiation;cell differentiation in hindbrain;cellular component organization;cellular component organization at cellular level;cellular component organization or biogenesis;cellular component organization or biogenesis at cellular level;cellular developmental p…	binding;carboxypeptidase activity;catalytic activity;cation binding;cytoskeletal protein binding;exopeptidase activity;hydrolase activity;ion binding;metal ion binding;metallocarboxypeptidase activity;metalloexopeptidase activity;metallopeptidase activity;peptidase activity;peptidase activity, acting on L-amino acid peptides;protein binding;transition metal ion binding;tubulin binding;zinc ion bi…	cell part;cytoplasm;cytoplasmic part;cytosol;intracellular membrane-bounded organelle;intracellular organelle;intracellular part;membrane-bounded organelle;mitochondrion;nucleus;organelle		Cytoplasm;Cytosol;Mitochondrion;Nucleus		7			tr|J3KNS1|J3KNS1_HUMAN Tubulin-glutamate carboxypeptidase OS=Homo sapiens OX=9606 GN=AGTPBP1 PE=1 SV=1;sp|Q9UPW5-2|CBPC1_HUMAN Isoform 2 of Cytosolic carboxypeptidase 1 OS=Homo sapiens OX=9606 GN=AGTPBP1;sp|Q9UPW5|CBPC1_HUMAN Cytosolic carboxypeptidase 1 O
6488	Q8IY21;A0A7P0T8Y0;A0A7P0TAZ7;H0Y8Z7;A0A7P0T9W8;H0Y9B2;D6R944	Probable ATP-dependent RNA helicase DDX60	DDX60		-0.22288	2.19874	23.0615	23.1391	23.0627	23.3475	23.243	23.3415	12744000000	32	26	7	18.1	1712;1682;1392;191;249;104;119	197.85	0	117.67	defense response;defense response to virus;immune effector process;immune response;immune system process;innate immune response;multi-organism process;response to biotic stimulus;response to other organism;response to stimulus;response to stress;response to virus	adenyl nucleotide binding;adenyl ribonucleotide binding;ATP binding;binding;catalytic activity;DNA binding;double-stranded DNA binding;double-stranded RNA binding;helicase activity;hydrolase activity;hydrolase activity, acting on acid anhydrides;hydrolase activity, acting on acid anhydrides, in phosphorus-containing anhydrides;nucleic acid binding;nucleoside-triphosphatase activity;nucleotide bin…	cell part;cytoplasm;cytoskeleton;intermediate filament cytoskeleton;intracellular non-membrane-bounded organelle;intracellular organelle;intracellular part;non-membrane-bounded organelle;organelle		Cytoplasm		60		545	sp|Q8IY21|DDX60_HUMAN Probable ATP-dependent RNA helicase DDX60 OS=Homo sapiens OX=9606 GN=DDX60 PE=1 SV=3;tr|A0A7P0T8Y0|A0A7P0T8Y0_HUMAN Probable ATP-dependent RNA helicase DDX60 OS=Homo sapiens OX=9606 GN=DDX60 PE=1 SV=1;tr|A0A7P0TAZ7|A0A7P0TAZ7_HUMAN Pr
1653	D6REN3;E2QRC7;D6RB92;H7C465;Q5JS54-3;Q5JS54;Q5JS54-2	Proteasome assembly chaperone 4	PSMG4		-0.221872	0.42298	15.1593	15.7418	15.4931	15.8704	15.396	15.7935	317800000	1	1	7	11.8	76;82;108;117;104;123;162	8.3125	0.0014912	1.8821							2			tr|D6REN3|D6REN3_HUMAN Proteasome assembly chaperone 4 OS=Homo sapiens OX=9606 GN=PSMG4 PE=1 SV=1;tr|E2QRC7|E2QRC7_HUMAN Proteasome assembly chaperone 4 OS=Homo sapiens OX=9606 GN=PSMG4 PE=1 SV=1;tr|D6RB92|D6RB92_HUMAN Proteasome assembly chaperone 4 OS=Ho
9354	Q9Y6N1	Cytochrome c oxidase assembly protein COX11, mitochondrial	COX11		-0.22078	0.877045	18.041	18.2247	18.3759	18.5154	18.4849	18.3037	371160000	1	1	1	3.6	276	31.43	0.00024036	2.883	biological regulation;cellular component assembly;cellular component assembly at cellular level;cellular component organization;cellular component organization at cellular level;cellular component organization or biogenesis;cellular component organization or biogenesis at cellular level;cellular macromolecular complex assembly;cellular macromolecular complex subunit organization;cellular process;…	binding;catalytic activity;cation binding;cation transmembrane transporter activity;copper ion binding;cytochrome-c oxidase activity;electron carrier activity;heme-copper terminal oxidase activity;hydrogen ion transmembrane transporter activity;inorganic cation transmembrane transporter activity;ion binding;ion transmembrane transporter activity;metal ion binding;monovalent inorganic cation trans…	cell part;cytoplasmic part;integral to membrane;intracellular membrane-bounded organelle;intracellular organelle;intracellular organelle part;intracellular part;intrinsic to membrane;membrane;membrane part;membrane-bounded organelle;mitochondrial inner membrane;mitochondrial membrane;mitochondrial part;mitochondrion;organelle;organelle inner membrane;organelle membrane;organelle part	Oxidative phosphorylation	Mitochondrion inner membrane	Single-pass membrane protein	1			sp|Q9Y6N1|COX11_HUMAN Cytochrome c oxidase assembly protein COX11, mitochondrial OS=Homo sapiens OX=9606 GN=COX11 PE=1 SV=3
7570	Q96SL8;K7ERP0;K7EJE2	Flt3-interacting zinc finger protein 1	FIZ1		-0.218739	2.72944	16.3774	16.3453	16.3895	16.5587	16.643	16.5668	91849000	2	2	3	4.2	496;134;193	51.995	0.00081188	2.0868	biological regulation;biosynthetic process;cellular biosynthetic process;cellular macromolecule biosynthetic process;cellular macromolecule metabolic process;cellular metabolic process;cellular nitrogen compound metabolic process;cellular process;macromolecule biosynthetic process;macromolecule metabolic process;metabolic process;nitrogen compound metabolic process;nucleic acid metabolic process;…	binding;cation binding;ion binding;metal ion binding;nucleic acid binding;protein binding;receptor binding;receptor tyrosine kinase binding	cell part;cytoplasm;intracellular membrane-bounded organelle;intracellular organelle;intracellular part;membrane-bounded organelle;nucleus;organelle		Cytoplasm;Nucleus		2			sp|Q96SL8|FIZ1_HUMAN Flt3-interacting zinc finger protein 1 OS=Homo sapiens OX=9606 GN=FIZ1 PE=1 SV=2;tr|K7ERP0|K7ERP0_HUMAN Flt3-interacting zinc finger protein 1 (Fragment) OS=Homo sapiens OX=9606 GN=FIZ1 PE=1 SV=1;tr|K7EJE2|K7EJE2_HUMAN Flt3-interacting
6695	Q8NBP7;A0A669KBG0;A0A669KB81;A0A669KAY4;Q8NBP7-2	Proprotein convertase subtilisin/kexin type 9	PCSK9		-0.217756	1.9409	18.79	18.8561	18.9486	19.0771	19.1154	19.0555	1310100000	9	9	5	13.9	692;567;169;204;196	74.285	0	15.355	acylglycerol metabolic process;alcohol metabolic process;anatomical structure development;apoptosis;biological regulation;catabolic process;cell communication;cell death;cell differentiation;cellular catabolic process;cellular developmental process;cellular lipid metabolic process;cellular macromolecule catabolic process;cellular macromolecule metabolic process;cellular metabolic process;cellular…	apolipoprotein binding;apolipoprotein receptor binding;binding;catalytic activity;channel inhibitor activity;channel regulator activity;endopeptidase activity;hydrolase activity;ion channel inhibitor activity;lipoprotein particle binding;lipoprotein particle receptor binding;low-density lipoprotein particle binding;low-density lipoprotein particle receptor binding;peptidase activity;peptidase act…	cell part;cell surface;coated vesicle;cytoplasm;cytoplasmic membrane-bounded vesicle;cytoplasmic part;cytoplasmic vesicle;early endosome;endoplasmic reticulum;endosome;ER to Golgi transport vesicle;extracellular region part;extracellular space;extrinsic to external side of plasma membrane;extrinsic to membrane;extrinsic to plasma membrane;Golgi apparatus;intracellular membrane-bounded organelle;i…		Cell surface;Cytoplasm;Endoplasmic reticulum;Endosome;Golgi apparatus;Lysosome;Secreted		11			sp|Q8NBP7|PCSK9_HUMAN Proprotein convertase subtilisin/kexin type 9 OS=Homo sapiens OX=9606 GN=PCSK9 PE=1 SV=3;tr|A0A669KBG0|A0A669KBG0_HUMAN Proprotein convertase subtilisin/kexin type 9 OS=Homo sapiens OX=9606 GN=PCSK9 PE=1 SV=1
7033	Q92604	Acyl-CoA:lysophosphatidylglycerol acyltransferase 1	LPGAT1		-0.217694	2.43858	20.692	20.7003	20.6227	20.8612	20.866	20.941	8730300000	9	9	1	19.5	370	43.089	0	126.02	biosynthetic process;cellular biosynthetic process;cellular lipid metabolic process;cellular metabolic process;cellular process;glycerolipid biosynthetic process;glycerolipid metabolic process;glycerophospholipid biosynthetic process;glycerophospholipid metabolic process;lipid biosynthetic process;lipid metabolic process;metabolic process;organophosphate metabolic process;phospholipid biosyntheti…	catalytic activity;transferase activity;transferase activity, transferring acyl groups	cell part;cytoplasm;cytoplasmic part;endoplasmic reticulum membrane;endoplasmic reticulum part;integral to membrane;intracellular organelle part;intracellular part;intrinsic to membrane;membrane;membrane part;organelle membrane;organelle part	Glycerophospholipid metabolism	Endoplasmic reticulum membrane	Multi-pass membrane protein	41			sp|Q92604|LGAT1_HUMAN Acyl-CoA:lysophosphatidylglycerol acyltransferase 1 OS=Homo sapiens OX=9606 GN=LPGAT1 PE=1 SV=1
2310	H7C0J3;I3L229	Chromodomain-helicase-DNA-binding protein 3 (Fragment)	CHD3		-0.21678	2.79149	15.9053	15.9182	15.9679	16.1182	16.1886	16.1349	167140000	7	1	2	26.6	383;249	41.828	0	12.592	biological regulation;cellular component organization;cellular component organization at cellular level;cellular component organization or biogenesis;cellular component organization or biogenesis at cellular level;cellular process;centrosome organization;chromatin organization;chromosome organization;cytoskeleton organization;microtubule cytoskeleton organization;microtubule organizing center org…	adenyl nucleotide binding;adenyl ribonucleotide binding;ATP binding;binding;catalytic activity;cation binding;DNA binding;hydrolase activity;hydrolase activity, acting on acid anhydrides;hydrolase activity, acting on acid anhydrides, in phosphorus-containing anhydrides;ion binding;metal ion binding;nucleic acid binding;nucleotide binding;purine nucleotide binding;purine ribonucleoside triphosphat…	cell part;chromatin remodeling complex;histone deacetylase complex;intracellular organelle part;intracellular part;macromolecular complex;nuclear part;nucleoplasm part;NuRD complex;organelle part;protein complex;transcriptional repressor complex				2			tr|H7C0J3|H7C0J3_HUMAN Chromodomain-helicase-DNA-binding protein 3 (Fragment) OS=Homo sapiens OX=9606 GN=CHD3 PE=1 SV=1;tr|I3L229|I3L229_HUMAN Chromodomain-helicase-DNA-binding protein 3 (Fragment) OS=Homo sapiens OX=9606 GN=CHD3 PE=1 SV=8
1710	E5RIQ5;Q9BX73-2;Q9BX73	TM2 domain-containing protein 2	TM2D2		-0.216318	0.889804	15.0795	15.1026	15.3796	15.3659	15.5203	15.3245	115850000	1	1	3	23.3	120;171;214	13.605	0	86.291			cell part;integral to membrane;intrinsic to membrane;membrane part		Membrane	Multi-pass membrane protein	1			tr|E5RIQ5|E5RIQ5_HUMAN TM2 domain-containing protein 2 (Fragment) OS=Homo sapiens OX=9606 GN=TM2D2 PE=1 SV=8;sp|Q9BX73-2|TM2D2_HUMAN Isoform 2 of TM2 domain-containing protein 2 OS=Homo sapiens OX=9606 GN=TM2D2;sp|Q9BX73|TM2D2_HUMAN TM2 domain-containing p
3863	P24298	Alanine aminotransferase 1	GPT		-0.214895	1.83655	13.8404	13.8857	13.8929	14.0558	14.185	14.0229	78401000	3	1	1	6.5	496	54.636	0.00012268	3.295	alanine catabolic process;alanine metabolic process;amine biosynthetic process;amine catabolic process;amine metabolic process;biosynthetic process;carboxylic acid biosynthetic process;carboxylic acid catabolic process;carboxylic acid metabolic process;catabolic process;cellular amine metabolic process;cellular amino acid biosynthetic process;cellular amino acid catabolic process;cellular amino a…	alanine-oxo-acid transaminase activity;binding;catalytic activity;cofactor binding;L-alanine:2-oxoglutarate aminotransferase activity;pyridoxal phosphate binding;transaminase activity;transferase activity;transferase activity, transferring nitrogenous groups;vitamin B6 binding;vitamin binding	cell part;cytoplasmic part;cytosol;extracellular membrane-bounded organelle;extracellular organelle;extracellular region part;extracellular vesicular exosome;intracellular part;membrane-bounded organelle;membrane-bounded vesicle;organelle;vesicle	Alanine, aspartate and glutamate metabolism;Carbon fixation in photosynthetic organisms	Cytoplasm		1			sp|P24298|ALAT1_HUMAN Alanine aminotransferase 1 OS=Homo sapiens OX=9606 GN=GPT PE=1 SV=3
7586	Q96TC7;H0YLG5;H0YNE5;H0YMB1;Q96TC7-2;H0YLV7	Regulator of microtubule dynamics protein 3	RMDN3		-0.214327	2.32355	21.0708	21.1528	21.0646	21.3266	21.2616	21.343	4540500000	8	8	6	16.4	470;287;251;306;341;116	52.118	0	41.913	apoptosis;biological regulation;calcium ion homeostasis;cation homeostasis;cell death;cell differentiation;cellular calcium ion homeostasis;cellular cation homeostasis;cellular chemical homeostasis;cellular developmental process;cellular divalent inorganic cation homeostasis;cellular homeostasis;cellular ion homeostasis;cellular metal ion homeostasis;cellular process;chemical homeostasis;death;de…		cell part;cytoplasmic part;cytoskeletal part;integral to membrane;intracellular membrane-bounded organelle;intracellular organelle;intracellular organelle part;intracellular part;intrinsic to membrane;macromolecular complex;membrane;membrane part;membrane-bounded organelle;microtubule;mitochondrial membrane;mitochondrial outer membrane;mitochondrial part;mitochondrion;nucleus;organelle;organelle …		Cytoplasm;Cytoskeleton;Mitochondrion membrane;Mitochondrion outer membrane;Nucleus;Spindle;Spindle pole	Single-pass membrane protein	10			sp|Q96TC7|RMD3_HUMAN Regulator of microtubule dynamics protein 3 OS=Homo sapiens OX=9606 GN=RMDN3 PE=1 SV=2;tr|H0YLG5|H0YLG5_HUMAN Regulator of microtubule dynamics protein 3 (Fragment) OS=Homo sapiens OX=9606 GN=RMDN3 PE=1 SV=1;tr|H0YNE5|H0YNE5_HUMAN Regu
497	A0A804HJ95;A0A804HL13;A0A804HK85;H7BZY2;A0A804HJI1;A0A804HK42;A0A804HIU9;A0A804HIH2;A0A2Q3DP09;A0A804HJ52;A0A804HHZ1;Q7Z3E5-2;Q7Z3E5;H7BZA2;A0A804HI20	LisH domain-containing protein ARMC9	ARMC9		-0.213402	1.00135	19.8193	19.633	19.5479	19.7606	19.9398	19.9399	381380000	3	3	15	6.2	502;544;595;630;632;636;664;664;665;672;710;666;818;171;616	57.149	0.00081433	2.1486			extracellular membrane-bounded organelle;extracellular organelle;extracellular region part;extracellular vesicular exosome;membrane-bounded organelle;membrane-bounded vesicle;organelle;vesicle		Cilium basal body;Cytoplasm;Cytoskeleton		3			tr|A0A804HJ95|A0A804HJ95_HUMAN LisH domain-containing protein ARMC9 OS=Homo sapiens OX=9606 GN=ARMC9 PE=1 SV=1;tr|A0A804HL13|A0A804HL13_HUMAN LisH domain-containing protein ARMC9 OS=Homo sapiens OX=9606 GN=ARMC9 PE=1 SV=1;tr|A0A804HK85|A0A804HK85_HUMAN Lis
1493	P08833;C9JXF9;C9J6H2	Insulin-like growth factor-binding protein 1	IGFBP1		-0.211521	3.75397	21.6268	21.6675	21.6373	21.8723	21.838	21.856	13033000000	10	10	3	39.8	259;257;216	27.903	0	34.254	anatomical structure development;anatomical structure morphogenesis;biological regulation;cell surface receptor linked signaling pathway;cellular macromolecule metabolic process;cellular metabolic process;cellular process;cellular protein metabolic process;cellular response to chemical stimulus;cellular response to endogenous stimulus;cellular response to hormone stimulus;cellular response to ins…	binding;growth factor binding;insulin-like growth factor binding;insulin-like growth factor I binding;insulin-like growth factor II binding;protein binding	extracellular region;extracellular region part;extracellular space		Secreted		30	62		sp|P08833|IBP1_HUMAN Insulin-like growth factor-binding protein 1 OS=Homo sapiens OX=9606 GN=IGFBP1 PE=1 SV=1;tr|C9JXF9|C9JXF9_HUMAN Insulin-like growth factor-binding protein 1 OS=Homo sapiens OX=9606 GN=IGFBP1 PE=1 SV=1;tr|C9J6H2|C9J6H2_HUMAN Insulin-lik
6656	Q8N8R3;Q8N8R3-3	Mitochondrial basic amino acids transporter	SLC25A29		-0.211365	2.08291	15.9914	16.0228	16.0872	16.2439	16.303	16.1885	73843000	2	2	2	6.6	303;237	32.062	0.00012185	3.1289		acyl carnitine transporter activity;substrate-specific transmembrane transporter activity;substrate-specific transporter activity;transmembrane transporter activity;transporter activity	cell part;cytoplasmic part;integral to membrane;intracellular organelle part;intracellular part;intrinsic to membrane;membrane;membrane part;mitochondrial inner membrane;mitochondrial membrane;mitochondrial part;organelle inner membrane;organelle membrane;organelle part		Mitochondrion inner membrane	Multi-pass membrane protein	2			sp|Q8N8R3|MCATL_HUMAN Mitochondrial basic amino acids transporter OS=Homo sapiens OX=9606 GN=SLC25A29 PE=1 SV=2;sp|Q8N8R3-3|MCATL_HUMAN Isoform 3 of Mitochondrial basic amino acids transporter OS=Homo sapiens OX=9606 GN=SLC25A29
4922	Q08495-3;Q08495-4;Q08495-2;Q08495;E5RGQ7;E5RJC0;E5RGQ0;E5RFK4	Dematin	DMTN		-0.210002	0.723639	18.242	18.1021	18.332	18.3783	18.6564	18.2715	1137700000	4	4	8	15.1	358;365;383;405;148;162;201;218	40.68	0	19.229	actin cytoskeleton organization;actin filament bundle assembly;actin filament capping;actin filament organization;actin filament-based process;anatomical structure development;biological regulation;calcium-mediated signaling;calcium-mediated signaling using extracellular calcium source;calcium-mediated signaling using intracellular calcium source;cell development;cellular component assembly;cellu…	actin binding;binding;cytoskeletal protein binding;protein binding;protein self-association;receptor binding;spectrin binding	actin cytoskeleton;actin filament;cell cortex part;cell part;cell projection membrane;cell projection part;cortical cytoskeleton;cytoplasmic membrane-bounded vesicle;cytoplasmic part;cytoplasmic vesicle;cytoskeletal part;cytoskeleton;cytosol;endomembrane system;intracellular membrane-bounded organelle;intracellular non-membrane-bounded organelle;intracellular organelle;intracellular organelle par…		Cell membrane;Cell projection;Cytoplasm;Cytoskeleton;Cytosol;Endomembrane system;Membrane;Perinuclear region		6			sp|Q08495-3|DEMA_HUMAN Isoform 3 of Dematin OS=Homo sapiens OX=9606 GN=DMTN;sp|Q08495-4|DEMA_HUMAN Isoform 4 of Dematin OS=Homo sapiens OX=9606 GN=DMTN;sp|Q08495-2|DEMA_HUMAN Isoform 2 of Dematin OS=Homo sapiens OX=9606 GN=DMTN;sp|Q08495|DEMA_HUMAN Dematin
6351	Q86WV5;K7EL09;K7EIL0	CST complex subunit TEN1	TEN1		-0.20954	0.494888	16.8323	16.7213	17.1455	17.1831	17.2956	16.849	752480000	2	2	3	22.8	123;73;101	13.856	0.00012781	4.4253		binding;DNA binding;nucleic acid binding;single-stranded DNA binding;structure-specific DNA binding	cell part;chromosomal part;chromosome, telomeric region;intracellular membrane-bounded organelle;intracellular organelle;intracellular organelle part;intracellular part;macromolecular complex;membrane-bounded organelle;nuclear chromosome part;nuclear chromosome, telomeric region;nuclear part;nuclear telomere cap complex;nucleus;organelle;organelle part;protein-DNA complex;Stn1-Ten1 complex;telome…		Chromosome;Nucleus;Telomere		2	45		sp|Q86WV5|TEN1L_HUMAN CST complex subunit TEN1 OS=Homo sapiens OX=9606 GN=TEN1 PE=1 SV=2;tr|K7EL09|K7EL09_HUMAN CST complex subunit TEN1 OS=Homo sapiens OX=9606 GN=TEN1 PE=1 SV=1;tr|K7EIL0|K7EIL0_HUMAN CST complex subunit TEN1 (Fragment) OS=Homo sapiens OX
2224	H0YNX7;P30047-2;P30047	GTP cyclohydrolase 1 feedback regulatory protein	GCHFR		-0.209497	0.672085	16.6885	16.5139	16.8976	17.002	16.9926	16.7339	70389000	1	1	3	11.9	67;73;84	7.7668	0.0059224	1.4345	biological regulation;biosynthetic process;cellular biosynthetic process;cellular component assembly;cellular component organization;cellular component organization or biogenesis;cellular metabolic process;cellular nitrogen compound biosynthetic process;cellular nitrogen compound metabolic process;cellular process;macromolecular complex assembly;macromolecular complex subunit organization;metabol…	amine binding;amino acid binding;binding;carboxylic acid binding;catalytic activity;enzyme inhibitor activity;enzyme regulator activity;hydrolase activity	cell part;cell projection;cytoplasm;cytoplasmic membrane-bounded vesicle;cytoplasmic part;cytoplasmic vesicle;cytosol;dendrite;intracellular membrane-bounded organelle;intracellular organelle;intracellular organelle part;intracellular part;macromolecular complex;melanosome;membrane;membrane-bounded organelle;membrane-bounded vesicle;neuron projection;nuclear membrane;nuclear part;nucleus;organell…		Cytoplasm;Cytosol;Nucleus;Nucleus membrane		2			tr|H0YNX7|H0YNX7_HUMAN GTP cyclohydrolase 1 feedback regulatory protein OS=Homo sapiens OX=9606 GN=GCHFR PE=1 SV=1;sp|P30047-2|GFRP_HUMAN Isoform 2 of GTP cyclohydrolase 1 feedback regulatory protein OS=Homo sapiens OX=9606 GN=GCHFR;sp|P30047|GFRP_HUMAN GT
4345	P50226;E9PKW4;A0A7I2V2T5	Sulfotransferase 1A2;Sulfotransferase	SULT1A2		-0.209395	1.52913	15.369	15.3316	15.4427	15.6657	15.6203	15.4855	153020000	9	1	3	21.4	295;262;209	34.309	0.0091359	1.1942	3'-phosphoadenosine 5'-phosphosulfate metabolic process;alcohol metabolic process;amine biosynthetic process;amine metabolic process;benzene-containing compound metabolic process;biosynthetic process;catecholamine metabolic process;catechol-containing compound metabolic process;cellular amine metabolic process;cellular aromatic compound metabolic process;cellular biogenic amine metabolic process;…	aryl sulfotransferase activity;catalytic activity;flavonol 3-sulfotransferase activity;sulfotransferase activity;transferase activity;transferase activity, transferring sulfur-containing groups	cell part;cytoplasmic part;cytosol;intracellular part	Sulfur metabolism	Cytoplasm		1	260;284		sp|P50226|ST1A2_HUMAN Sulfotransferase 1A2 OS=Homo sapiens OX=9606 GN=SULT1A2 PE=1 SV=2;tr|E9PKW4|E9PKW4_HUMAN Sulfotransferase OS=Homo sapiens OX=9606 GN=SULT1A2 PE=1 SV=1;tr|A0A7I2V2T5|A0A7I2V2T5_HUMAN Sulfotransferase (Fragment) OS=Homo sapiens OX=9606
1167	A4D161-2;A4D161;F8WCP3;B8ZZQ8;A4D161-3	Protein FAM221A	FAM221A		-0.209242	0.385049	15.3164	15.1049	15.4231	15.3961	15.8901	15.1859	440460000	2	2	5	10.3	262;298;114;240;204	29.358	0	9.6158							3			sp|A4D161-2|F221A_HUMAN Isoform 2 of Protein FAM221A OS=Homo sapiens OX=9606 GN=FAM221A;sp|A4D161|F221A_HUMAN Protein FAM221A OS=Homo sapiens OX=9606 GN=FAM221A PE=1 SV=1;tr|F8WCP3|F8WCP3_HUMAN Protein FAM221A OS=Homo sapiens OX=9606 GN=FAM221A PE=1 SV=1;t
2650	O00767	Acyl-CoA desaturase	SCD		-0.208433	1.51324	20.2877	20.3477	20.3012	20.5588	20.4012	20.6019	4482200000	6	6	1	16.2	359	41.522	0	77.209	biosynthetic process;carboxylic acid biosynthetic process;carboxylic acid metabolic process;cellular biosynthetic process;cellular ketone metabolic process;cellular lipid metabolic process;cellular metabolic process;cellular process;fatty acid biosynthetic process;fatty acid metabolic process;lipid biosynthetic process;lipid metabolic process;metabolic process;monocarboxylic acid metabolic proces…	binding;catalytic activity;cation binding;CoA desaturase activity;ion binding;iron ion binding;metal ion binding;oxidoreductase activity;oxidoreductase activity, acting on paired donors, with incorporation or reduction of molecular oxygen;oxidoreductase activity, acting on paired donors, with oxidation of a pair of donors resulting in the reduction of molecular oxygen to two molecules of water;st…	cell part;cytoplasmic part;endoplasmic reticulum;endoplasmic reticulum membrane;endoplasmic reticulum part;integral to membrane;intracellular membrane-bounded organelle;intracellular organelle;intracellular organelle part;intracellular part;intrinsic to membrane;membrane;membrane part;membrane-bounded organelle;organelle;organelle membrane;organelle part	Biosynthesis of unsaturated fatty acids;PPAR signaling pathway	Endoplasmic reticulum membrane	Multi-pass membrane protein	15			sp|O00767|SCD_HUMAN Stearoyl-CoA desaturase OS=Homo sapiens OX=9606 GN=SCD PE=1 SV=2
5516	Q30201-5;Q30201;F8W7W8;Q6B0J5;Q30201-10;Q30201-7;Q30201-2;Q30201-8;Q30201-3;Q30201-11;Q30201-9;Q30201-6;Q30201-4	Hereditary hemochromatosis protein	HFE		-0.207781	2.31171	18.4785	18.5491	18.5934	18.7683	18.7583	18.7177	1116000000	3	3	13	9.5	325;348;337;345;242;256;260;276;334;76;161;168;246	37.514	0.00012883	4.6552	antigen processing and presentation;antigen processing and presentation of peptide antigen;antigen processing and presentation of peptide antigen via MHC class I;biological regulation;biosynthetic process;BMP signaling pathway;cation homeostasis;cell communication;cell surface receptor linked signaling pathway;cellular cation homeostasis;cellular chemical homeostasis;cellular component assembly;c…	antigen binding;binding;peptide antigen binding;peptide binding;protein binding;receptor binding	apical part of cell;basal part of cell;cell part;cytoplasmic part;cytoplasmic vesicle;early endosome;endosome;external side of plasma membrane;integral to membrane;integral to plasma membrane;intracellular membrane-bounded organelle;intracellular organelle;intracellular part;intrinsic to membrane;intrinsic to plasma membrane;macromolecular complex;membrane;membrane part;membrane-bounded organelle…		Cell membrane	Single-pass type I membrane protein	5			sp|Q30201-5|HFE_HUMAN Isoform 5 of Hereditary hemochromatosis protein OS=Homo sapiens OX=9606 GN=HFE;sp|Q30201|HFE_HUMAN Hereditary hemochromatosis protein OS=Homo sapiens OX=9606 GN=HFE PE=1 SV=1;tr|F8W7W8|F8W7W8_HUMAN Hereditary hemochromatosis protein O
4442	P52926-2	High mobility group protein HMGI-C	HMGA2		-0.207681	0.260128	19.0217	19.1413	19.5006	19.8538	19.5418	18.891	217150000	7	2	1	56.6	106	11.456	0.0039459	1.5624	aging;anatomical structure morphogenesis;base-excision repair;biological regulation;cell aging;cell communication;cell cycle checkpoint;cell cycle phase;cell cycle process;cell differentiation;cell division;cell morphogenesis;cell morphogenesis involved in differentiation;cell proliferation;cell-cell signaling;cellular component assembly;cellular component assembly at cellular level;cellular comp…	5'-deoxyribose-5-phosphate lyase activity;AT DNA binding;binding;C2H2 zinc finger domain binding;cAMP response element binding;carbon-oxygen lyase activity;catalytic activity;chromatin binding;chromatin DNA binding;core promoter binding;DNA bending activity;DNA binding;DNA-(apurinic or apyrimidinic site) lyase activity;DNA-dependent protein kinase activity;kinase activity;lyase activity;MH1 domai…	cell part;chromatin;chromosomal part;chromosome;heterochromatin;intracellular membrane-bounded organelle;intracellular non-membrane-bounded organelle;intracellular organelle;intracellular organelle part;intracellular part;macromolecular complex;membrane-bounded organelle;non-membrane-bounded organelle;nuclear chromosome;nuclear part;nucleoplasm;nucleus;organelle;organelle part;protein complex;pro…		Nucleus		2			sp|P52926-2|HMGA2_HUMAN Isoform 2 of High mobility group protein HMGI-C OS=Homo sapiens OX=9606 GN=HMGA2
8758	Q9UBI6	Guanine nucleotide-binding protein G(I)/G(S)/G(O) subunit gamma-12	GNG12		-0.207579	1.43675	20.984	21.0668	21.1563	21.3179	21.3256	21.1864	18469000000	3	3	1	44.4	72	8.0061	0	65.523	anatomical structure development;biological regulation;cell communication;cell surface receptor linked signaling pathway;cell-cell signaling;cellular metabolic process;cellular process;cellular response to chemical stimulus;cellular response to endogenous stimulus;cellular response to glucagon stimulus;cellular response to hormone stimulus;cellular response to organic substance;cellular response …	anion binding;binding;ion binding;molecular transducer activity;PDZ domain binding;phosphate ion binding;protein binding;protein domain specific binding;signal transducer activity	actin filament;cell part;cytoskeletal part;extracellular membrane-bounded organelle;extracellular organelle;extracellular region part;extracellular vesicular exosome;extrinsic to internal side of plasma membrane;extrinsic to membrane;extrinsic to plasma membrane;heterotrimeric G-protein complex;intracellular organelle part;intracellular part;macromolecular complex;membrane;membrane part;membrane-…	Chemokine signaling pathway;MAPK signaling pathway;Regulation of actin cytoskeleton	Cell membrane	Lipid-anchor	18	40		sp|Q9UBI6|GBG12_HUMAN Guanine nucleotide-binding protein G(I)/G(S)/G(O) subunit gamma-12 OS=Homo sapiens OX=9606 GN=GNG12 PE=1 SV=3
4720	P78337;D6R955;D6R9U1	Pituitary homeobox 1	PITX1		-0.207403	1.1652	18.3962	18.4	18.6365	18.7121	18.6326	18.7102	765940000	2	2	3	10.5	314;114;130	34.128	0	9.3685	anatomical structure development;anatomical structure morphogenesis;appendage morphogenesis;branchiomeric skeletal muscle development;cartilage development;cell fate commitment;cellular developmental process;cellular process;developmental process;embryonic appendage morphogenesis;embryonic hindlimb morphogenesis;embryonic limb morphogenesis;embryonic morphogenesis;gland development;hindlimb morph…	binding;core promoter proximal region DNA binding;core promoter proximal region sequence-specific DNA binding;DNA binding;nucleic acid binding;nucleic acid binding transcription factor activity;protein binding transcription factor activity;regulatory region DNA binding;regulatory region nucleic acid binding;RNA polymerase II core promoter proximal region sequence-specific DNA binding;RNA polymera…	cell part;cytoplasm;intracellular membrane-bounded organelle;intracellular non-membrane-bounded organelle;intracellular organelle;intracellular organelle part;intracellular part;macromolecular complex;membrane-bounded organelle;non-membrane-bounded organelle;nuclear part;nucleolus;nucleoplasm part;nucleus;organelle;organelle part;protein complex;transcription factor complex		Nucleus		4			sp|P78337|PITX1_HUMAN Pituitary homeobox 1 OS=Homo sapiens OX=9606 GN=PITX1 PE=1 SV=2;tr|D6R955|D6R955_HUMAN Pituitary homeobox 1 (Fragment) OS=Homo sapiens OX=9606 GN=PITX1 PE=1 SV=1;tr|D6R9U1|D6R9U1_HUMAN Pituitary homeobox 1 (Fragment) OS=Homo sapiens O
1960	I3L3M4;K7EP40;K7EL87;F5H496;I3L3X1;O95471-2;O95471	Claudin;Claudin-7	CLDN7		-0.206593	1.4181	16.4528	16.5829	16.677	16.8129	16.7736	16.746	110740000	1	1	7	20.5	83;129;140;145;193;158;211	8.8353	0.0001247	3.694	biological adhesion;biological regulation;calcium-independent cell-cell adhesion;cell adhesion;cell-cell adhesion;cellular process;positive regulation of defense response to virus by host;regulation of biological process;regulation of defense response;regulation of defense response to virus;regulation of defense response to virus by host;regulation of immune effector process;regulation of immune …	binding;identical protein binding;protein binding;structural molecule activity	basolateral plasma membrane;cell junction;cell part;cell-cell junction;integral to membrane;intrinsic to membrane;lateral plasma membrane;membrane;membrane part;occluding junction;plasma membrane;plasma membrane part;tight junction	Cell adhesion molecules (CAMs);Hepatitis C;Leukocyte transendothelial migration;Tight junction	Basolateral cell membrane;Cell junction;Cell membrane;Tight junction	Multi-pass membrane protein	1	62		tr|I3L3M4|I3L3M4_HUMAN Claudin OS=Homo sapiens OX=9606 PE=3 SV=1;tr|K7EP40|K7EP40_HUMAN Claudin (Fragment) OS=Homo sapiens OX=9606 GN=CLDN7 PE=1 SV=1;tr|K7EL87|K7EL87_HUMAN Claudin OS=Homo sapiens OX=9606 GN=CLDN7 PE=3 SV=1;tr|F5H496|F5H496_HUMAN Claudin O
2642	O00635	E3 ubiquitin-protein ligase TRIM38	TRIM38		-0.204877	0.451841	17.5733	18.0897	18.0787	18.2906	17.9607	18.1051	330340000	2	2	1	3.9	465	53.415	0.006882	1.3241	biological regulation;catabolic process;cell surface receptor linked signaling pathway;cellular catabolic process;cellular macromolecule catabolic process;cellular macromolecule metabolic process;cellular metabolic process;cellular process;cellular protein metabolic process;cellular response to chemical stimulus;cellular response to cytokine stimulus;cellular response to interferon-gamma;cellular…	binding;catalytic activity;cation binding;ion binding;ligase activity;metal ion binding;molecular transducer activity;signal transducer activity;transition metal ion binding;zinc ion binding	cell part;cytoplasmic part;cytosol;intracellular part				2			sp|O00635|TRI38_HUMAN E3 ubiquitin-protein ligase TRIM38 OS=Homo sapiens OX=9606 GN=TRIM38 PE=1 SV=1
1504	C9K0G7;E9PCG9;Q02338;H7C2W1;C9JM78;C9JQ90;A0A0G2JRX6	D-beta-hydroxybutyrate dehydrogenase, mitochondrial	BDH1		-0.204814	3.35621	23.1164	23.0666	23.055	23.2854	23.2769	23.2902	13103000000	9	9	7	50.6	166;256;343;129;168;186;187	18.444	0	19.551	adipose tissue development;anatomical structure development;biosynthetic process;brain development;catabolic process;cellular biosynthetic process;cellular catabolic process;cellular ketone body metabolic process;cellular lipid metabolic process;cellular metabolic process;cellular process;developmental process;ketone body biosynthetic process;ketone body catabolic process;lipid metabolic process;…	3-hydroxybutyrate dehydrogenase activity;binding;catalytic activity;lipid binding;oxidoreductase activity;oxidoreductase activity, acting on CH-OH group of donors;oxidoreductase activity, acting on the CH-OH group of donors, NAD or NADP as acceptor;phospholipid binding	cell part;cytoplasm;cytoplasmic part;intracellular membrane-bounded organelle;intracellular organelle;intracellular organelle lumen;intracellular organelle part;intracellular part;membrane;membrane-bounded organelle;membrane-enclosed lumen;mitochondrial inner membrane;mitochondrial matrix;mitochondrial membrane;mitochondrial part;mitochondrion;nuclear part;nucleoplasm;organelle;organelle inner me…	Butanoate metabolism;Synthesis and degradation of ketone bodies	Mitochondrion inner membrane;Mitochondrion matrix		32	109		tr|C9K0G7|C9K0G7_HUMAN D-beta-hydroxybutyrate dehydrogenase, mitochondrial (Fragment) OS=Homo sapiens OX=9606 GN=BDH1 PE=1 SV=1;tr|E9PCG9|E9PCG9_HUMAN D-beta-hydroxybutyrate dehydrogenase, mitochondrial OS=Homo sapiens OX=9606 GN=BDH1 PE=1 SV=1;sp|Q02338|B
4392	P51610;P51610-2;H7C1C4	Host cell factor 1;HCF N-terminal chain 1;HCF N-terminal chain 2;HCF N-terminal chain 3;HCF N-terminal chain 4;HCF N-terminal chain 5;HCF N-terminal chain 6;HCF C-terminal chain 1;HCF C-terminal chain 2;HCF C-terminal chain 3;HCF C-terminal chain 4;HCF C-terminal chain 5;HCF C-terminal chain 6	HCFC1		-0.20469	0.653674	15.1339	14.8154	14.9469	14.963	15.3229	15.2243	293790000	52	1	3	33.3	2035;1966;611	208.73	0	20.246	biological regulation;biosynthetic process;cell cycle;cellular biosynthetic process;cellular component organization;cellular component organization at cellular level;cellular component organization or biogenesis;cellular component organization or biogenesis at cellular level;cellular macromolecule biosynthetic process;cellular macromolecule metabolic process;cellular metabolic process;cellular ni…	binding;chromatin binding;identical protein binding;nucleic acid binding transcription factor activity;protein binding;protein binding transcription factor activity;sequence-specific DNA binding transcription factor activity;transcription coactivator activity;transcription cofactor activity;transcription factor binding transcription factor activity	cell body;cell part;chromatin remodeling complex;cytoplasm;cytoplasmic part;histone acetyltransferase complex;histone methyltransferase complex;intracellular membrane-bounded organelle;intracellular organelle;intracellular organelle part;intracellular part;macromolecular complex;membrane;membrane-bounded organelle;methyltransferase complex;mitochondrion;MLL1 complex;MLL5-L complex;neuronal cell b…		Cytoplasm;Nucleus		3	224;503;601;684;1197;1949;2018	2019	sp|P51610|HCFC1_HUMAN Host cell factor 1 OS=Homo sapiens OX=9606 GN=HCFC1 PE=1 SV=2;sp|P51610-2|HCFC1_HUMAN Isoform 2 of Host cell factor 1 OS=Homo sapiens OX=9606 GN=HCFC1
3831	P22455;P22455-2;J3KPQ0;P22455-3;E7EWF4;H0Y9P2;D6R9V0;D6RG06	Fibroblast growth factor receptor 4;Receptor protein-tyrosine kinase	FGFR4		-0.204247	3.77542	17.8481	17.8534	17.8622	18.0307	18.0784	18.0673	1022400000	5	4	8	7.1	802;762;734;592;201;280;108;114	87.953	0	23.124	alveolar secondary septum development;anatomical structure development;anion homeostasis;biological regulation;carbohydrate homeostasis;cell communication;cell migration;cell motility;cell surface receptor linked signaling pathway;cell-cell signaling;cell-cell signaling involved in cell fate commitment;cellular component movement;cellular macromolecule metabolic process;cellular metabolic process…	adenyl nucleotide binding;adenyl ribonucleotide binding;ATP binding;binding;carbohydrate binding;catalytic activity;fibroblast growth factor binding;fibroblast growth factor-activated receptor activity;glycosaminoglycan binding;growth factor binding;heparin binding;kinase activity;molecular transducer activity;nucleotide binding;pattern binding;phosphotransferase activity, alcohol group as accept…	cell part;cytoplasm;cytoplasmic membrane-bounded vesicle;cytoplasmic part;cytoplasmic vesicle;endoplasmic reticulum;endosome;extracellular region;Golgi apparatus;integral to membrane;integral to plasma membrane;intracellular membrane-bounded organelle;intracellular organelle;intracellular organelle part;intracellular part;intrinsic to membrane;intrinsic to plasma membrane;membrane;membrane part;m…	Endocytosis;MAPK signaling pathway;Regulation of actin cytoskeleton	Cell membrane;Cytoplasm;Endoplasmic reticulum;Endosome;Secreted	Single-pass type I membrane protein	6			sp|P22455|FGFR4_HUMAN Fibroblast growth factor receptor 4 OS=Homo sapiens OX=9606 GN=FGFR4 PE=1 SV=2;sp|P22455-2|FGFR4_HUMAN Isoform 2 of Fibroblast growth factor receptor 4 OS=Homo sapiens OX=9606 GN=FGFR4;tr|J3KPQ0|J3KPQ0_HUMAN Fibroblast growth factor r
3866	P24468;P24468-3;P24468-2	COUP transcription factor 2	NR2F2		-0.2038	0.957953	19.3718	19.4288	19.3296	19.4779	19.4927	19.771	3525700000	6	1	3	12.1	414;261;281	45.571	0	7.4427	anatomical structure development;anatomical structure morphogenesis;anterior/posterior pattern specification;appendage development;biological regulation;blood vessel development;blood vessel morphogenesis;cell differentiation;cell differentiation involved in embryonic placenta development;cell migration;cell motility;cellular component movement;cellular developmental process;cellular process;cell…	binding;carboxylic acid binding;cation binding;DNA binding;identical protein binding;ion binding;isoprenoid binding;ligand-dependent nuclear receptor activity;lipid binding;metal ion binding;molecular transducer activity;monocarboxylic acid binding;nucleic acid binding;nucleic acid binding transcription factor activity;protein binding;protein binding transcription factor activity;protein dimeriza…	cell part;intracellular membrane-bounded organelle;intracellular organelle;intracellular part;membrane-bounded organelle;nucleus;organelle		Nucleus		9			sp|P24468|COT2_HUMAN COUP transcription factor 2 OS=Homo sapiens OX=9606 GN=NR2F2 PE=1 SV=1;sp|P24468-3|COT2_HUMAN Isoform 3 of COUP transcription factor 2 OS=Homo sapiens OX=9606 GN=NR2F2;sp|P24468-2|COT2_HUMAN Isoform 2 of COUP transcription factor 2 OS=
4874	Q05469-2;Q05469;M0QXB1;M0QXM5;M0R2G1;M0QYP8;M0QY29	Hormone-sensitive lipase	LIPE		-0.203632	1.38761	16.4427	16.2409	16.3188	16.4779	16.5996	16.5358	445690000	2	2	7	2.3	775;1076;80;176;222;260;305	84.127	0.0013774	1.8921	acylglycerol catabolic process;acylglycerol metabolic process;alcohol metabolic process;carboxylic acid catabolic process;carboxylic acid metabolic process;catabolic process;cellular catabolic process;cellular ketone metabolic process;cellular lipid catabolic process;cellular lipid metabolic process;cellular macromolecule metabolic process;cellular metabolic process;cellular process;cellular prot…	carboxylic ester hydrolase activity;catalytic activity;hormone-sensitive lipase activity;hydrolase activity;hydrolase activity, acting on ester bonds;lipase activity;triglyceride lipase activity	caveola;cell part;cytoplasmic part;cytosol;intracellular part;lipid particle;membrane part;membrane raft;plasma membrane part	Insulin signaling pathway	Caveola;Cell membrane;Cytoplasm;Cytosol;Membrane		2			sp|Q05469-2|LIPS_HUMAN Isoform 2 of Hormone-sensitive lipase OS=Homo sapiens OX=9606 GN=LIPE;sp|Q05469|LIPS_HUMAN Hormone-sensitive lipase OS=Homo sapiens OX=9606 GN=LIPE PE=1 SV=4;tr|M0QXB1|M0QXB1_HUMAN Hormone-sensitive lipase (Fragment) OS=Homo sapiens
1072	A0A8I5KSF9;P60484;P60484-2;A0A8I5KVQ8;A0A087X033;P60484-3	Phosphatidylinositol 3,4,5-trisphosphate 3-phosphatase and dual-specificity protein phosphatase PTEN	PTEN		-0.203	2.14266	17.7328	17.8104	17.83	17.976	18.0473	17.959	993400000	4	4	6	4.9	576;403;576;190;153;175	64.879	0.0023937	1.7435	activation of anaphase-promoting complex activity;activation of immune response;activation of mitotic anaphase-promoting complex activity;aging;anatomical structure development;anatomical structure formation involved in morphogenesis;anatomical structure morphogenesis;angiogenesis;antigen receptor-mediated signaling pathway;apoptosis;axonogenesis;behavior;behavioral interaction between organisms;…	anaphase-promoting complex binding;binding;catalytic activity;cation binding;enzyme binding;hydrolase activity;hydrolase activity, acting on ester bonds;inositol or phosphatidylinositol phosphatase activity;inositol phosphate phosphatase activity;inositol tetrakisphosphate phosphatase activity;inositol-1,3,4,5-tetrakisphosphate 3-phosphatase activity;ion binding;lipid binding;lipid phosphatase ac…	cell part;cell projection;cell projection part;cytoplasm;cytoplasmic part;cytosol;dendritic spine;extracellular region;internal side of plasma membrane;intracellular membrane-bounded organelle;intracellular organelle;intracellular organelle part;intracellular part;membrane;membrane part;membrane-bounded organelle;mitochondrion;myelin sheath adaxonal region;neuron projection;neuron spine;nuclear b…	Endometrial cancer;Focal adhesion;Glioma;Inositol phosphate metabolism;Melanoma;p53 signaling pathway;Pathways in cancer;Phosphatidylinositol signaling system;Prostate cancer;Small cell lung cancer;Tight junction	Cytoplasm;Nucleus;PML body;Secreted		5			tr|A0A8I5KSF9|A0A8I5KSF9_HUMAN Phosphatidylinositol 3,4,5-trisphosphate 3-phosphatase and dual-specificity protein phosphatase PTEN OS=Homo sapiens OX=9606 GN=PTEN PE=1 SV=1;sp|P60484|PTEN_HUMAN Phosphatidylinositol 3,4,5-trisphosphate 3-phosphatase and du
225	A0A0A6YYL2;P0DMN0;P0DMM9;P0DMM9-3;P0DMM9-2;H3BPL6	Sulfotransferase;Sulfotransferase 1A4;Sulfotransferase 1A3	SULT1A4;SULT1A3		-0.202772	0.937753	16.7302	16.5971	16.6764	16.7471	17.0539	16.8112	1049500000	11	2	6	22.6	301;295;295;301;197;135	34.779	0	6.6521	3'-phosphoadenosine 5'-phosphosulfate metabolic process;alcohol metabolic process;amine metabolic process;benzene-containing compound metabolic process;biological regulation;catecholamine metabolic process;catechol-containing compound metabolic process;cellular amine metabolic process;cellular aromatic compound metabolic process;cellular biogenic amine metabolic process;cellular macromolecule met…	aryl sulfotransferase activity;catalytic activity;sulfotransferase activity;transferase activity;transferase activity, transferring sulfur-containing groups	cell part;cytoplasm;cytoplasmic part;cytosol;intracellular part	Sulfur metabolism	Cytoplasm		4	266;290		tr|A0A0A6YYL2|A0A0A6YYL2_HUMAN Sulfotransferase OS=Homo sapiens OX=9606 GN=SULT1A4 PE=1 SV=1;sp|P0DMN0|ST1A4_HUMAN Sulfotransferase 1A4 OS=Homo sapiens OX=9606 GN=SULT1A4 PE=1 SV=1;sp|P0DMM9|ST1A3_HUMAN Sulfotransferase 1A3 OS=Homo sapiens OX=9606 GN=SULT1
4196	P43897;P43897-2;C9JT21;C9JG32;F8VPA7;F8VS27;P43897-4;P43897-3;F8WCK2;A0A494C1M9	Elongation factor Ts, mitochondrial;Elongation factor Ts	TSFM		-0.202559	0.868535	22.9716	23.276	23.2023	23.4355	23.2408	23.3813	19425000000	12	12	10	35.4	325;346;168;140;200;230;215;167;89;137	35.39	0	72.05	biological regulation;biosynthetic process;cellular biosynthetic process;cellular component organization;cellular component organization at cellular level;cellular component organization or biogenesis;cellular component organization or biogenesis at cellular level;cellular macromolecule biosynthetic process;cellular macromolecule metabolic process;cellular metabolic process;cellular process;cellu…	binding;nucleic acid binding;RNA binding;translation elongation factor activity;translation factor activity, nucleic acid binding	cell part;cytoplasmic part;intracellular;intracellular membrane-bounded organelle;intracellular organelle;intracellular organelle part;intracellular part;membrane-bounded organelle;mitochondrion;nuclear part;nucleoplasm;nucleus;organelle;organelle part		Mitochondrion		51			sp|P43897|EFTS_HUMAN Elongation factor Ts, mitochondrial OS=Homo sapiens OX=9606 GN=TSFM PE=1 SV=2;sp|P43897-2|EFTS_HUMAN Isoform 2 of Elongation factor Ts, mitochondrial OS=Homo sapiens OX=9606 GN=TSFM;tr|C9JT21|C9JT21_HUMAN Elongation factor Ts, mitochon
1339	B5MC59;P35244	Replication protein A 14 kDa subunit	RPA3		-0.202306	0.396535	18.3245	18.9257	18.9266	19.0796	18.8119	18.8923	501430000	2	2	2	26.8	82;121	9.1703	0	13.619	anatomical structure homeostasis;base-excision repair;biological regulation;biosynthetic process;catabolic process;cell cycle;cell cycle process;cellular biosynthetic process;cellular catabolic process;cellular component assembly;cellular component assembly at cellular level;cellular component organization;cellular component organization at cellular level;cellular component organization or biogen…	binding;damaged DNA binding;DNA binding;nucleic acid binding;single-stranded DNA binding;structure-specific DNA binding	cell part;chromosomal part;DNA replication factor A complex;intracellular membrane-bounded organelle;intracellular organelle;intracellular organelle part;intracellular part;macromolecular complex;membrane-bounded organelle;nuclear chromosome part;nuclear part;nucleoplasm;nucleus;organelle;organelle part;protein complex	DNA replication;Homologous recombination;Mismatch repair;Nucleotide excision repair	Nucleus		3	1		tr|B5MC59|B5MC59_HUMAN Replication protein A 14 kDa subunit OS=Homo sapiens OX=9606 GN=RPA3 PE=1 SV=1;sp|P35244|RFA3_HUMAN Replication protein A 14 kDa subunit OS=Homo sapiens OX=9606 GN=RPA3 PE=1 SV=1
1455	C9JE27;Q8WZ73-3;Q8WZ73-2;Q8WZ73;J3QR17;J3KSI3	E3 ubiquitin-protein ligase rififylin	RFFL		-0.201385	1.27989	19.0565	19.0758	19.2227	19.3427	19.3958	19.2206	1966100000	6	6	6	42.8	152;327;355;363;60;127	17.111	0	61.083	biological regulation;catabolic process;cellular catabolic process;cellular macromolecule catabolic process;cellular macromolecule metabolic process;cellular metabolic process;cellular process;cellular protein metabolic process;establishment of localization;establishment of localization in cell;establishment of protein localization;intracellular protein transport;intracellular transport;macromole…	binding;catalytic activity;cation binding;enzyme binding;ion binding;kinase binding;ligase activity;metal ion binding;p53 binding;protease binding;protein binding;protein kinase binding;transition metal ion binding;ubiquitin protein ligase binding;zinc ion binding	cell part;cytoplasm;cytoplasmic membrane-bounded vesicle;cytoplasmic part;cytoplasmic vesicle;cytosol;endosomal part;endosome membrane;intracellular membrane-bounded organelle;intracellular organelle;intracellular organelle part;intracellular part;membrane;membrane-bounded organelle;membrane-bounded vesicle;organelle;organelle membrane;organelle part;plasma membrane;recycling endosome membrane;ve…		Cell membrane;Cytoplasm;Cytosol;Recycling endosome membrane	Peripheral membrane protein	11			tr|C9JE27|C9JE27_HUMAN E3 ubiquitin-protein ligase rififylin (Fragment) OS=Homo sapiens OX=9606 GN=RFFL PE=1 SV=2;sp|Q8WZ73-3|RFFL_HUMAN Isoform 3 of E3 ubiquitin-protein ligase rififylin OS=Homo sapiens OX=9606 GN=RFFL;sp|Q8WZ73-2|RFFL_HUMAN Isoform 2 of
6131	Q70CQ3;B3KUS5;S4R354;S4R3D1;F5H3L3	Ubiquitin carboxyl-terminal hydrolase 30;Ubiquitin carboxyl-terminal hydrolase	USP30		-0.199897	1.57899	19.4745	19.5872	19.658	19.8165	19.7646	19.7384	756190000	8	8	5	13.5	517;486;35;91;146	58.502	0	11.892	autophagy;biological regulation;catabolic process;cellular catabolic process;cellular component organization;cellular component organization at cellular level;cellular component organization or biogenesis;cellular component organization or biogenesis at cellular level;cellular macromolecule catabolic process;cellular macromolecule metabolic process;cellular membrane fusion;cellular membrane organ…	catalytic activity;cysteine-type endopeptidase activity;cysteine-type peptidase activity;endopeptidase activity;hydrolase activity;peptidase activity;peptidase activity, acting on L-amino acid peptides;small conjugating protein-specific protease activity;ubiquitin-specific protease activity	cell part;cytoplasmic part;integral to membrane;intracellular membrane-bounded organelle;intracellular organelle;intracellular organelle part;intracellular part;intrinsic to membrane;membrane;membrane part;membrane-bounded organelle;mitochondrial membrane;mitochondrial outer membrane;mitochondrial part;mitochondrion;organelle;organelle membrane;organelle outer membrane;organelle part;outer membra…		Mitochondrion outer membrane		14			sp|Q70CQ3|UBP30_HUMAN Ubiquitin carboxyl-terminal hydrolase 30 OS=Homo sapiens OX=9606 GN=USP30 PE=1 SV=1;tr|B3KUS5|B3KUS5_HUMAN Ubiquitin carboxyl-terminal hydrolase OS=Homo sapiens OX=9606 GN=USP30 PE=1 SV=1
8892	Q9UJG1-2;Q9UJG1;Q9UJG1-3	Motile sperm domain-containing protein 1	MOSPD1		-0.199737	0.607638	16.8158	17.2912	17.1574	17.3328	17.206	17.3248	84379000	1	1	3	5	159;213;214	18.394	0.004384	1.5213	biological regulation;negative regulation of biological process;negative regulation of biosynthetic process;negative regulation of cellular biosynthetic process;negative regulation of cellular macromolecule biosynthetic process;negative regulation of cellular metabolic process;negative regulation of cellular process;negative regulation of gene expression;negative regulation of macromolecule biosy…		cell part;cytoplasm;cytoplasmic part;integral to membrane;intracellular membrane-bounded organelle;intracellular organelle;intracellular part;intrinsic to membrane;membrane part;membrane-bounded organelle;nucleus;organelle;perinuclear region of cytoplasm		Endoplasmic reticulum membrane;Golgi apparatus membrane	Multi-pass membrane protein	1			sp|Q9UJG1-2|MSPD1_HUMAN Isoform 2 of Motile sperm domain-containing protein 1 OS=Homo sapiens OX=9606 GN=MOSPD1;sp|Q9UJG1|MSPD1_HUMAN Motile sperm domain-containing protein 1 OS=Homo sapiens OX=9606 GN=MOSPD1 PE=1 SV=1;sp|Q9UJG1-3|MSPD1_HUMAN Isoform 3 of
1870	E9PPJ5;E9PLM6;P21741;P21741-2	Midkine	MDK		-0.199566	3.01402	23.6753	23.7072	23.6976	23.9206	23.8518	23.9064	31861000000	11	11	4	67.2	131;156;143;87	14.374	0	89.592	adrenal gland development;anatomical structure development;behavior;behavioral defense response;behavioral fear response;biological regulation;cell differentiation;cell migration;cell motility;cell surface receptor linked signaling pathway;cellular component movement;cellular developmental process;cellular process;cellular response to stimulus;cerebellar granular layer development;cerebral cortex…	binding;carbohydrate binding;glycosaminoglycan binding;growth factor activity;heparin binding;pattern binding;polysaccharide binding;protein binding;receptor binding	cell part;cell projection;cytoplasm;extracellular region;intracellular part		Secreted		49			tr|E9PPJ5|E9PPJ5_HUMAN Midkine (Fragment) OS=Homo sapiens OX=9606 GN=MDK PE=1 SV=1;tr|E9PLM6|E9PLM6_HUMAN Midkine OS=Homo sapiens OX=9606 GN=MDK PE=1 SV=1;sp|P21741|MK_HUMAN Midkine OS=Homo sapiens OX=9606 GN=MDK PE=1 SV=1
3702	P16885;H3BPZ3	1-phosphatidylinositol 4,5-bisphosphate phosphodiesterase gamma-2	PLCG2		-0.199446	0.980386	17.5287	17.4706	17.7227	17.7133	17.888	17.7191	273830000	6	4	2	3.9	1265;178	147.87	0	32.481	activation of immune response;activation of innate immune response;activation of store-operated calcium channel activity;antigen receptor-mediated signaling pathway;B cell activation;B cell activation involved in immune response;B cell differentiation;B cell receptor signaling pathway;biological regulation;biosynthetic process;blood coagulation;calcium ion homeostasis;calcium ion transport;calciu…	catalytic activity;hydrolase activity;hydrolase activity, acting on ester bonds;lipase activity;molecular transducer activity;phosphatidylinositol phospholipase C activity;phospholipase activity;phospholipase C activity;phosphoric diester hydrolase activity;phosphoric ester hydrolase activity;signal transducer activity	cell part;cytoplasmic part;cytosol;extracellular membrane-bounded organelle;extracellular organelle;extracellular region part;extracellular vesicular exosome;intracellular part;membrane;membrane-bounded organelle;membrane-bounded vesicle;organelle;plasma membrane;vesicle	Calcium signaling pathway;Epithelial cell signaling in Helicobacter pylori infection;ErbB signaling pathway;Fc epsilon RI signaling pathway;Fc gamma R-mediated phagocytosis;Glioma;Inositol phosphate metabolism;Leukocyte transendothelial migration;Natural killer cell mediated cytotoxicity;Neurotrophin signaling pathway;Non-small cell lung cancer;Pathways in cancer;Phosphatidylinositol signaling sy…			5			sp|P16885|PLCG2_HUMAN 1-phosphatidylinositol 4,5-bisphosphate phosphodiesterase gamma-2 OS=Homo sapiens OX=9606 GN=PLCG2 PE=1 SV=4
1315	B4DTY2;G3V439;G3V3U1;O15304;H0YJN1;O15304-2	Apoptosis regulatory protein Siva	SIVA1		-0.198692	1.48066	18.169	18.2074	18.2826	18.4417	18.4953	18.3181	510310000	3	3	6	16.6	157;169;169;175;90;110	16.665	0.0001278	4.4206	activation-induced cell death of T cells;apoptosis;biological regulation;cell death;cellular process;death;entry into cell of other organism involved in symbiotic interaction;entry into host;entry into host cell;entry into other organism involved in symbiotic interaction;entry of virus into host cell;interaction with host;interspecies interaction between organisms;leukocyte apoptosis;locomotion;l…	binding;cation binding;CD27 receptor binding;cytokine receptor binding;ion binding;metal ion binding;protein binding;receptor activity;receptor binding;transition metal ion binding;tumor necrosis factor receptor superfamily binding;viral receptor activity;zinc ion binding	cell part;cytoplasm;cytoplasmic part;intracellular membrane-bounded organelle;intracellular organelle;intracellular organelle part;intracellular part;membrane-bounded organelle;mitochondrion;nuclear part;nucleoplasm;nucleus;organelle;organelle part		Cytoplasm;Nucleus		3			tr|B4DTY2|B4DTY2_HUMAN Apoptosis regulatory protein Siva OS=Homo sapiens OX=9606 GN=SIVA1 PE=1 SV=1;tr|G3V439|G3V439_HUMAN Apoptosis regulatory protein Siva (Fragment) OS=Homo sapiens OX=9606 GN=SIVA1 PE=1 SV=1;tr|G3V3U1|G3V3U1_HUMAN Apoptosis regulatory p
5587	Q53EL6;Q53EL6-2;Q5VZS7	Programmed cell death protein 4	PDCD4		-0.197941	2.70751	21.3118	21.3798	21.3985	21.5741	21.5475	21.5624	6980900000	9	9	3	18.1	469;458;231	51.735	0	61.48	aging;apoptosis;biological regulation;cell aging;cell death;cellular process;death;developmental process;negative regulation of biological process;negative regulation of biosynthetic process;negative regulation of catalytic activity;negative regulation of cell cycle;negative regulation of cellular biosynthetic process;negative regulation of cellular macromolecule biosynthetic process;negative reg…	binding;nucleic acid binding;RNA binding	cell part;cytoplasm;cytoplasmic part;cytosol;intracellular membrane-bounded organelle;intracellular organelle;intracellular organelle part;intracellular part;membrane-bounded organelle;nuclear part;nucleoplasm;nucleus;organelle;organelle part		Cytoplasm;Nucleus		28	304		sp|Q53EL6|PDCD4_HUMAN Programmed cell death protein 4 OS=Homo sapiens OX=9606 GN=PDCD4 PE=1 SV=2;sp|Q53EL6-2|PDCD4_HUMAN Isoform 2 of Programmed cell death protein 4 OS=Homo sapiens OX=9606 GN=PDCD4
7963	Q9GZP9;I3L1S8;I3L1T3;I3L0R8;I3L3R8;I3L1W3;Q96Q80-5;Q96Q80-4;Q96Q80-3;Q96Q80;Q96Q80-2	Derlin-2	DERL2		-0.197726	1.26068	17.3515	17.2999	17.2437	17.3638	17.5477	17.5768	424330000	3	3	11	9.6	239;144;158;200;74;103;205;225;233;235;239	27.567	0.0042817	1.5569	behavior;behavioral interaction between organisms;biological regulation;catabolic process;cellular catabolic process;cellular macromolecule catabolic process;cellular macromolecule metabolic process;cellular metabolic process;cellular process;cellular response to chemical stimulus;cellular response to organic substance;cellular response to stimulus;cellular response to stress;cellular response to…		cell part;cytoplasmic part;early endosome;endoplasmic reticulum;endoplasmic reticulum membrane;endoplasmic reticulum part;endosome;integral to endoplasmic reticulum membrane;integral to membrane;integral to organelle membrane;intracellular membrane-bounded organelle;intracellular organelle;intracellular organelle part;intracellular part;intrinsic to endoplasmic reticulum membrane;intrinsic to mem…	Protein processing in endoplasmic reticulum	Endoplasmic reticulum membrane	Multi-pass membrane protein	4			sp|Q9GZP9|DERL2_HUMAN Derlin-2 OS=Homo sapiens OX=9606 GN=DERL2 PE=1 SV=1;tr|I3L1S8|I3L1S8_HUMAN Derlin OS=Homo sapiens OX=9606 GN=DERL2 PE=1 SV=1;tr|I3L1T3|I3L1T3_HUMAN Derlin (Fragment) OS=Homo sapiens OX=9606 GN=DERL2 PE=1 SV=1;tr|I3L0R8|I3L0R8_HUMAN De
6822	Q8TB40	Abhydrolase domain-containing protein 4	ABHD4		-0.197006	1.44681	15.574	15.6131	15.7579	15.8747	15.8751	15.7862	38934000	1	1	1	3.5	342	38.794	0.00012604	3.9822	catabolic process;lipid catabolic process;lipid metabolic process;metabolic process;primary metabolic process	catalytic activity;hydrolase activity					1			sp|Q8TB40|ABHD4_HUMAN (Lyso)-N-acylphosphatidylethanolamine lipase OS=Homo sapiens OX=9606 GN=ABHD4 PE=1 SV=1
7949	Q9C0D6	FH2 domain-containing protein 1	FHDC1		-0.196952	1.6184	15.068	14.9801	15.0217	15.1417	15.3118	15.2071	382100000	3	2	1	2	1143	124.76	0.00012323	3.3939					Cell projection;Cilium;Golgi apparatus		3			sp|Q9C0D6|FHDC1_HUMAN FH2 domain-containing protein 1 OS=Homo sapiens OX=9606 GN=FHDC1 PE=1 SV=2
2094	G3V4I0;O75356;G3V450;H0YJH1;REV__Q8N2N9-4;REV__Q5VUR7;REV__Q5TYW2;REV__Q5SQ80;REV__Q5CZ79;REV__Q4UJ75	Ectonucleoside triphosphate diphosphohydrolase 5	ENTPD5		-0.19695	3.59981	19.4306	19.4493	19.4629	19.669	19.6399	19.6248	717250000	5	4	10	10.3	407;428;211;80;239;823;823;823;823;823	45.335	0	9.2474	ATP metabolic process;biological regulation;carbohydrate metabolic process;cell growth;cell proliferation;cellular carbohydrate metabolic process;cellular macromolecule metabolic process;cellular metabolic process;cellular nitrogen compound metabolic process;cellular process;cellular protein metabolic process;'de novo' posttranslational protein folding;'de novo' protein folding;glycosylation;grow…	catalytic activity;guanosine-diphosphatase activity;hydrolase activity;hydrolase activity, acting on acid anhydrides;hydrolase activity, acting on acid anhydrides, in phosphorus-containing anhydrides;nucleoside-diphosphatase activity;pyrophosphatase activity;uridine-diphosphatase activity	cell part;cytoplasmic part;endoplasmic reticulum;extracellular membrane-bounded organelle;extracellular organelle;extracellular region part;extracellular vesicular exosome;intracellular membrane-bounded organelle;intracellular organelle;intracellular part;membrane-bounded organelle;membrane-bounded vesicle;organelle;vesicle	Purine metabolism;Pyrimidine metabolism	Endoplasmic reticulum;Secreted		5			tr|G3V4I0|G3V4I0_HUMAN Ectonucleoside triphosphate diphosphohydrolase 5, isoform CRA_a OS=Homo sapiens OX=9606 GN=ENTPD5 PE=1 SV=1;sp|O75356|ENTP5_HUMAN Nucleoside diphosphate phosphatase ENTPD5 OS=Homo sapiens OX=9606 GN=ENTPD5 PE=1 SV=1
2389	J3KN34;P26045;P26045-2;P26045-3	Tyrosine-protein phosphatase non-receptor type;Tyrosine-protein phosphatase non-receptor type 3	PTPN3		-0.196737	2.01794	16.9879	17.1078	17.1164	17.2641	17.2556	17.2825	819340000	7	7	4	8.1	839;913;782;737	95.318	0	8.0502	biological regulation;cellular macromolecule metabolic process;cellular metabolic process;cellular process;cellular protein metabolic process;dephosphorylation;macromolecule metabolic process;macromolecule modification;metabolic process;negative regulation of biological process;negative regulation of catabolic process;negative regulation of cell cycle;negative regulation of cellular catabolic pro…	ATPase binding;binding;catalytic activity;channel regulator activity;enzyme binding;hydrolase activity;hydrolase activity, acting on ester bonds;phosphatase activity;phosphoprotein binding;phosphoprotein phosphatase activity;phosphoric ester hydrolase activity;phosphotyrosine binding;protein binding;protein phosphorylated amino acid binding;protein tyrosine phosphatase activity;sodium channel reg…	cell part;cytoplasm;cytoskeleton;extrinsic to membrane;internal side of plasma membrane;intracellular non-membrane-bounded organelle;intracellular organelle;intracellular part;membrane part;non-membrane-bounded organelle;organelle;plasma membrane part		Cell membrane;Cytoplasm;Cytoskeleton	Peripheral membrane protein	7			tr|J3KN34|J3KN34_HUMAN Tyrosine-protein phosphatase non-receptor type OS=Homo sapiens OX=9606 GN=PTPN3 PE=1 SV=2;sp|P26045|PTN3_HUMAN Tyrosine-protein phosphatase non-receptor type 3 OS=Homo sapiens OX=9606 GN=PTPN3 PE=1 SV=2;sp|P26045-2|PTN3_HUMAN Isoform
4053	P35052;H7C410;H7C024;P35052-2;H7BZL4;H7BZE9;C9J4Y6;O75487-2;O75487	Glypican-1;Secreted glypican-1	GPC1		-0.195991	2.97356	22.4892	22.5166	22.5237	22.7279	22.7249	22.6647	21027000000	18	18	9	30.8	558;486;294;287;281;162;156;486;556	61.68	0	70.502	amine metabolic process;aminoglycan biosynthetic process;aminoglycan catabolic process;aminoglycan metabolic process;anatomical structure formation involved in morphogenesis;axon guidance;biological regulation;biosynthetic process;carbohydrate biosynthetic process;carbohydrate catabolic process;carbohydrate metabolic process;catabolic process;cell differentiation;cellular catabolic process;cellul…	binding;cation binding;copper ion binding;extracellular matrix binding;fibroblast growth factor binding;growth factor binding;ion binding;laminin binding;metal ion binding;protein binding;transition metal ion binding	anchored to membrane;cell part;cytoplasmic part;endosome;extracellular matrix;extracellular membrane-bounded organelle;extracellular organelle;extracellular region part;extracellular space;extracellular vesicular exosome;Golgi apparatus part;Golgi lumen;integral to membrane;integral to plasma membrane;intracellular membrane-bounded organelle;intracellular organelle;intracellular organelle lumen;i…		Cell membrane;Endosome;Extracellular space;Secreted	GPI-anchor;Lipid-anchor	57	99;405;458		sp|P35052|GPC1_HUMAN Glypican-1 OS=Homo sapiens OX=9606 GN=GPC1 PE=1 SV=2;tr|H7C410|H7C410_HUMAN Glypican-1 OS=Homo sapiens OX=9606 GN=GPC1 PE=1 SV=2;tr|H7C024|H7C024_HUMAN Glypican-1 (Fragment) OS=Homo sapiens OX=9606 GN=GPC1 PE=1 SV=2;sp|P35052-2|GPC1_HU
1305	B4DK69;P52895;S4R3P0;P52895-2	Aldo-keto reductase family 1 member C2	AKR1C2		-0.195986	1.48485	19.0267	18.8948	19.0143	19.1316	19.2633	19.1288	18826000000	20	3	4	40.7	297;323;200;139	33.834	0	19.657	biological regulation;C21-steroid hormone metabolic process;carboxylic acid metabolic process;cell differentiation;cell surface receptor linked signaling pathway;cellular developmental process;cellular hormone metabolic process;cellular ketone metabolic process;cellular lipid metabolic process;cellular metabolic process;cellular process;cellular response to chemical stimulus;cellular response to …	alcohol dehydrogenase (NADP+) activity;alditol:NADP+ 1-oxidoreductase activity;aldo-keto reductase (NADP) activity;bile acid binding;binding;carboxylic acid binding;catalytic activity;ketosteroid monooxygenase activity;lipid binding;monocarboxylic acid binding;monooxygenase activity;oxidoreductase activity;oxidoreductase activity, acting on CH-OH group of donors;oxidoreductase activity, acting on…	cell part;cytoplasm;intracellular part	Metabolism of xenobiotics by cytochrome P450;Steroid hormone biosynthesis	Cytoplasm		19			tr|B4DK69|B4DK69_HUMAN Aldo-keto reductase family 1 member C2 OS=Homo sapiens OX=9606 GN=AKR1C2 PE=1 SV=1;sp|P52895|AK1C2_HUMAN Aldo-keto reductase family 1 member C2 OS=Homo sapiens OX=9606 GN=AKR1C2 PE=1 SV=3;tr|S4R3P0|S4R3P0_HUMAN Aldo-keto reductase fa
5550	Q3ZCT1	Zinc finger protein 260	ZNF260		-0.195234	1.22491	15.2223	15.087	15.3103	15.3654	15.4763	15.3636	24219000	2	1	1	4.4	412	47.222	0.0081678	1.2335	biological regulation;biosynthetic process;cellular biosynthetic process;cellular macromolecule biosynthetic process;cellular macromolecule metabolic process;cellular metabolic process;cellular nitrogen compound metabolic process;cellular process;developmental process;macromolecule biosynthetic process;macromolecule metabolic process;metabolic process;multicellular organismal development;multicel…	binding;cation binding;DNA binding;ion binding;metal ion binding;nucleic acid binding;nucleic acid binding transcription factor activity;sequence-specific DNA binding transcription factor activity	cell part;cytoplasm;intracellular organelle part;intracellular part;nuclear part;nucleoplasm;organelle part		Nucleus		1			sp|Q3ZCT1|ZN260_HUMAN Zinc finger protein 260 OS=Homo sapiens OX=9606 GN=ZNF260 PE=1 SV=3
7731	Q9BSM1	Polycomb group RING finger protein 1	PCGF1		-0.194826	1.53339	17.7439	17.8271	17.9113	18.0672	18.0421	17.9576	100930000	1	1	1	3.1	259	30.346	0.002504	1.7171	biological regulation;biosynthetic process;cellular biosynthetic process;cellular component organization;cellular component organization at cellular level;cellular component organization or biogenesis;cellular component organization or biogenesis at cellular level;cellular macromolecule biosynthetic process;cellular macromolecule metabolic process;cellular metabolic process;cellular nitrogen comp…	binding;cation binding;ion binding;metal ion binding;protein binding;protein C-terminus binding;transition metal ion binding;zinc ion binding	cell part;intracellular membrane-bounded organelle;intracellular organelle;intracellular organelle part;intracellular part;macromolecular complex;membrane-bounded organelle;nuclear part;nucleoplasm;nucleus;organelle;organelle part;PcG protein complex;protein complex		Nucleus		3			sp|Q9BSM1|PCGF1_HUMAN Polycomb group RING finger protein 1 OS=Homo sapiens OX=9606 GN=PCGF1 PE=1 SV=2
794	A0A6Q8PGF0;A0A6Q8PFR4;J3QLL3;A0A6Q8PHE1;Q5SR27;A0A6Q8PHR0;A0A6Q8PH69;O60308;A0A6Q8PH38;A0A6Q8PGB3;O60308-3;A0A6Q8PH14	Centrosomal protein of 104 kDa	CEP104		-0.192663	1.14669	16.3458	16.2929	16.1728	16.3439	16.5085	16.537	459750000	3	3	12	5.2	737;859;866;867;893;931;964;925;677;867;554;381	83.983	0	6.9193		amine binding;amino acid binding;binding;carboxylic acid binding;drug binding;glutamate binding;glycine binding;thienylcyclohexylpiperidine binding	cell part;centriole;cytoplasmic part;cytoskeletal part;intracellular non-membrane-bounded organelle;intracellular organelle;intracellular organelle part;intracellular part;microtubule organizing center part;non-membrane-bounded organelle;organelle;organelle part		Cell projection;Centriole;Centrosome;Cilium;Cytoplasm;Cytoskeleton;Microtubule organizing center;Spindle pole		6			tr|A0A6Q8PGF0|A0A6Q8PGF0_HUMAN Centrosomal protein of 104 kDa OS=Homo sapiens OX=9606 GN=CEP104 PE=1 SV=1;tr|A0A6Q8PFR4|A0A6Q8PFR4_HUMAN Centrosomal protein of 104 kDa OS=Homo sapiens OX=9606 GN=CEP104 PE=1 SV=1;tr|J3QLL3|J3QLL3_HUMAN Centrosomal protein o
7571	Q96SQ5-2;Q96SQ5;M0R230;Q8TAU3-2;Q8TAU3	Zinc finger protein 587;Zinc finger protein 417	ZNF587;ZNF417		-0.192248	1.59034	15.6345	15.5877	15.6598	15.7503	15.9198	15.7887	158530000	3	2	5	4.2	574;575;574;376;575	65.493	0.00012513	3.7735	biological regulation;biosynthetic process;cellular biosynthetic process;cellular macromolecule biosynthetic process;cellular macromolecule metabolic process;cellular metabolic process;cellular nitrogen compound metabolic process;cellular process;macromolecule biosynthetic process;macromolecule metabolic process;metabolic process;nitrogen compound metabolic process;nucleic acid metabolic process;…	binding;cation binding;DNA binding;ion binding;metal ion binding;nucleic acid binding	cell part;intracellular;intracellular membrane-bounded organelle;intracellular organelle;intracellular part;membrane-bounded organelle;nucleus;organelle		Nucleus		4			sp|Q96SQ5-2|ZN587_HUMAN Isoform 2 of Zinc finger protein 587 OS=Homo sapiens OX=9606 GN=ZNF587;sp|Q96SQ5|ZN587_HUMAN Zinc finger protein 587 OS=Homo sapiens OX=9606 GN=ZNF587 PE=1 SV=1;tr|M0R230|M0R230_HUMAN Zinc finger protein 417 OS=Homo sapiens OX=9606
3572	P10646;C9JT76;C9JQ14;C9JKV3;P10646-2;C9JP39;C9J103	Tissue factor pathway inhibitor	TFPI		-0.191563	0.843337	19.4822	19.7405	19.6944	19.9293	19.6971	19.8654	809680000	4	4	7	13.5	304;105;106;215;251;61;76	35.015	0	14.917	biological regulation;blood coagulation;blood coagulation, extrinsic pathway;coagulation;hemostasis;macromolecule metabolic process;metabolic process;multicellular organismal process;negative regulation of catalytic activity;negative regulation of endopeptidase activity;negative regulation of hydrolase activity;negative regulation of molecular function;negative regulation of peptidase activity;pr…	endopeptidase inhibitor activity;endopeptidase regulator activity;enzyme inhibitor activity;enzyme regulator activity;peptidase inhibitor activity;peptidase regulator activity;serine-type endopeptidase inhibitor activity	anchored to membrane;cell part;cell surface;cytoplasmic part;endoplasmic reticulum;extracellular region;extracellular region part;extracellular space;intracellular membrane-bounded organelle;intracellular organelle;intracellular part;intrinsic to membrane;membrane;membrane part;membrane-bounded organelle;organelle;organelle membrane;organelle part;plasma membrane	Complement and coagulation cascades	Microsome membrane;Secreted	GPI-anchor;Lipid-anchor	5			sp|P10646|TFPI1_HUMAN Tissue factor pathway inhibitor OS=Homo sapiens OX=9606 GN=TFPI PE=1 SV=1;tr|C9JT76|C9JT76_HUMAN Tissue factor pathway inhibitor (Fragment) OS=Homo sapiens OX=9606 GN=TFPI PE=1 SV=1;tr|C9JQ14|C9JQ14_HUMAN Tissue factor pathway inhibit
8347	Q9UKK6;Q9NPJ8;Q9NPJ8-3;Q9NPJ8-4	NTF2-related export protein 1;NTF2-related export protein 2	NXT1;NXT2		-0.191462	0.272356	18.418	19.2464	19.0335	19.3507	18.9113	19.0103	750040000	2	2	4	10.7	140;142;197;114	15.847	0.00047114	2.4007	establishment of localization;establishment of localization in cell;establishment of protein localization;establishment of RNA localization;intracellular protein transport;intracellular transport;mRNA transport;nuclear export;nuclear transport;nucleic acid transport;nucleobase-containing compound transport;nucleocytoplasmic transport;protein export from nucleus;protein targeting;protein transport…		cell part;cytoplasm;intracellular membrane-bounded organelle;intracellular organelle;intracellular organelle part;intracellular part;macromolecular complex;membrane part;membrane-bounded organelle;nuclear body;nuclear part;nuclear pore;nuclear speck;nucleoplasm part;nucleus;organelle;organelle part;pore complex;protein complex	mRNA surveillance pathway;Ribosome biogenesis in eukaryotes;RNA transport	Cytoplasm;Nucleus;Nucleus speckle		6			sp|Q9UKK6|NXT1_HUMAN NTF2-related export protein 1 OS=Homo sapiens OX=9606 GN=NXT1 PE=1 SV=1;sp|Q9NPJ8|NXT2_HUMAN NTF2-related export protein 2 OS=Homo sapiens OX=9606 GN=NXT2 PE=1 SV=1;sp|Q9NPJ8-3|NXT2_HUMAN Isoform 3 of NTF2-related export protein 2 OS=H
7163	Q96AB6;H3BNJ5;H3BU50;H3BMX8;H3BPN7;A0A087X0T5	Protein N-terminal asparagine amidohydrolase	NTAN1		-0.191357	3.91614	17.707	17.6817	17.6933	17.8834	17.9047	17.8679	1015800000	5	5	6	20.3	310;223;45;18;146;205	34.677	0	31.483	adult behavior;adult locomotory behavior;behavior;cognition;learning or memory;locomotory behavior;memory;multicellular organismal process;neurological system process;response to stimulus;system process	asparaginase activity;catalytic activity;hydrolase activity;hydrolase activity, acting on carbon-nitrogen (but not peptide) bonds;hydrolase activity, acting on carbon-nitrogen (but not peptide) bonds, in linear amides;protein N-terminal asparagine amidohydrolase activity	cell part;cytoplasm;intracellular membrane-bounded organelle;intracellular organelle;intracellular part;membrane-bounded organelle;nucleus;organelle		Cytoplasm		6			sp|Q96AB6|NTAN1_HUMAN Protein N-terminal asparagine amidohydrolase OS=Homo sapiens OX=9606 GN=NTAN1 PE=1 SV=3;tr|H3BNJ5|H3BNJ5_HUMAN Protein N-terminal asparagine amidohydrolase (Fragment) OS=Homo sapiens OX=9606 GN=NTAN1 PE=1 SV=1
5005	Q13018;Q13018-2	Secretory phospholipase A2 receptor;Soluble secretory phospholipase A2 receptor	PLA2R1		-0.191188	2.39966	19.7418	19.8308	19.8101	19.9793	20.0183	19.9587	5351700000	9	9	2	6.6	1463;1324	168.6	0	30.728	aging;biological regulation;cell aging;cellular component organization;cellular component organization or biogenesis;cellular membrane organization;cellular metabolic process;cellular process;cellular response to chemical stimulus;cellular response to oxidative stress;cellular response to stimulus;cellular response to stress;cellular senescence;cytokine production;developmental process;endocytosi…	binding;carbohydrate binding;enzyme binding;phospholipase binding;protein binding;receptor activity	cell part;cell surface;extracellular membrane-bounded organelle;extracellular organelle;extracellular region;extracellular region part;extracellular vesicular exosome;integral to membrane;integral to plasma membrane;intrinsic to membrane;intrinsic to plasma membrane;macromolecular complex;membrane;membrane part;membrane-bounded organelle;membrane-bounded vesicle;organelle;plasma membrane;plasma m…	ko05152;Phagosome	Cell membrane;Secreted	Single-pass type I membrane protein	11			sp|Q13018|PLA2R_HUMAN Secretory phospholipase A2 receptor OS=Homo sapiens OX=9606 GN=PLA2R1 PE=1 SV=2;sp|Q13018-2|PLA2R_HUMAN Isoform 2 of Secretory phospholipase A2 receptor OS=Homo sapiens OX=9606 GN=PLA2R1
8191	Q9H8W3;Q5T374;F2Z2Y3	Protein FAM204A	FAM204A		-0.191088	0.578693	18.1957	18.1043	18.305	18.3202	18.6546	18.2034	524660000	3	3	3	12.9	233;151;219	27.021	0	13.149							5			sp|Q9H8W3|F204A_HUMAN Protein FAM204A OS=Homo sapiens OX=9606 GN=FAM204A PE=1 SV=1;tr|Q5T374|Q5T374_HUMAN Protein FAM204A (Fragment) OS=Homo sapiens OX=9606 GN=FAM204A PE=1 SV=1;tr|F2Z2Y3|F2Z2Y3_HUMAN Protein FAM204A OS=Homo sapiens OX=9606 GN=FAM204A PE=1
7983	Q9H019-3;Q9H019;C9JF50;E9PLU1;E9PRK5;E9PLD2;Q9H019-2;E9PPQ0;E9PPF9;E9PRW1;E9PSD6	Mitochondrial fission regulator 1-like	MTFR1L		-0.19085	0.505129	17.6198	17.4746	17.8226	18.009	17.9056	17.5749	946190000	4	4	11	17.5	280;292;152;170;182;195;205;53;160;110;115	30.77	0	12.131							6	98		sp|Q9H019-3|MFR1L_HUMAN Isoform 3 of Mitochondrial fission regulator 1-like OS=Homo sapiens OX=9606 GN=MTFR1L;sp|Q9H019|MFR1L_HUMAN Mitochondrial fission regulator 1-like OS=Homo sapiens OX=9606 GN=MTFR1L PE=1 SV=2;tr|C9JF50|C9JF50_HUMAN Mitochondrial fiss
5466	Q16762;B1AH48	Thiosulfate sulfurtransferase	TST		-0.188365	2.16223	23.024	22.9444	22.9432	23.1114	23.1976	23.1677	48373000000	14	13	2	37	297;124	33.429	0	81.472	amine catabolic process;amine metabolic process;carboxylic acid catabolic process;carboxylic acid metabolic process;catabolic process;cell differentiation;cellular amine metabolic process;cellular amino acid catabolic process;cellular amino acid metabolic process;cellular catabolic process;cellular developmental process;cellular ketone metabolic process;cellular metabolic process;cellular nitroge…	5S rRNA binding;binding;catalytic activity;nucleic acid binding;RNA binding;rRNA binding;sulfurtransferase activity;thiosulfate sulfurtransferase activity;transferase activity;transferase activity, transferring sulfur-containing groups	cell part;cytoplasmic part;extracellular membrane-bounded organelle;extracellular organelle;extracellular region part;extracellular space;extracellular vesicular exosome;intracellular membrane-bounded organelle;intracellular organelle;intracellular organelle lumen;intracellular organelle part;intracellular part;membrane;membrane-bounded organelle;membrane-bounded vesicle;membrane-enclosed lumen;m…	Cysteine and methionine metabolism;Sulfur relay system	Mitochondrion matrix		53			sp|Q16762|THTR_HUMAN Thiosulfate sulfurtransferase OS=Homo sapiens OX=9606 GN=TST PE=1 SV=4
9125	Q9Y2G5;Q9Y2G5-2;Q9Y2G5-1;A0A0C4DGX7;S6FW71	GDP-fucose protein O-fucosyltransferase 2	POFUT2		-0.18831	2.20734	19.1956	19.296	19.2648	19.4772	19.4088	19.4354	1895100000	7	3	5	16.3	429;380;424;141;212	49.975	0	14.008	alcohol metabolic process;anatomical structure formation involved in morphogenesis;biological regulation;carbohydrate metabolic process;cellular carbohydrate metabolic process;cellular macromolecule metabolic process;cellular metabolic process;cellular process;cellular protein metabolic process;developmental process;formation of primary germ layer;fucose metabolic process;glycosylation;hexose met…	catalytic activity;fucosyltransferase activity;peptide-O-fucosyltransferase activity;transferase activity;transferase activity, transferring glycosyl groups;transferase activity, transferring hexosyl groups	cell part;cytoplasmic part;endoplasmic reticulum membrane;endoplasmic reticulum part;Golgi apparatus;intracellular membrane-bounded organelle;intracellular organelle;intracellular organelle part;intracellular part;membrane;membrane part;membrane-bounded organelle;organelle;organelle membrane;organelle part	Other types of O-glycan biosynthesis	Endoplasmic reticulum;Golgi apparatus		9			sp|Q9Y2G5|OFUT2_HUMAN GDP-fucose protein O-fucosyltransferase 2 OS=Homo sapiens OX=9606 GN=POFUT2 PE=1 SV=3;sp|Q9Y2G5-2|OFUT2_HUMAN Isoform B of GDP-fucose protein O-fucosyltransferase 2 OS=Homo sapiens OX=9606 GN=POFUT2;sp|Q9Y2G5-1|OFUT2_HUMAN Isoform A o
8294	Q9HCM3-2;Q9HCM3;Q9HCM3-3;Q9HCM3-4	UPF0606 protein KIAA1549	KIAA1549		-0.188246	0.695912	16.6733	16.638	16.8762	16.95	17.0692	16.733	184980000	4	4	4	2.5	1934;1950;718;734	208.91	0	13.128			cell part;integral to membrane;intrinsic to membrane;membrane part		Membrane	Multi-pass membrane protein	4			sp|Q9HCM3-2|K1549_HUMAN Isoform 2 of UPF0606 protein KIAA1549 OS=Homo sapiens OX=9606 GN=KIAA1549;sp|Q9HCM3|K1549_HUMAN UPF0606 protein KIAA1549 OS=Homo sapiens OX=9606 GN=KIAA1549 PE=1 SV=4;sp|Q9HCM3-3|K1549_HUMAN Isoform 3 of UPF0606 protein KIAA1549 OS=
619	A0A3B3ITN6;D6RBB0;O60683;O60683-2;D6RA89;J3QRM4	Peroxisome biogenesis factor 10	PEX10		-0.187817	1.40808	17.3518	17.3102	17.2751	17.3888	17.5844	17.5273	679540000	4	4	6	13.2	311;324;326;346;209;30	35.507	0	5.8511	cellular component organization;cellular component organization at cellular level;cellular component organization or biogenesis;cellular component organization or biogenesis at cellular level;cellular process;establishment of localization;establishment of localization in cell;establishment of protein localization;establishment of protein localization to organelle;establishment of protein localiza…	binding;cation binding;ion binding;metal ion binding;protein binding;protein C-terminus binding;transition metal ion binding;zinc ion binding	cell part;cytoplasmic part;integral to membrane;integral to organelle membrane;integral to peroxisomal membrane;intracellular;intracellular membrane-bounded organelle;intracellular organelle;intracellular organelle part;intracellular part;intrinsic to membrane;intrinsic to organelle membrane;intrinsic to peroxisomal membrane;membrane;membrane part;membrane-bounded organelle;microbody;microbody me…	Peroxisome	Peroxisome membrane	Peripheral membrane protein	6			tr|A0A3B3ITN6|A0A3B3ITN6_HUMAN Peroxisome biogenesis factor 10 (Fragment) OS=Homo sapiens OX=9606 GN=PEX10 PE=1 SV=1;tr|D6RBB0|D6RBB0_HUMAN Peroxisome biogenesis factor 10 OS=Homo sapiens OX=9606 GN=PEX10 PE=1 SV=1;sp|O60683|PEX10_HUMAN Peroxisome biogenes
1217	A6NN50;O75147-2;O75147-1;O75147-4;O75147;A8MSZ8	Obscurin-like protein 1	OBSL1		-0.18723	2.2231	20.3823	20.3136	20.3413	20.4817	20.5819	20.5353	1689300000	11	11	6	6.5	1804;1025;1401;1543;1896;612	197.1	0	24.944	actin cytoskeleton organization;actin filament-based process;actomyosin structure organization;anatomical structure formation involved in morphogenesis;biological regulation;cardiac myofibril assembly;cellular component assembly;cellular component assembly at cellular level;cellular component assembly involved in morphogenesis;cellular component organization;cellular component organization at cel…	binding;binding, bridging;cytoskeletal adaptor activity;cytoskeletal protein binding;protein binding;protein binding, bridging	cell junction;cell part;cell-cell contact zone;cell-cell junction;centrosome;contractile fiber part;cytoplasm;cytoplasmic part;cytoskeletal part;Golgi apparatus;intercalated disc;intracellular membrane-bounded organelle;intracellular non-membrane-bounded organelle;intracellular organelle;intracellular organelle part;intracellular part;M band;membrane-bounded organelle;microtubule organizing cente…		Centrosome;Cytoplasm;Cytoskeleton;Golgi apparatus;Microtubule organizing center;Perinuclear region		14			tr|A6NN50|A6NN50_HUMAN Obscurin-like protein 1 OS=Homo sapiens OX=9606 GN=OBSL1 PE=1 SV=1;sp|O75147-2|OBSL1_HUMAN Isoform 2 of Obscurin-like protein 1 OS=Homo sapiens OX=9606 GN=OBSL1;sp|O75147-1|OBSL1_HUMAN Isoform 3 of Obscurin-like protein 1 OS=Homo sap
6756	Q8NES3-3;Q8NES3	Beta-1,3-N-acetylglucosaminyltransferase lunatic fringe	LFNG		-0.187173	0.999615	14.8783	14.741	14.8797	14.9378	15.1695	14.9531	94216000	1	1	2	7.2	361;379	39.587	0	14.666	anatomical structure formation involved in morphogenesis;anatomical structure morphogenesis;anterior/posterior pattern specification;biological regulation;cell cycle phase;cell cycle process;cell surface receptor linked signaling pathway;cellular process;cellular response to stimulus;compartment pattern specification;developmental process;female meiosis;meiosis;metabolic process;Notch signaling p…	acetylglucosaminyltransferase activity;binding;catalytic activity;cation binding;ion binding;metal ion binding;O-fucosylpeptide 3-beta-N-acetylglucosaminyltransferase activity;transferase activity;transferase activity, transferring glycosyl groups;transferase activity, transferring hexosyl groups;UDP-glycosyltransferase activity	cell part;cytoplasmic part;extracellular region;Golgi apparatus part;integral to Golgi membrane;integral to membrane;integral to organelle membrane;intracellular organelle part;intracellular part;intrinsic to Golgi membrane;intrinsic to membrane;intrinsic to organelle membrane;membrane part;organelle;organelle part;vesicle	Notch signaling pathway;Other types of O-glycan biosynthesis	Golgi apparatus membrane	Single-pass type II membrane protein	1			sp|Q8NES3-3|LFNG_HUMAN Isoform 3 of Beta-1,3-N-acetylglucosaminyltransferase lunatic fringe OS=Homo sapiens OX=9606 GN=LFNG;sp|Q8NES3|LFNG_HUMAN Beta-1,3-N-acetylglucosaminyltransferase lunatic fringe OS=Homo sapiens OX=9606 GN=LFNG PE=1 SV=2
8677	Q9P021	Cysteine-rich PDZ-binding protein	CRIPT		-0.186207	0.805035	20.9224	21.1846	21.2413	21.3867	21.2558	21.2644	2994800000	6	5	1	51.5	101	11.216	0	9.9262	cellular component organization;cellular component organization at cellular level;cellular component organization or biogenesis;cellular component organization or biogenesis at cellular level;cellular localization;cellular macromolecule localization;cellular process;cellular protein localization;cytoplasmic microtubule organization;cytoskeleton organization;establishment of localization;establish…	binding;cytoskeletal protein binding;microtubule binding;PDZ domain binding;protein binding;protein complex binding;protein domain specific binding;scaffold protein binding;tubulin binding	cell body;cell junction;cell part;cell projection;cell projection part;cytoplasm;cytoskeletal part;dendrite;dendritic shaft;dendritic spine;intracellular membrane-bounded organelle;intracellular non-membrane-bounded organelle;intracellular organelle;intracellular organelle part;intracellular part;membrane-bounded organelle;neuron projection;neuron spine;neuronal cell body;non-membrane-bounded org…		Cell junction;Cell projection;Cytoplasm;Dendritic spine;Synapse		13			sp|Q9P021|CRIPT_HUMAN Cysteine-rich PDZ-binding protein OS=Homo sapiens OX=9606 GN=CRIPT PE=1 SV=1
3915	P27449	V-type proton ATPase 16 kDa proteolipid subunit	ATP6V0C		-0.185932	2.05884	23.162	23.1377	23.0444	23.284	23.2872	23.3305	16629000000	3	2	1	16.1	155	15.736	0	42.721	ATP hydrolysis coupled proton transport;biological regulation;cation homeostasis;cation transport;cell surface receptor linked signaling pathway;cellular cation homeostasis;cellular chemical homeostasis;cellular component organization;cellular component organization at cellular level;cellular component organization or biogenesis;cellular component organization or biogenesis at cellular level;cell…	active transmembrane transporter activity;ATPase activity;ATPase activity, coupled;ATPase activity, coupled to movement of substances;ATPase activity, coupled to transmembrane movement of ions;ATPase activity, coupled to transmembrane movement of substances;binding;catalytic activity;cation transmembrane transporter activity;cation-transporting ATPase activity;enzyme binding;hydrogen ion transmem…	adherens junction;anchoring junction;cell junction;cell part;cell-substrate adherens junction;cell-substrate junction;cytoplasmic part;cytoplasmic vesicle membrane;cytoplasmic vesicle part;endocytic vesicle membrane;endosomal part;endosome membrane;extracellular membrane-bounded organelle;extracellular organelle;extracellular region part;extracellular vesicular exosome;focal adhesion;integral to …	Collecting duct acid secretion;Epithelial cell signaling in Helicobacter pylori infection;ko05152;Lysosome;Oxidative phosphorylation;Phagosome;Rheumatoid arthritis;Vibrio cholerae infection	Vacuole membrane	Multi-pass membrane protein	30	44;47;53		sp|P27449|VATL_HUMAN V-type proton ATPase 16 kDa proteolipid subunit c OS=Homo sapiens OX=9606 GN=ATP6V0C PE=1 SV=1
6472	U3KPW8;Q8IX15;Q8IX15-3;A0A669KB72	Homeobox and leucine zipper protein Homez	HOMEZ		-0.184937	1.54725	17.3182	17.3429	17.2205	17.4588	17.5568	17.4209	56270000	2	2	4	7.1	324;550;552;439	36.201	0.00035817	2.694	biological regulation;biosynthetic process;cellular biosynthetic process;cellular macromolecule biosynthetic process;cellular macromolecule metabolic process;cellular metabolic process;cellular nitrogen compound metabolic process;cellular process;macromolecule biosynthetic process;macromolecule metabolic process;metabolic process;negative regulation of biological process;negative regulation of bi…	binding;DNA binding;nucleic acid binding;nucleic acid binding transcription factor activity;protein binding transcription factor activity;sequence-specific DNA binding transcription factor activity;transcription cofactor activity;transcription corepressor activity;transcription factor binding transcription factor activity	cell part;cytoplasm;intracellular membrane-bounded organelle;intracellular non-membrane-bounded organelle;intracellular organelle;intracellular organelle part;intracellular part;membrane-bounded organelle;non-membrane-bounded organelle;nuclear part;nucleolus;nucleus;organelle;organelle part		Nucleus		3			tr|U3KPW8|U3KPW8_HUMAN Homeobox and leucine zipper protein Homez (Fragment) OS=Homo sapiens OX=9606 GN=HOMEZ PE=1 SV=3;sp|Q8IX15|HOMEZ_HUMAN Homeobox and leucine zipper protein Homez OS=Homo sapiens OX=9606 GN=HOMEZ PE=1 SV=2;sp|Q8IX15-3|HOMEZ_HUMAN Isofor
105	A0A087WZM8;Q8TBM7-2;Q8TBM7-3;Q8TBM7	Transmembrane protein 254	TMEM254		-0.184162	2.59136	16.3287	16.309	16.3653	16.4825	16.5582	16.5148	188950000	1	1	4	10.9	101;84;103;123	11.139	0.0001265	4.0605			cell part;integral to membrane;intrinsic to membrane;membrane part		Membrane	Multi-pass membrane protein	3			tr|A0A087WZM8|A0A087WZM8_HUMAN Transmembrane protein 254 OS=Homo sapiens OX=9606 GN=TMEM254 PE=1 SV=1;sp|Q8TBM7-2|TM254_HUMAN Isoform 2 of Transmembrane protein 254 OS=Homo sapiens OX=9606 GN=TMEM254;sp|Q8TBM7-3|TM254_HUMAN Isoform 3 of Transmembrane prote
4859	Q04724;Q04727-2;Q04727-4;Q04727;Q04727-3;F6T2C8;H7C4E4;A0A669KBK8;A0A669KAE5	Transducin-like enhancer protein 1;Transducin-like enhancer protein 4	TLE1;TLE4		-0.183887	3.83131	19.1377	19.1086	19.1213	19.2865	19.3151	19.3176	566470000	7	3	9	13.4	770;704;748;773;805;146;343;192;209	83.2	0	81.881	anatomical structure morphogenesis;biological regulation;cell surface receptor linked signaling pathway;cellular process;cellular response to stimulus;developmental process;multicellular organismal development;multicellular organismal process;negative regulation of anoikis;negative regulation of apoptosis;negative regulation of biological process;negative regulation of biosynthetic process;negati…	binding;chromatin binding;identical protein binding;nucleic acid binding transcription factor activity;protein binding;protein binding transcription factor activity;RNA polymerase II transcription cofactor activity;RNA polymerase II transcription corepressor activity;RNA polymerase II transcription factor binding transcription factor activity;RNA polymerase II transcription factor binding transcr…	cell part;cytoplasm;cytoplasmic part;cytosol;intracellular membrane-bounded organelle;intracellular non-membrane-bounded organelle;intracellular organelle;intracellular organelle part;intracellular part;macromolecular complex;membrane-bounded organelle;non-membrane-bounded organelle;nuclear part;nucleolus;nucleoplasm;nucleoplasm part;nucleus;organelle;organelle part;protein complex;transcription …		Nucleus		6			sp|Q04724|TLE1_HUMAN Transducin-like enhancer protein 1 OS=Homo sapiens OX=9606 GN=TLE1 PE=1 SV=2;sp|Q04727-2|TLE4_HUMAN Isoform 2 of Transducin-like enhancer protein 4 OS=Homo sapiens OX=9606 GN=TLE4;sp|Q04727-4|TLE4_HUMAN Isoform 4 of Transducin-like enh
6839	Q8TBZ6;D6R954;X6REK4	tRNA methyltransferase 10 homolog A	TRMT10A		-0.183736	3.41107	14.9339	14.909	14.9058	15.0898	15.1279	15.0822	343790000	3	3	3	13.3	339;199;205	39.718	0	8.108	biological regulation;cation homeostasis;cellular macromolecule metabolic process;cellular metabolic process;cellular nitrogen compound metabolic process;cellular process;chemical homeostasis;divalent inorganic cation homeostasis;homeostatic process;ion homeostasis;macromolecule metabolic process;macromolecule methylation;macromolecule modification;magnesium ion homeostasis;metabolic process;meta…	binding;catalytic activity;methyltransferase activity;nucleic acid binding;RNA binding;transferase activity;transferase activity, transferring one-carbon groups;tRNA binding	cell part;extracellular membrane-bounded organelle;extracellular organelle;extracellular region part;extracellular vesicular exosome;intracellular membrane-bounded organelle;intracellular non-membrane-bounded organelle;intracellular organelle;intracellular organelle part;intracellular part;membrane-bounded organelle;membrane-bounded vesicle;non-membrane-bounded organelle;nuclear part;nucleolus;nu…		Nucleolus;Nucleus		4			sp|Q8TBZ6|TM10A_HUMAN tRNA methyltransferase 10 homolog A OS=Homo sapiens OX=9606 GN=TRMT10A PE=1 SV=1;tr|D6R954|D6R954_HUMAN tRNA methyltransferase 10 homolog A (Fragment) OS=Homo sapiens OX=9606 GN=TRMT10A PE=1 SV=8;tr|X6REK4|X6REK4_HUMAN tRNA methyltran
3317	O95822;O95822-2	Malonyl-CoA decarboxylase, mitochondrial	MLYCD		-0.182978	2.80273	19.5074	19.5572	19.5437	19.7347	19.7408	19.6817	1432400000	4	3	2	9.3	493;454	55.003	0	7.5197	acetyl-CoA biosynthetic process;acetyl-CoA metabolic process;biological regulation;biosynthetic process;carboxylic acid biosynthetic process;carboxylic acid metabolic process;cellular biosynthetic process;cellular ketone metabolic process;cellular lipid metabolic process;cellular metabolic process;cellular process;coenzyme biosynthetic process;coenzyme metabolic process;cofactor biosynthetic proc…	binding;carbon-carbon lyase activity;carboxy-lyase activity;catalytic activity;lyase activity;malonyl-CoA decarboxylase activity;protein binding;receptor binding	cell part;cytoplasm;cytoplasmic part;intracellular membrane-bounded organelle;intracellular organelle;intracellular organelle lumen;intracellular organelle part;intracellular part;membrane-bounded organelle;membrane-enclosed lumen;microbody;microbody lumen;microbody part;mitochondrial matrix;mitochondrial part;mitochondrion;organelle;organelle lumen;organelle part;peroxisomal matrix;peroxisomal p…	beta-Alanine metabolism;Peroxisome;Propanoate metabolism	Cytoplasm;Mitochondrion matrix;Peroxisome;Peroxisome matrix		9			sp|O95822|DCMC_HUMAN Malonyl-CoA decarboxylase, mitochondrial OS=Homo sapiens OX=9606 GN=MLYCD PE=1 SV=3;sp|O95822-2|DCMC_HUMAN Isoform Cytoplasmic+peroxisomal of Malonyl-CoA decarboxylase, mitochondrial OS=Homo sapiens OX=9606 GN=MLYCD
5769	Q5TDE2;Q6P2H8;Q5TDE6;Q5TDE3;Q5TDE5;Q6P2H8-2	Transmembrane protein 53	TMEM53		-0.182329	1.77989	16.4258	16.5057	16.5183	16.7359	16.6194	16.6416	255500000	2	2	6	6.5	247;277;111;134;201;204	28.256	0.0099835	1.1484			cell part;integral to membrane;intracellular membrane-bounded organelle;intracellular organelle;intracellular part;intrinsic to membrane;membrane part;membrane-bounded organelle;nucleus;organelle		Membrane	Single-pass membrane protein	2			tr|Q5TDE2|Q5TDE2_HUMAN Transmembrane protein 53 OS=Homo sapiens OX=9606 GN=TMEM53 PE=1 SV=1;sp|Q6P2H8|TMM53_HUMAN Transmembrane protein 53 OS=Homo sapiens OX=9606 GN=TMEM53 PE=2 SV=1;tr|Q5TDE6|Q5TDE6_HUMAN Transmembrane protein 53 OS=Homo sapiens OX=9606 G
4268	P48681	Nestin	NES		-0.18231	2.72046	21.2473	21.3235	21.2672	21.473	21.4409	21.471	5828300000	24	24	1	16.2	1621	177.44	0	104.99	anatomical structure development;anatomical structure morphogenesis;biological regulation;brain development;camera-type eye development;cell cycle process;cell part morphogenesis;cell projection morphogenesis;cell projection organization;cell proliferation;cellular component morphogenesis;cellular component organization;cellular component organization at cellular level;cellular component organiza…	binding;intermediate filament binding;protein binding;protein complex binding;structural molecule activity	cell part;cytoplasm;cytoskeletal part;cytoskeleton;intermediate filament;intermediate filament cytoskeleton;intracellular non-membrane-bounded organelle;intracellular organelle;intracellular organelle part;intracellular part;macromolecular complex;non-membrane-bounded organelle;organelle;organelle part;protein complex				27		680	sp|P48681|NEST_HUMAN Nestin OS=Homo sapiens OX=9606 GN=NES PE=1 SV=2
8029	Q9H1C7	Cysteine-rich and transmembrane domain-containing protein 1	CYSTM1		-0.182219	1.36691	19.6961	19.6276	19.5517	19.7171	19.8701	19.8348	2146600000	1	1	1	10.3	97	10.631	0.00024169	2.9608			cell part;extracellular membrane-bounded organelle;extracellular organelle;extracellular region part;extracellular vesicular exosome;integral to membrane;intrinsic to membrane;membrane part;membrane-bounded organelle;membrane-bounded vesicle;organelle;vesicle		Membrane	Single-pass membrane protein	11			sp|Q9H1C7|CYTM1_HUMAN Cysteine-rich and transmembrane domain-containing protein 1 OS=Homo sapiens OX=9606 GN=CYSTM1 PE=1 SV=1
8146	Q9H6U6-7;K7ESE9;Q9H6U6-6;Q9H6U6-2;Q9H6U6;Q9H6U6-3;Q9H6U6-8;K7EKB0;K7EJH7;K7EML5	Breast carcinoma-amplified sequence 3	BCAS3		-0.181587	2.79507	17.6974	17.6646	17.6454	17.8233	17.8431	17.8857	304440000	4	4	10	4.8	928;699;684;913;928;935;950;145;178;184	101.52	0	7.6095	anatomical structure formation involved in morphogenesis;angiogenesis;biological regulation;biosynthetic process;cellular biosynthetic process;cellular component organization;cellular component organization at cellular level;cellular component organization or biogenesis;cellular component organization or biogenesis at cellular level;cellular macromolecule biosynthetic process;cellular macromolecu…	acetyltransferase activator activity;beta-tubulin binding;binding;chromatin binding;cytoskeletal protein binding;enzyme activator activity;enzyme binding;enzyme regulator activity;histone acetyltransferase binding;histone binding;hormone receptor binding;nuclear hormone receptor binding;protein binding;receptor binding;transcription factor binding;tubulin binding	cell leading edge;cell part;cell periphery;chromatin;chromosomal part;cytoplasm;cytoplasmic microtubule;cytoplasmic part;cytoskeletal part;cytoskeleton;intermediate filament cytoskeleton;intracellular membrane-bounded organelle;intracellular non-membrane-bounded organelle;intracellular organelle;intracellular organelle part;intracellular part;macromolecular complex;membrane-bounded organelle;micr…		Cytoplasm;Cytoskeleton;Nucleus		4			sp|Q9H6U6-7|BCAS3_HUMAN Isoform 5 of BCAS3 microtubule associated cell migration factor OS=Homo sapiens OX=9606 GN=BCAS3;tr|K7ESE9|K7ESE9_HUMAN BCAS3 microtubule-associated cell migration factor OS=Homo sapiens OX=9606 GN=BCAS3 PE=1 SV=1;sp|Q9H6U6-6|BCAS3_
2641	O00625	Pirin	PIR		-0.181123	2.81514	20.2867	20.3421	20.3057	20.5223	20.4634	20.4921	1505800000	6	6	1	16.9	290	32.113	0	30.366	biological regulation;biosynthetic process;cell differentiation;cellular biosynthetic process;cellular developmental process;cellular macromolecule biosynthetic process;cellular macromolecule metabolic process;cellular metabolic process;cellular nitrogen compound metabolic process;cellular process;developmental process;leukocyte differentiation;macromolecule biosynthetic process;macromolecule met…	binding;catalytic activity;cation binding;dioxygenase activity;ion binding;metal ion binding;oxidoreductase activity;oxidoreductase activity, acting on single donors with incorporation of molecular oxygen;oxidoreductase activity, acting on single donors with incorporation of molecular oxygen, incorporation of two atoms of oxygen;protein binding transcription factor activity;quercetin 2,3-dioxygen…	cell part;cytoplasm;intracellular membrane-bounded organelle;intracellular organelle;intracellular part;membrane-bounded organelle;nucleus;organelle		Cytoplasm;Nucleus		11			sp|O00625|PIR_HUMAN Pirin OS=Homo sapiens OX=9606 GN=PIR PE=1 SV=1
453	A0A1C7CYZ1;Q8TD08-2;Q8TD08-3;Q8TD08	Mitogen-activated protein kinase 15	MAPK15		-0.180756	1.32971	19.6391	19.6869	19.7937	19.8881	19.9636	19.8103	4262700000	1	1	4	2.9	276;254;277;544	30.955	0.00047203	2.456	biological regulation;cellular macromolecule metabolic process;cellular metabolic process;cellular process;cellular protein metabolic process;cellular response to stimulus;intracellular protein kinase cascade;intracellular signal transduction;macromolecule metabolic process;macromolecule modification;MAPKKK cascade;metabolic process;negative regulation of biological process;negative regulation of…	adenyl nucleotide binding;adenyl ribonucleotide binding;ATP binding;binding;catalytic activity;kinase activity;MAP kinase activity;molecular transducer activity;nucleotide binding;phosphotransferase activity, alcohol group as acceptor;protein binding;protein domain specific binding;protein kinase activity;protein serine/threonine kinase activity;purine nucleotide binding;purine ribonucleoside tri…	cell part;extracellular region;intracellular;intracellular membrane-bounded organelle;intracellular organelle;intracellular part;membrane-bounded organelle;nucleus;organelle		Autophagosome;Cell junction;Centriole;Centrosome;Cilium basal body;Cytoplasm;Cytoplasmic vesicle;Cytoskeleton;Golgi apparatus;Microtubule organizing center;Nucleus;Spindle;Tight junction		3			tr|A0A1C7CYZ1|A0A1C7CYZ1_HUMAN Mitogen-activated protein kinase 15 (Fragment) OS=Homo sapiens OX=9606 GN=MAPK15 PE=1 SV=1;sp|Q8TD08-2|MK15_HUMAN Isoform 2 of Mitogen-activated protein kinase 15 OS=Homo sapiens OX=9606 GN=MAPK15;sp|Q8TD08-3|MK15_HUMAN Isofo
1838	E9PIE3;Q969G5	Protein kinase C delta-binding protein	PRKCDBP		-0.180612	1.00664	18.2163	18.2472	18.402	18.4778	18.5711	18.3584	3413600000	4	4	2	14	293;261	31.088	0	10.843	actin cytoskeleton organization;actin filament-based process;biological regulation;cellular component organization;cellular component organization at cellular level;cellular component organization or biogenesis;cellular component organization or biogenesis at cellular level;cellular process;circadian regulation of gene expression;circadian rhythm;cortical actin cytoskeleton organization;cortical …	binding;enzyme binding;kinase binding;protein binding;protein kinase binding;protein kinase C binding	caveola;cell part;cytoplasm;intracellular part;macromolecular complex;membrane part;membrane raft;plasma membrane part;protein complex		Caveola;Cytoplasm;Cytosol;Membrane		8			tr|E9PIE3|E9PIE3_HUMAN Caveolae-associated protein 3 OS=Homo sapiens OX=9606 GN=CAVIN3 PE=1 SV=1;sp|Q969G5|CAVN3_HUMAN Caveolae-associated protein 3 OS=Homo sapiens OX=9606 GN=CAVIN3 PE=1 SV=3
4940	Q0GE19-5;Q0GE19-4;Q0GE19-3;Q0GE19;Q0GE19-1	Sodium/bile acid cotransporter 7	SLC10A7		-0.17985	0.71324	15.959	16.2877	16.2853	16.3687	16.2884	16.4144	112980000	1	1	5	12.6	159;186;327;340;358	17.283	0.00012555	3.8812	cation transport;establishment of localization;ion transport;metal ion transport;monovalent inorganic cation transport;sodium ion transport;transport	active transmembrane transporter activity;secondary active transmembrane transporter activity;symporter activity;transmembrane transporter activity;transporter activity	cell part;integral to membrane;intrinsic to membrane;membrane part		Cell membrane;Endoplasmic reticulum membrane	Multi-pass membrane protein	2			sp|Q0GE19-5|NTCP7_HUMAN Isoform 5 of Sodium/bile acid cotransporter 7 OS=Homo sapiens OX=9606 GN=SLC10A7;sp|Q0GE19-4|NTCP7_HUMAN Isoform 4 of Sodium/bile acid cotransporter 7 OS=Homo sapiens OX=9606 GN=SLC10A7;sp|Q0GE19-3|NTCP7_HUMAN Isoform 3 of Sodium/bi
265	A0A0C4DFY5;Q9NQ84;Q9NQ84-2;J9JIE0;A8MXZ4;REV__F8W8T8;REV__H0YGH5;REV__O00763-3;REV__O00763-2;REV__O00763	G-protein coupled receptor family C group 5 member C	GPRC5C		-0.179834	3.32479	20.2639	20.2955	20.2775	20.4378	20.4518	20.4868	3267200000	7	7	10	17.7	486;441;453;126;442;858;859;2256;2388;2458	52.934	0	72.886	biological regulation;cell surface receptor linked signaling pathway;cellular process;cellular response to stimulus;G-protein coupled receptor protein signaling pathway;regulation of biological process;regulation of cellular process;response to stimulus;signal transduction	G-protein coupled receptor activity;molecular transducer activity;receptor activity;signal transducer activity;signaling receptor activity;transmembrane signaling receptor activity	cell part;cytoplasmic part;cytoplasmic vesicle membrane;cytoplasmic vesicle part;extracellular membrane-bounded organelle;extracellular organelle;extracellular region part;extracellular vesicular exosome;integral to membrane;integral to plasma membrane;intracellular membrane-bounded organelle;intracellular organelle;intracellular organelle part;intracellular part;intrinsic to membrane;intrinsic t…		Cell membrane;Cytoplasmic vesicle membrane	Multi-pass membrane protein	17		459;460;468	tr|A0A0C4DFY5|A0A0C4DFY5_HUMAN G-protein-coupled receptor family C group 5 member C OS=Homo sapiens OX=9606 GN=GPRC5C PE=1 SV=1;sp|Q9NQ84|GPC5C_HUMAN G-protein coupled receptor family C group 5 member C OS=Homo sapiens OX=9606 GN=GPRC5C PE=1 SV=2;sp|Q9NQ84
3094	O75600;O75600-2;H7BZ75;C9IZC9	2-amino-3-ketobutyrate coenzyme A ligase, mitochondrial	GCAT		-0.179829	2.48749	19.895	19.9434	19.8762	20.1246	20.0578	20.0716	3281900000	5	5	4	14.6	419;445;239;177	45.285	0	14.234	amine catabolic process;amine metabolic process;aspartate family amino acid catabolic process;aspartate family amino acid metabolic process;biosynthetic process;carboxylic acid catabolic process;carboxylic acid metabolic process;catabolic process;cellular amine metabolic process;cellular amino acid catabolic process;cellular amino acid metabolic process;cellular catabolic process;cellular ketone …	acetyltransferase activity;binding;C-acetyltransferase activity;C-acyltransferase activity;catalytic activity;cofactor binding;glycine C-acetyltransferase activity;pyridoxal phosphate binding;transferase activity;transferase activity, transferring acyl groups;transferase activity, transferring acyl groups other than amino-acyl groups;vitamin B6 binding;vitamin binding	cell part;cytoplasmic part;intracellular membrane-bounded organelle;intracellular organelle;intracellular organelle part;intracellular part;membrane-bounded organelle;mitochondrion;nuclear part;nucleoplasm;organelle;organelle part	Glycine, serine and threonine metabolism	Mitochondrion;Nucleus		11			sp|O75600|KBL_HUMAN 2-amino-3-ketobutyrate coenzyme A ligase, mitochondrial OS=Homo sapiens OX=9606 GN=GCAT PE=1 SV=1;sp|O75600-2|KBL_HUMAN Isoform 2 of 2-amino-3-ketobutyrate coenzyme A ligase, mitochondrial OS=Homo sapiens OX=9606 GN=GCAT
6914	Q8WU17	E3 ubiquitin-protein ligase RNF139	RNF139		-0.179809	0.978319	14.7523	14.8612	14.9799	15.1121	15.0868	14.9339	131650000	1	1	1	2.1	664	75.993	0.00012478	3.7138	biological regulation;cellular macromolecule metabolic process;cellular metabolic process;cellular process;cellular protein metabolic process;macromolecule metabolic process;macromolecule modification;metabolic process;negative regulation of biological process;negative regulation of biosynthetic process;negative regulation of cell proliferation;negative regulation of cellular biosynthetic process…	acid-amino acid ligase activity;binding;catalytic activity;cation binding;enzyme binding;ion binding;ligase activity;ligase activity, forming carbon-nitrogen bonds;metal ion binding;protease binding;protein binding;receptor activity;small conjugating protein ligase activity;transition metal ion binding;ubiquitin-protein ligase activity;zinc ion binding	cell part;cytoplasmic part;endoplasmic reticulum;endoplasmic reticulum membrane;endoplasmic reticulum part;integral to membrane;intracellular membrane-bounded organelle;intracellular organelle;intracellular organelle part;intracellular part;intrinsic to membrane;membrane;membrane part;membrane-bounded organelle;organelle;organelle membrane;organelle part		Endoplasmic reticulum membrane	Multi-pass membrane protein	1			sp|Q8WU17|RN139_HUMAN E3 ubiquitin-protein ligase RNF139 OS=Homo sapiens OX=9606 GN=RNF139 PE=1 SV=1
487	A0A1Y0BRN3;Q9UM54-6;A0A590UJ40;Q9UM54;Q9UM54-1;Q9UM54-4;A0A0A0MRM8;Q9UM54-2;Q9UM54-5;A0A590UJ75;A0A0D9SGC1;A0A590UKB0;A0A590UK22;A0A590UK86;A0A5F9ZI03;A0A590UJY4;A0A590UK71;A0A590UJW9;Q5TIE3-5;Q5TIE3;Q5TIE3-2	Unconventional myosin-VI	MYO6		-0.179681	4.26481	24.1759	24.1859	24.1715	24.367	24.3395	24.3657	68914000000	67	58	21	45.4	1285;1285;1294;1294;1285;1285;1253;1262;1253;926;962;924;878;690;661;664;634;194;1190;1220;1215	148.6	0	323.31	actin filament-based movement;actin filament-based process;anatomical structure development;anatomical structure morphogenesis;auditory receptor cell differentiation;behavior;biological regulation;cell communication;cell differentiation;cell projection organization;cell-cell signaling;cellular component assembly;cellular component assembly at cellular level;cellular component movement;cellular co…	actin binding;actin filament binding;adenyl nucleotide binding;adenyl ribonucleotide binding;ADP binding;ATP binding;binding;calmodulin binding;catalytic activity;cytoskeletal protein binding;hydrolase activity;hydrolase activity, acting on acid anhydrides;hydrolase activity, acting on acid anhydrides, in phosphorus-containing anhydrides;microfilament motor activity;minus-end directed microfilame…	apical part of cell;axon;cell body;cell cortex;cell part;cell projection;cell projection membrane;cell projection part;clathrin coated vesicle membrane;coated pit;coated vesicle membrane;cytoplasm;cytoplasmic membrane-bounded vesicle;cytoplasmic part;cytoplasmic vesicle;cytoplasmic vesicle membrane;cytoplasmic vesicle part;cytoskeletal part;cytosol;DNA-directed RNA polymerase II, holoenzyme;endoc…		Cell projection;Clathrin-coated pit;Clathrin-coated vesicle;Clathrin-coated vesicle membrane;Cytoplasm;Cytoplasmic vesicle;Cytosol;Filopodium;Golgi apparatus;Membrane;Microvillus;Nucleus;Perinuclear region;Ruffle membrane;trans-Golgi network membrane	Peripheral membrane protein	152	306;395;1279		tr|A0A1Y0BRN3|A0A1Y0BRN3_HUMAN Unconventional myosin-VI OS=Homo sapiens OX=9606 GN=MYO6 PE=1 SV=1;sp|Q9UM54-6|MYO6_HUMAN Isoform 6 of Unconventional myosin-VI OS=Homo sapiens OX=9606 GN=MYO6;tr|A0A590UJ40|A0A590UJ40_HUMAN Unconventional myosin-VI OS=Homo s
3376	P01344;P01344-2;P01344-3	Insulin-like growth factor II;Insulin-like growth factor II;Insulin-like growth factor II Ala-25 Del;Preptin	IGF2		-0.179543	1.05162	19.125	19.3595	19.2999	19.4353	19.5103	19.3773	389760000	1	1	3	5	180;183;236	20.14	0.00047048	2.3603	alcohol metabolic process;anatomical structure development;anatomical structure morphogenesis;behavior;biological regulation;blood coagulation;carbohydrate metabolic process;cell activation;cell differentiation;cell surface receptor linked signaling pathway;cellular carbohydrate metabolic process;cellular developmental process;cellular macromolecule metabolic process;cellular metabolic process;ce…	binding;enzyme activator activity;enzyme regulator activity;growth factor activity;insulin receptor binding;insulin-like growth factor receptor binding;kinase activator activity;kinase regulator activity;protein binding;protein complex binding;protein kinase activator activity;protein kinase regulator activity;protein serine/threonine kinase activator activity;receptor activator activity;receptor…	cell part;cytoplasmic membrane-bounded vesicle lumen;cytoplasmic part;cytoplasmic vesicle part;extracellular membrane-bounded organelle;extracellular organelle;extracellular region;extracellular region part;extracellular space;extracellular vesicular exosome;intracellular organelle part;intracellular part;membrane;membrane-bounded organelle;membrane-bounded vesicle;membrane-enclosed lumen;organel…		Secreted		5			sp|P01344|IGF2_HUMAN Insulin-like growth factor II OS=Homo sapiens OX=9606 GN=IGF2 PE=1 SV=1;sp|P01344-2|IGF2_HUMAN Isoform 2 of Insulin-like growth factor II OS=Homo sapiens OX=9606 GN=IGF2;sp|P01344-3|IGF2_HUMAN Isoform 3 of Insulin-like growth factor II
1699	E5RGX5;Q93045;Q93045-2;E5RIR6;E7EVN3;Q9H169-3;Q9H169;Q9H169-4;Q9H169-2	Stathmin;Stathmin-2	STMN2		-0.179389	1.19983	23.1863	23.2037	23.3484	23.4974	23.4445	23.3347	13664000000	5	1	9	17.3	168;179;187;231;258;167;189;203;216	19.574	0	16.863	biological regulation;negative regulation of biological process;negative regulation of cell projection organization;negative regulation of cellular component organization;negative regulation of cellular process;negative regulation of cytoskeleton organization;negative regulation of microtubule depolymerization;negative regulation of microtubule polymerization;negative regulation of microtubule po…	binding;calcium-dependent protein binding;cytoskeletal protein binding;protein binding;tubulin binding	axon;cell body;cell part;cell projection;cell projection part;cytoplasm;cytoplasmic part;endosome;Golgi apparatus;growth cone;intracellular membrane-bounded organelle;intracellular organelle;intracellular part;lamellipodium;membrane;membrane-bounded organelle;neuron projection;neuronal cell body;organelle;perinuclear region of cytoplasm;site of polarized growth;vesicle		Axon;Cell projection;Cytoplasm;Endosome;Golgi apparatus;Growth cone;Lamellipodium;Membrane;Perinuclear region	Peripheral membrane protein	24			tr|E5RGX5|E5RGX5_HUMAN Stathmin OS=Homo sapiens OX=9606 GN=STMN2 PE=1 SV=1;sp|Q93045|STMN2_HUMAN Stathmin-2 OS=Homo sapiens OX=9606 GN=STMN2 PE=1 SV=3;sp|Q93045-2|STMN2_HUMAN Isoform 2 of Stathmin-2 OS=Homo sapiens OX=9606 GN=STMN2
2057	F8WF27;F8WBG6;P30408	Transmembrane 4 L6 family member 1	TM4SF1		-0.178641	0.641163	16.6927	16.4962	16.697	16.7329	17.018	16.6709	484390000	1	1	3	8.9	101;103;202	10.989	0.00024004	2.8456			cell part;integral to membrane;integral to plasma membrane;intrinsic to membrane;intrinsic to plasma membrane;membrane part;plasma membrane part		Membrane	Multi-pass membrane protein	2			tr|F8WF27|F8WF27_HUMAN Transmembrane 4 L6 family member 1 OS=Homo sapiens OX=9606 GN=TM4SF1 PE=1 SV=1;tr|F8WBG6|F8WBG6_HUMAN Transmembrane 4 L6 family member 1 OS=Homo sapiens OX=9606 GN=TM4SF1 PE=1 SV=1;sp|P30408|T4S1_HUMAN Transmembrane 4 L6 family membe
4510	P55211-4;P55211;H0Y6Y2;Q5JRU8;Q5JRU2;F8VVS7;P55211-2;A0A087WX72;H0Y3S8;P55211-3	Caspase-9;Caspase-9 subunit p35;Caspase-9 subunit p10;Caspase	CASP9		-0.178615	1.2787	18.6499	18.8157	18.8291	19.0057	18.9148	18.9099	1723600000	3	3	10	14.1	333;416;198;254;266;421;266;47;152;154	36.563	0	9.5059	activation of caspase activity;activation of caspase activity by cytochrome c;aging;anatomical structure formation involved in morphogenesis;apoptosis;biological regulation;cell death;cell differentiation;cell surface receptor linked signaling pathway;cellular developmental process;cellular process;cellular response to abiotic stimulus;cellular response to chemical stimulus;cellular response to c…	binding;catalytic activity;cysteine-type endopeptidase activity;cysteine-type peptidase activity;endopeptidase activity;enzyme activator activity;enzyme binding;enzyme regulator activity;hydrolase activity;kinase binding;peptidase activity;peptidase activity, acting on L-amino acid peptides;protein binding;protein domain specific binding;protein kinase binding;SH3 domain binding	apoptosome;cell part;cytoplasmic part;cytosol;cytosolic part;intracellular membrane-bounded organelle;intracellular organelle;intracellular part;macromolecular complex;membrane-bounded organelle;mitochondrion;nucleus;organelle;protein complex	Alzheimer's disease;Amyotrophic lateral sclerosis (ALS);Apoptosis;Colorectal cancer;Endometrial cancer;Huntington's disease;ko05152;Non-small cell lung cancer;p53 signaling pathway;Pancreatic cancer;Parkinson's disease;Pathways in cancer;Prostate cancer;Small cell lung cancer;Toxoplasmosis;VEGF signaling pathway;Viral myocarditis			6			sp|P55211-4|CASP9_HUMAN Isoform 4 of Caspase-9 OS=Homo sapiens OX=9606 GN=CASP9;sp|P55211|CASP9_HUMAN Caspase-9 OS=Homo sapiens OX=9606 GN=CASP9 PE=1 SV=3;tr|H0Y6Y2|H0Y6Y2_HUMAN Caspase-9 (Fragment) OS=Homo sapiens OX=9606 GN=CASP9 PE=1 SV=1;tr|Q5JRU8|Q5JR
6632	Q8N653;A0A2R8Y7K3	Leucine-zipper-like transcriptional regulator 1	LZTR1		-0.178271	0.913601	17.8248	17.7528	17.9013	17.9481	18.1631	17.9024	789050000	4	4	2	5.8	840;187	94.718	0	15.379	anatomical structure morphogenesis;biological regulation;developmental process;regulation of biological process;regulation of biosynthetic process;regulation of cellular biosynthetic process;regulation of cellular macromolecule biosynthetic process;regulation of cellular metabolic process;regulation of cellular process;regulation of gene expression;regulation of macromolecule biosynthetic process…	nucleic acid binding transcription factor activity;sequence-specific DNA binding transcription factor activity			Endomembrane system;Golgi apparatus;Recycling endosome		5			sp|Q8N653|LZTR1_HUMAN Leucine-zipper-like transcriptional regulator 1 OS=Homo sapiens OX=9606 GN=LZTR1 PE=1 SV=2
3645	P13929;P13929-2;P13929-3	Beta-enolase	ENO3		-0.177045	0.473777	18.5327	18.315	18.4659	18.4785	18.9119	18.4543	3304300000	10	1	3	23.7	434;406;391	46.986	0.00046965	2.3388	aging;alcohol biosynthetic process;alcohol metabolic process;anatomical structure development;anatomical structure morphogenesis;biosynthetic process;carbohydrate biosynthetic process;carbohydrate metabolic process;cellular biosynthetic process;cellular carbohydrate biosynthetic process;cellular carbohydrate metabolic process;cellular metabolic process;cellular process;developmental growth;develo…	binding;carbon-oxygen lyase activity;catalytic activity;cation binding;hydro-lyase activity;ion binding;lyase activity;magnesium ion binding;metal ion binding;phosphopyruvate hydratase activity	cell part;cytoplasm;cytoplasmic part;cytosol;cytosolic part;extracellular membrane-bounded organelle;extracellular organelle;extracellular region part;extracellular space;extracellular vesicular exosome;intracellular part;macromolecular complex;membrane;membrane-bounded organelle;membrane-bounded vesicle;organelle;phosphopyruvate hydratase complex;plasma membrane;protein complex;vesicle	Glycolysis / Gluconeogenesis;Methane metabolism;RNA degradation	Cytoplasm		15	368		sp|P13929|ENOB_HUMAN Beta-enolase OS=Homo sapiens OX=9606 GN=ENO3 PE=1 SV=5;sp|P13929-2|ENOB_HUMAN Isoform 2 of Beta-enolase OS=Homo sapiens OX=9606 GN=ENO3;sp|P13929-3|ENOB_HUMAN Isoform 3 of Beta-enolase OS=Homo sapiens OX=9606 GN=ENO3
5819	Q5VYY1	Ankyrin repeat domain-containing protein 22	ANKRD22		-0.175784	1.55532	18.0958	18.2035	18.1892	18.3616	18.2615	18.3927	1058600000	3	3	1	13.1	191	21.848	0.00012385	3.5284							3			sp|Q5VYY1|ANR22_HUMAN Ankyrin repeat domain-containing protein 22 OS=Homo sapiens OX=9606 GN=ANKRD22 PE=2 SV=1
9261	Q9Y4U1;A0A0C4DGU2	Methylmalonic aciduria and homocystinuria type C protein	MMACHC		-0.175368	0.347137	15.8412	16.1107	16.4344	16.4644	16.3796	16.0684	747100000	3	3	2	10.6	282;225	31.728	0.00035808	2.6937	biosynthetic process;cellular biosynthetic process;cellular metabolic process;cellular nitrogen compound biosynthetic process;cellular nitrogen compound metabolic process;cellular process;cobalamin biosynthetic process;cobalamin metabolic process;cofactor biosynthetic process;cofactor metabolic process;heterocycle biosynthetic process;heterocycle metabolic process;metabolic process;nitrogen compo…	binding;cobalamin binding;tetrapyrrole binding;vitamin binding	cell part;cytoplasmic part;cytosol;intracellular membrane-bounded organelle;intracellular organelle;intracellular part;membrane-bounded organelle;mitochondrion;organelle	Vitamin digestion and absorption	Cytoplasm		7			sp|Q9Y4U1|MMAC_HUMAN Cyanocobalamin reductase / alkylcobalamin dealkylase OS=Homo sapiens OX=9606 GN=MMACHC PE=1 SV=3;tr|A0A0C4DGU2|A0A0C4DGU2_HUMAN Cyanocobalamin reductase / alkylcobalamin dealkylase OS=Homo sapiens OX=9606 GN=MMACHC PE=1 SV=1
2640	O00622;G3V0J1;F8WC24;O95389;O95389-2	Protein CYR61	CYR61		-0.174511	2.58757	23.0252	23.091	23.0264	23.2207	23.1978	23.2475	16864000000	24	24	5	54.9	381;219;237;354;372	42.026	0	193.65	anatomical structure development;anatomical structure formation involved in morphogenesis;anatomical structure morphogenesis;angiogenesis;apoptosis;apoptosis involved in heart morphogenesis;apoptosis involved in morphogenesis;atrial septum morphogenesis;atrioventricular valve morphogenesis;biological adhesion;biological regulation;blood vessel development;cardiac septum development;cardiac septum…	binding;carbohydrate binding;extracellular matrix binding;glycosaminoglycan binding;heparin binding;integrin binding;pattern binding;polysaccharide binding;protein binding;protein complex binding;receptor binding	extracellular matrix;extracellular region part;proteinaceous extracellular matrix		Secreted		53	215		sp|O00622|CCN1_HUMAN CCN family member 1 OS=Homo sapiens OX=9606 GN=CCN1 PE=1 SV=1
1634	D3YTC7;Q9UBM1;Q9UBM1-3;Q9UBM1-2	Phosphatidylethanolamine N-methyltransferase	PEMT		-0.174204	0.961936	14.249	14.2931	14.1478	14.4	14.2797	14.5327	127400000	1	1	4	6.2	211;199;232;236	22.861	0	5.6755	alcohol metabolic process;amine metabolic process;biosynthetic process;cell proliferation;cellular amine metabolic process;cellular biogenic amine metabolic process;cellular biosynthetic process;cellular lipid metabolic process;cellular metabolic process;cellular nitrogen compound metabolic process;cellular process;ethanolamine-containing compound metabolic process;glycerolipid biosynthetic proce…	catalytic activity;methyltransferase activity;N-methyltransferase activity;phosphatidylethanolamine N-methyltransferase activity;phosphatidyl-N-dimethylethanolamine N-methyltransferase activity;phosphatidyl-N-methylethanolamine N-methyltransferase activity;S-adenosylmethionine-dependent methyltransferase activity;transferase activity;transferase activity, transferring one-carbon groups	cell part;cytoplasmic part;endoplasmic reticulum membrane;endoplasmic reticulum part;integral to membrane;intracellular organelle part;intracellular part;intrinsic to membrane;membrane;membrane part;mitochondrial membrane;mitochondrial part;organelle membrane;organelle part	Glycerophospholipid metabolism	Endoplasmic reticulum membrane;Mitochondrion membrane	Multi-pass membrane protein	1			tr|D3YTC7|D3YTC7_HUMAN Phosphatidylethanolamine N-methyltransferase OS=Homo sapiens OX=9606 GN=PEMT PE=1 SV=1;sp|Q9UBM1|PEMT_HUMAN Phosphatidylethanolamine N-methyltransferase OS=Homo sapiens OX=9606 GN=PEMT PE=1 SV=4;sp|Q9UBM1-3|PEMT_HUMAN Isoform 3 of Ph
5452	Q16643;Q16643-2;Q16643-3;D6R9W4;D6R9Q9;D6RCR4;D6RFI1	Drebrin	DBN1		-0.173925	3.10899	23.8683	23.8894	23.8971	24.0848	24.0272	24.0645	41950000000	29	28	7	39.8	649;651;695;317;391;93;124	71.428	0	280.52	actin cytoskeleton organization;actin filament organization;actin filament-based process;biological regulation;cell communication;cell communication by chemical coupling;cell communication by electrical coupling;cell proliferation;cellular component organization;cellular component organization at cellular level;cellular component organization or biogenesis;cellular component organization or bioge…	actin binding;binding;cytoskeletal protein binding;profilin binding;protein binding	actin cytoskeleton;actomyosin;cell cortex;cell junction;cell part;cell projection;cell-cell junction;cytoplasm;cytoplasmic part;cytoskeletal part;cytoskeleton;dendrite;gap junction;intracellular;intracellular non-membrane-bounded organelle;intracellular organelle;intracellular organelle part;intracellular part;membrane;neuron projection;non-membrane-bounded organelle;organelle;organelle part;plas…		Cell cortex;Cell junction;Cell projection;Cytoplasm;Dendrite;Growth cone		118	64;172;269;328	142	sp|Q16643|DREB_HUMAN Drebrin OS=Homo sapiens OX=9606 GN=DBN1 PE=1 SV=4;sp|Q16643-2|DREB_HUMAN Isoform 2 of Drebrin OS=Homo sapiens OX=9606 GN=DBN1;sp|Q16643-3|DREB_HUMAN Isoform 3 of Drebrin OS=Homo sapiens OX=9606 GN=DBN1;tr|D6R9W4|D6R9W4_HUMAN Drebrin (F
7128	Q969K4-3;Q969K4;Q969K4-2;Q969K4-4;H7C4W8	Ankyrin repeat and BTB/POZ domain-containing protein 1	ABTB1		-0.172731	2.45132	20.1857	20.1738	20.2476	20.3543	20.4071	20.3639	1519900000	8	8	5	19.2	453;478;336;405;141	51.14	0	32.424		binding;nucleic acid binding;RNA binding;translation elongation factor activity;translation factor activity, nucleic acid binding	cell part;cytoplasm;intracellular non-membrane-bounded organelle;intracellular organelle;intracellular organelle part;intracellular part;membrane;non-membrane-bounded organelle;nuclear part;nucleolus;organelle;organelle part;plasma membrane		Cytoplasm		12			sp|Q969K4-3|ABTB1_HUMAN Isoform 3 of Ankyrin repeat and BTB/POZ domain-containing protein 1 OS=Homo sapiens OX=9606 GN=ABTB1;sp|Q969K4|ABTB1_HUMAN Ankyrin repeat and BTB/POZ domain-containing protein 1 OS=Homo sapiens OX=9606 GN=ABTB1 PE=1 SV=1;sp|Q969K4-2
1106	Q04656-3;Q04656;A0A8I5KWA8;Q04656-5;A0A8J9FM07;Q04656-2;A0A8I5QKR3;A0A8I5KXV0;Q04656-4;P35670;F5H562;P35670-4;P35670-3;F5H748;A0A669KB88;E7ET55;P35670-2;A0A669KA36;B7ZLR4	Copper-transporting ATPase 1	ATP7A		-0.172681	3.82521	19.704	19.7017	19.6955	19.8494	19.8813	19.8886	959000000	5	5	19	3.2	1581;1500;1531;1422;1510;1514;588;1435;503;1465;1035;1447;1354;1400;1387;1381;1258;1110;1417	172.07	0	9.6836	alcohol biosynthetic process;alcohol metabolic process;alpha-beta T cell activation;alpha-beta T cell activation involved in immune response;alpha-beta T cell differentiation;alpha-beta T cell differentiation involved in immune response;amine biosynthetic process;amine metabolic process;anatomical structure development;anatomical structure morphogenesis;apoptotic mitochondrial changes;aromatic am…	active transmembrane transporter activity;adenyl nucleotide binding;adenyl ribonucleotide binding;ATP binding;ATPase activity;ATPase activity, coupled;ATPase activity, coupled to movement of substances;ATPase activity, coupled to transmembrane movement of ions;ATPase activity, coupled to transmembrane movement of ions, phosphorylative mechanism;ATPase activity, coupled to transmembrane movement o…	basolateral plasma membrane;brush border membrane;cell body;cell part;cell projection;cell projection membrane;cell projection part;clathrin-coated vesicle;coated vesicle;cytoplasmic membrane-bounded vesicle;cytoplasmic part;cytoplasmic vesicle;cytosol;endoplasmic reticulum;endosome;Golgi apparatus;Golgi apparatus part;Golgi-associated vesicle;integral to membrane;intracellular membrane-bounded o…		Cell membrane;Cytoplasm;Cytosol;Endoplasmic reticulum;Golgi apparatus;trans-Golgi network membrane	Multi-pass membrane protein	8			sp|Q04656-3|ATP7A_HUMAN Isoform 2 of Copper-transporting ATPase 1 OS=Homo sapiens OX=9606 GN=ATP7A;sp|Q04656|ATP7A_HUMAN Copper-transporting ATPase 1 OS=Homo sapiens OX=9606 GN=ATP7A PE=1 SV=4;tr|A0A8I5KWA8|A0A8I5KWA8_HUMAN P-type Cu(+) transporter OS=Homo
198	A0A0A0MSI5;Q6ICL3-2;Q6ICL3-3;Q6ICL3;Q6ICL3-4;Q6ICL3-5;C9JKN2;B7Z4A5;B7Z6W2;F8WDT9;A8MWT1;C9JDT9;C9J695;Q6ICL3-6	Transport and Golgi organization protein 2 homolog	TANGO2		-0.172217	1.88371	16.8231	16.8302	16.8828	16.9897	17.0886	16.9745	487560000	3	3	14	15.4	201;214;273;276;317;178;88;107;109;121;150;165;226;198	22.788	0.00012802	4.4621			cell part;cytoplasmic part;intracellular membrane-bounded organelle;intracellular organelle;intracellular part;membrane-bounded organelle;mitochondrion;organelle		Golgi apparatus		3			tr|A0A0A0MSI5|A0A0A0MSI5_HUMAN Transport and Golgi organization protein 2 homolog OS=Homo sapiens OX=9606 GN=TANGO2 PE=1 SV=1;sp|Q6ICL3-2|TNG2_HUMAN Isoform 2 of Transport and Golgi organization protein 2 homolog OS=Homo sapiens OX=9606 GN=TANGO2;sp|Q6ICL3
6390	Q86YS6;Q86YS6-2;C9JFM7;A4D1S5;A4D1S5-2	Ras-related protein Rab-43	RAB43		-0.172064	2.68936	20.4682	20.5171	20.5304	20.7048	20.6739	20.6532	2389100000	7	6	5	34.4	212;155;86;217;264	23.339	0	92.67	biological regulation;cellular component assembly;cellular component assembly at cellular level;cellular component organization;cellular component organization at cellular level;cellular component organization or biogenesis;cellular component organization or biogenesis at cellular level;cellular process;cellular process involved in reproduction;cellular response to stimulus;establishment of local…	binding;catalytic activity;GTP binding;GTPase activity;guanyl nucleotide binding;guanyl ribonucleotide binding;hydrolase activity;hydrolase activity, acting on acid anhydrides;hydrolase activity, acting on acid anhydrides, in phosphorus-containing anhydrides;nucleoside-triphosphatase activity;nucleotide binding;purine nucleotide binding;purine ribonucleoside triphosphate binding;purine ribonucleo…	cell part;cytoplasmic membrane-bounded vesicle;cytoplasmic part;cytoplasmic vesicle;cytoplasmic vesicle membrane;cytoplasmic vesicle part;endocytic vesicle;endocytic vesicle membrane;endosome;extracellular membrane-bounded organelle;extracellular organelle;extracellular region part;extracellular vesicular exosome;Golgi apparatus;intracellular membrane-bounded organelle;intracellular organelle;int…		Cytoplasmic vesicle;Golgi apparatus;Phagosome;Phagosome membrane;trans-Golgi network;trans-Golgi network membrane	Lipid-anchor	9			sp|Q86YS6|RAB43_HUMAN Ras-related protein Rab-43 OS=Homo sapiens OX=9606 GN=RAB43 PE=1 SV=1;sp|Q86YS6-2|RAB43_HUMAN Isoform 3 of Ras-related protein Rab-43 OS=Homo sapiens OX=9606 GN=RAB43
3130	O75911;O75911-2;Q5SUY4;A0A087WTY3	Short-chain dehydrogenase/reductase 3	DHRS3		-0.171871	3.66554	22.4979	22.4654	22.4804	22.635	22.6678	22.6565	8690300000	12	12	4	41.4	302;167;147;81	33.548	0	84.035	anatomical structure development;anatomical structure morphogenesis;biological regulation;bone morphogenesis;cardiac septum morphogenesis;cellular hormone metabolic process;cellular lipid metabolic process;cellular metabolic process;cellular process;cellular response to stimulus;detection of abiotic stimulus;detection of external stimulus;detection of light stimulus;detection of stimulus;detectio…	alcohol dehydrogenase (NADP+) activity;aldo-keto reductase (NADP) activity;binding;catalytic activity;electron carrier activity;NADP-retinol dehydrogenase activity;nucleotide binding;oxidoreductase activity;oxidoreductase activity, acting on CH-OH group of donors;oxidoreductase activity, acting on the CH-OH group of donors, NAD or NADP as acceptor;retinol dehydrogenase activity	cell part;cell projection part;cilium part;cytoplasmic part;endoplasmic reticulum membrane;endoplasmic reticulum part;integral to membrane;intracellular organelle part;intracellular part;intrinsic to membrane;membrane;membrane part;organelle membrane;organelle part;photoreceptor outer segment membrane	Retinol metabolism	Membrane	Multi-pass membrane protein	48	133		sp|O75911|DHRS3_HUMAN Short-chain dehydrogenase/reductase 3 OS=Homo sapiens OX=9606 GN=DHRS3 PE=1 SV=2;sp|O75911-2|DHRS3_HUMAN Isoform 2 of Short-chain dehydrogenase/reductase 3 OS=Homo sapiens OX=9606 GN=DHRS3
4064	P35346	Somatostatin receptor type 5	SSTR5		-0.171843	1.05051	17.1423	17.1394	17.281	17.367	17.4611	17.2501	622620000	1	1	1	3.3	364	39.202	0	6.0819	biological regulation;carbohydrate homeostasis;cell communication;cell surface receptor linked signaling pathway;cell-cell signaling;cellular process;cellular response to chemical stimulus;cellular response to corticosteroid stimulus;cellular response to endogenous stimulus;cellular response to estradiol stimulus;cellular response to estrogen stimulus;cellular response to glucocorticoid stimulus;…	binding;G-protein coupled receptor activity;molecular transducer activity;neuropeptide binding;neuropeptide receptor activity;neurotransmitter binding;neurotransmitter receptor activity;peptide binding;peptide receptor activity;peptide receptor activity, G-protein coupled;receptor activity;signal transducer activity;signaling receptor activity;somatostatin receptor activity;transmembrane signalin…	cell part;cell projection;integral to membrane;integral to plasma membrane;intrinsic to membrane;intrinsic to plasma membrane;membrane;membrane part;neuron projection;plasma membrane;plasma membrane part	Neuroactive ligand-receptor interaction	Cell membrane	Multi-pass membrane protein	2			sp|P35346|SSR5_HUMAN Somatostatin receptor type 5 OS=Homo sapiens OX=9606 GN=SSTR5 PE=1 SV=3
3148	O76054;B3KRD8;O76054-5;O76054-4;C9JZI9;F8WED8;C9JYY7;F8WEE7	SEC14-like protein 2	SEC14L2		-0.171645	3.83241	20.8123	20.823	20.8415	20.9977	21.0121	20.982	4870500000	9	5	8	23.6	403;329;320;392;203;53;84;84	46.145	0	32.624	biological regulation;biosynthetic process;cellular biosynthetic process;cellular macromolecule biosynthetic process;cellular macromolecule metabolic process;cellular metabolic process;cellular nitrogen compound metabolic process;cellular process;establishment of localization;macromolecule biosynthetic process;macromolecule metabolic process;metabolic process;nitrogen compound metabolic process;n…	binding;lipid binding;phospholipid binding;transporter activity;vitamin binding;vitamin E binding	cell part;cytoplasm;extracellular membrane-bounded organelle;extracellular organelle;extracellular region part;extracellular vesicular exosome;integral to membrane;intracellular membrane-bounded organelle;intracellular organelle;intracellular part;intrinsic to membrane;membrane part;membrane-bounded organelle;membrane-bounded vesicle;nucleus;organelle;vesicle		Cytoplasm;Nucleus		21			sp|O76054|S14L2_HUMAN SEC14-like protein 2 OS=Homo sapiens OX=9606 GN=SEC14L2 PE=1 SV=1;tr|B3KRD8|B3KRD8_HUMAN SEC14-like 2 (S. cerevisiae), isoform CRA_c OS=Homo sapiens OX=9606 GN=SEC14L2 PE=1 SV=1;sp|O76054-5|S14L2_HUMAN Isoform 3 of SEC14-like protein
6591	Q8N490-2	Probable hydrolase PNKD	PNKD		-0.171387	0.862211	19.0806	19.0444	19.2394	19.2987	19.4118	19.168	345810000	2	2	1	19.7	142	15.396	0	26.987	amine biosynthetic process;amine metabolic process;biological regulation;biosynthetic process;carboxylic acid biosynthetic process;carboxylic acid metabolic process;cellular amine metabolic process;cellular amino acid biosynthetic process;cellular amino acid metabolic process;cellular biosynthetic process;cellular ketone metabolic process;cellular metabolic process;cellular modified amino acid bi…	binding;catalytic activity;cation binding;hydrolase activity;hydrolase activity, acting on ester bonds;hydroxyacylglutathione hydrolase activity;ion binding;metal ion binding;thiolester hydrolase activity;transition metal ion binding;zinc ion binding	cell part;cytoplasmic part;intracellular membrane-bounded organelle;intracellular organelle;intracellular part;membrane;membrane-bounded organelle;mitochondrion;nucleus;organelle		Cytoplasm;Membrane;Mitochondrion;Nucleus	Peripheral membrane protein	3			sp|Q8N490-2|PNKD_HUMAN Isoform 2 of Probable hydrolase PNKD OS=Homo sapiens OX=9606 GN=PNKD
6050	Q6UUV9-3;Q6UUV9;Q6UUV9-2;M0QX46;M0QXN6	CREB-regulated transcription coactivator 1	CRTC1		-0.171347	1.41472	18.6603	18.6299	18.7364	18.8706	18.9132	18.7568	1162900000	4	4	5	6.6	593;634;650;593;392	62.529	0	6.3977	behavior;biological regulation;biosynthetic process;cellular biosynthetic process;cellular chemical homeostasis;cellular component assembly;cellular component organization;cellular component organization or biogenesis;cellular homeostasis;cellular ion homeostasis;cellular macromolecule biosynthetic process;cellular macromolecule metabolic process;cellular metabolic process;cellular nitrogen compo…	cAMP response element binding protein binding;protein binding transcription factor activity;transcription coactivator activity;transcription cofactor activity;transcription factor binding transcription factor activity	cell part;cytoplasm;intracellular membrane-bounded organelle;intracellular organelle;intracellular organelle part;intracellular part;membrane;membrane-bounded organelle;nuclear part;nucleoplasm;nucleus;organelle;organelle part;plasma membrane		Cytoplasm;Nucleus		11			sp|Q6UUV9-3|CRTC1_HUMAN Isoform 3 of CREB-regulated transcription coactivator 1 OS=Homo sapiens OX=9606 GN=CRTC1;sp|Q6UUV9|CRTC1_HUMAN CREB-regulated transcription coactivator 1 OS=Homo sapiens OX=9606 GN=CRTC1 PE=1 SV=2;sp|Q6UUV9-2|CRTC1_HUMAN Isoform 2 o
4337	P50053;P50053-2;C9JDL1	Ketohexokinase	KHK		-0.171164	1.88441	19.7029	19.8022	19.7263	19.9063	19.8736	19.965	1464500000	7	7	3	20.5	298;298;279	32.523	0	10.689	alcohol metabolic process;biological regulation;carbohydrate metabolic process;carbohydrate phosphorylation;cellular carbohydrate metabolic process;cellular metabolic process;cellular process;fructose metabolic process;hexose metabolic process;metabolic process;monosaccharide metabolic process;phosphate-containing compound metabolic process;phosphorus metabolic process;phosphorylation;primary met…	adenyl nucleotide binding;adenyl ribonucleotide binding;ATP binding;binding;carbohydrate kinase activity;catalytic activity;fructokinase activity;hexokinase activity;ketohexokinase activity;kinase activity;nucleotide binding;phosphotransferase activity, alcohol group as acceptor;purine nucleotide binding;purine ribonucleoside triphosphate binding;purine ribonucleotide binding;ribonucleotide bindi…	cell part;cytoplasm;cytoplasmic part;cytosol;extracellular membrane-bounded organelle;extracellular organelle;extracellular region part;extracellular vesicular exosome;intracellular membrane-bounded organelle;intracellular organelle;intracellular part;membrane-bounded organelle;membrane-bounded vesicle;nucleus;organelle;vesicle	Fructose and mannose metabolism			10			sp|P50053|KHK_HUMAN Ketohexokinase OS=Homo sapiens OX=9606 GN=KHK PE=1 SV=2;sp|P50053-2|KHK_HUMAN Isoform A of Ketohexokinase OS=Homo sapiens OX=9606 GN=KHK;tr|C9JDL1|C9JDL1_HUMAN Ketohexokinase (Fragment) OS=Homo sapiens OX=9606 GN=KHK PE=1 SV=1
4921	Q08426;Q08426-2;C9JJE0	Peroxisomal bifunctional enzyme;Enoyl-CoA hydratase/3,2-trans-enoyl-CoA isomerase;3-hydroxyacyl-CoA dehydrogenase	EHHADH		-0.170673	4.67025	21.6908	21.7022	21.6943	21.8702	21.8536	21.8756	6319100000	17	17	3	21.3	723;627;76	79.494	0	95.946	carboxylic acid catabolic process;carboxylic acid metabolic process;catabolic process;cellular catabolic process;cellular ketone metabolic process;cellular lipid catabolic process;cellular lipid metabolic process;cellular macromolecule metabolic process;cellular metabolic process;cellular process;cellular protein metabolic process;fatty acid beta-oxidation;fatty acid catabolic process;fatty acid …	3-hydroxyacyl-CoA dehydrogenase activity;binding;carbon-oxygen lyase activity;catalytic activity;coenzyme binding;cofactor binding;dodecenoyl-CoA delta-isomerase activity;enoyl-CoA hydratase activity;enzyme binding;hydro-lyase activity;intramolecular oxidoreductase activity;intramolecular oxidoreductase activity, transposing C=C bonds;isomerase activity;lyase activity;oxidoreductase activity;oxid…	cell part;cytoplasmic part;cytosol;intracellular membrane-bounded organelle;intracellular organelle;intracellular part;membrane-bounded organelle;microbody;mitochondrion;organelle;peroxisome	Aminobenzoate degradation;Benzoate degradation;beta-Alanine metabolism;Butanoate metabolism;Caprolactam degradation;Fatty acid metabolism;Lysine degradation;Peroxisome;PPAR signaling pathway;Propanoate metabolism;Tryptophan metabolism;Valine, leucine and isoleucine degradation	Peroxisome		38	351		sp|Q08426|ECHP_HUMAN Peroxisomal bifunctional enzyme OS=Homo sapiens OX=9606 GN=EHHADH PE=1 SV=3;sp|Q08426-2|ECHP_HUMAN Isoform 2 of Peroxisomal bifunctional enzyme OS=Homo sapiens OX=9606 GN=EHHADH
7950	Q9C0D9;C9JAG1	Ethanolaminephosphotransferase 1	EPT1		-0.170589	2.08202	17.0596	17.0421	17.0576	17.2703	17.2448	17.1559	1696200000	2	2	2	5.5	397;180	45.228	0.00012387	3.5336	alcohol metabolic process;amine biosynthetic process;amine metabolic process;biosynthetic process;cellular amine metabolic process;cellular biogenic amine biosynthetic process;cellular biogenic amine metabolic process;cellular biosynthetic process;cellular lipid metabolic process;cellular metabolic process;cellular nitrogen compound biosynthetic process;cellular nitrogen compound metabolic proces…	binding;catalytic activity;cation binding;CDP-alcohol phosphatidyltransferase activity;ethanolaminephosphotransferase activity;ion binding;metal ion binding;phosphotransferase activity, for other substituted phosphate groups;transferase activity;transferase activity, transferring phosphorus-containing groups	cell part;cytoplasmic part;endoplasmic reticulum membrane;endoplasmic reticulum part;integral to membrane;intracellular organelle part;intracellular part;intrinsic to membrane;membrane;membrane part;organelle membrane;organelle part	Ether lipid metabolism;Glycerophospholipid metabolism;Phosphonate and phosphinate metabolism	Membrane	Multi-pass membrane protein	5			sp|Q9C0D9|EPT1_HUMAN Ethanolaminephosphotransferase 1 OS=Homo sapiens OX=9606 GN=SELENOI PE=1 SV=3;tr|C9JAG1|C9JAG1_HUMAN Ethanolaminephosphotransferase 1 (Fragment) OS=Homo sapiens OX=9606 GN=SELENOI PE=1 SV=1
3569	P10619;P10619-2;X6R8A1;X6R5C5;A0A7I2V4K5;A0A7I2V4D1;A0A7I2V3B2;A0A7I2YQT8;Q5JZH0;A0A7I2V4R8;U3KQU6;A0A7I2V2E2;A0A7I2V4Q9;A0A7I2V3M2;A0A7I2V504;REV__Q9BT17-2;REV__E7EVK2;REV__Q9BT17;REV__Q96K17;REV__E9PL10;U3KQ41;U3KQF1;REV__Q96K17-3	Lysosomal protective protein;Lysosomal protective protein 32 kDa chain;Lysosomal protective protein 20 kDa chain;Carboxypeptidase	CTSA		-0.170422	1.39092	23.0038	22.8571	22.886	23.057	23.1565	23.0447	27308000000	10	10	23	22.9	480;463;498;481;450;363;389;371;392;260;231;236;215;203;78;267;283;334;158;145;109;82;78	54.465	0	44.501	biological regulation;biosynthetic process;carbohydrate biosynthetic process;carbohydrate metabolic process;cellular carbohydrate metabolic process;cellular lipid metabolic process;cellular macromolecule metabolic process;cellular metabolic process;cellular process;cellular protein metabolic process;dolichol-linked oligosaccharide biosynthetic process;establishment of localization;establishment o…	carboxypeptidase activity;catalytic activity;enzyme activator activity;enzyme regulator activity;exopeptidase activity;hydrolase activity;peptidase activity;peptidase activity, acting on L-amino acid peptides;serine hydrolase activity;serine-type carboxypeptidase activity;serine-type exopeptidase activity;serine-type peptidase activity	cell part;cytoplasmic part;endoplasmic reticulum;extracellular membrane-bounded organelle;extracellular organelle;extracellular region part;extracellular vesicular exosome;intracellular membrane-bounded organelle;intracellular organelle;intracellular organelle lumen;intracellular organelle part;intracellular part;lysosomal lumen;lysosome;lytic vacuole;membrane;membrane-bounded organelle;membrane-…	Lysosome;Renin-angiotensin system	Lysosome		60	313;377;458;470		sp|P10619|PPGB_HUMAN Lysosomal protective protein OS=Homo sapiens OX=9606 GN=CTSA PE=1 SV=2;sp|P10619-2|PPGB_HUMAN Isoform 2 of Lysosomal protective protein OS=Homo sapiens OX=9606 GN=CTSA;tr|X6R8A1|X6R8A1_HUMAN Carboxypeptidase OS=Homo sapiens OX=9606 GN=
9218	Q9Y3Q3;G3V1J9;F5H4M7;Q9Y3Q3-2	Transmembrane emp24 domain-containing protein 3	TMED3		-0.17042	0.735622	17.936	18.1863	18.2126	18.3794	18.175	18.2918	1545900000	2	2	4	10.1	217;146;155;173	24.777	0	7.0024	establishment of localization;establishment of protein localization;protein transport;transport		cell part;COPI vesicle coat;cytoplasmic part;cytoplasmic vesicle part;endoplasmic reticulum;endoplasmic reticulum membrane;endoplasmic reticulum part;endoplasmic reticulum-Golgi intermediate compartment;endoplasmic reticulum-Golgi intermediate compartment membrane;Golgi apparatus;Golgi apparatus part;Golgi cisterna membrane;Golgi membrane;integral to membrane;intracellular membrane-bounded organe…		cis-Golgi network membrane;COPI-coated vesicle membrane;Cytoplasmic vesicle;Endoplasmic reticulum membrane;Endoplasmic reticulum-Golgi intermediate compartment membrane;Golgi apparatus;Golgi stack membrane;Membrane	Single-pass type I membrane protein	6			sp|Q9Y3Q3|TMED3_HUMAN Transmembrane emp24 domain-containing protein 3 OS=Homo sapiens OX=9606 GN=TMED3 PE=1 SV=1;tr|G3V1J9|G3V1J9_HUMAN Transmembrane emp24 domain-containing protein 3 OS=Homo sapiens OX=9606 GN=TMED3 PE=1 SV=1;tr|F5H4M7|F5H4M7_HUMAN Transm
5812	Q5VWJ9;H0Y496	Sorting nexin-30	SNX30		-0.169935	0.994109	17.58	17.5085	17.6731	17.7559	17.8694	17.6461	934250000	4	4	2	10.1	437;124	49.676	0	8.8587	cellular component organization;cellular component organization at cellular level;cellular component organization or biogenesis;cellular component organization or biogenesis at cellular level;cellular membrane organization;cellular process;endocytosis;establishment of localization;establishment of protein localization;membrane invagination;membrane organization;organelle organization;protein tran…	binding;lipid binding;phosphatidylinositol binding;phospholipid binding	cell part;cytoplasmic part;endosome;extrinsic to membrane;intracellular membrane-bounded organelle;intracellular organelle;intracellular part;membrane part;membrane-bounded organelle;organelle				6			sp|Q5VWJ9|SNX30_HUMAN Sorting nexin-30 OS=Homo sapiens OX=9606 GN=SNX30 PE=1 SV=1
4743	P80365	Corticosteroid 11-beta-dehydrogenase isozyme 2	HSD11B2		-0.169906	1.20777	19.0824	19.2423	19.2599	19.4335	19.3269	19.3339	300750000	1	1	1	2.5	405	44.126	0.00024073	2.897	biological regulation;biosynthetic process;C21-steroid hormone biosynthetic process;C21-steroid hormone metabolic process;cellular biosynthetic process;cellular hormone metabolic process;cellular metabolic process;cellular process;endocrine process;female pregnancy;glucocorticoid biosynthetic process;glucocorticoid metabolic process;hormone biosynthetic process;hormone metabolic process;lipid bio…	11-beta-hydroxysteroid dehydrogenase [NAD(P)] activity;binding;catalytic activity;coenzyme binding;cofactor binding;lipid binding;NAD binding;nucleotide binding;oxidoreductase activity;oxidoreductase activity, acting on CH-OH group of donors;oxidoreductase activity, acting on the CH-OH group of donors, NAD or NADP as acceptor;steroid binding;steroid dehydrogenase activity;steroid dehydrogenase ac…	cell part;cytoplasmic part;endoplasmic reticulum;intracellular membrane-bounded organelle;intracellular organelle;intracellular part;membrane-bounded organelle;organelle	Aldosterone-regulated sodium reabsorption;Steroid hormone biosynthesis	Endoplasmic reticulum;Microsome		2			sp|P80365|DHI2_HUMAN 11-beta-hydroxysteroid dehydrogenase type 2 OS=Homo sapiens OX=9606 GN=HSD11B2 PE=1 SV=2
7345	Q96GX5;A0A087WUU7	Serine/threonine-protein kinase greatwall	MASTL		-0.169799	0.978176	15.1294	15.1499	15.1997	15.416	15.3999	15.1725	33869000	14	1	2	22.1	879;479	97.318	0.00035851	2.7258	biological regulation;cell cycle;cell cycle phase;cell cycle process;cell division;cellular component organization;cellular component organization at cellular level;cellular component organization or biogenesis;cellular component organization or biogenesis at cellular level;cellular process;cellular response to stimulus;cellular response to stress;G2/M transition of mitotic cell cycle;mitosis;mit…	adenyl nucleotide binding;adenyl ribonucleotide binding;ATP binding;binding;catalytic activity;enzyme binding;kinase activity;nucleotide binding;phosphatase binding;phosphotransferase activity, alcohol group as acceptor;protein binding;protein kinase activity;protein phosphatase 2A binding;protein phosphatase binding;protein serine/threonine kinase activity;purine nucleotide binding;purine ribonu…	cell division site part;cell part;centrosome;cleavage furrow;cytoplasm;cytoplasmic part;cytoskeletal part;intracellular membrane-bounded organelle;intracellular non-membrane-bounded organelle;intracellular organelle;intracellular organelle part;intracellular part;membrane-bounded organelle;microtubule organizing center;non-membrane-bounded organelle;nuclear part;nucleoplasm;nucleus;organelle;orga…		Centrosome;Cleavage furrow;Cytoplasm;Cytoskeleton;Microtubule organizing center;Nucleus		1	162		sp|Q96GX5|GWL_HUMAN Serine/threonine-protein kinase greatwall OS=Homo sapiens OX=9606 GN=MASTL PE=1 SV=1
8661	Q9NZM1-3;H0YD14	Myoferlin	MYOF		-0.16969	0.928469	20.1495	20.3515	20.4014	20.5422	20.4501	20.4191	1800700000	114	2	2	50	2050;1177	233.32	0	11.04	anatomical structure formation involved in morphogenesis;biological regulation;blood circulation;cellular component organization;cellular component organization or biogenesis;cellular membrane organization;cellular process;cellular response to heat;cellular response to stimulus;cellular response to stress;circulatory system process;developmental process;membrane organization;multicellular organis…	binding;lipid binding;phospholipid binding	caveola;cell part;cytoplasmic part;cytoplasmic vesicle;cytoplasmic vesicle membrane;cytoplasmic vesicle part;envelope;extracellular membrane-bounded organelle;extracellular organelle;extracellular region part;extracellular vesicular exosome;integral to membrane;intracellular membrane-bounded organelle;intracellular organelle;intracellular organelle part;intracellular part;intrinsic to membrane;me…		Cell membrane;Cytoplasmic vesicle membrane;Nucleus membrane	Single-pass type II membrane protein	9	191;277;373;1080;1242;1254;1359;1447;1624;1801;1912	174;1904	sp|Q9NZM1-3|MYOF_HUMAN Isoform 3 of Myoferlin OS=Homo sapiens OX=9606 GN=MYOF;tr|H0YD14|H0YD14_HUMAN Myoferlin (Fragment) OS=Homo sapiens OX=9606 GN=MYOF PE=1 SV=1
4849	Q03169;H0YLC0;H0YKR7;H0YM45;H0YKI8	Tumor necrosis factor alpha-induced protein 2	TNFAIP2		-0.169353	1.31695	20.7269	20.7734	20.68	20.8147	20.8757	20.9979	8090800000	15	15	5	24	654;347;243;66;97	72.66	0	79.13	anatomical structure formation involved in morphogenesis;angiogenesis;cell differentiation;cellular developmental process;cellular localization;cellular macromolecule localization;cellular process;cellular protein complex localization;cellular protein localization;developmental process;establishment of localization;establishment of localization in cell;exocyst localization;exocytosis;localization…	binding;protein binding;SNARE binding	cell cortex part;cell part;cytoplasmic part;exocyst;extracellular region part;extracellular space;intracellular part;macromolecular complex;protein complex				24			sp|Q03169|TNAP2_HUMAN Tumor necrosis factor alpha-induced protein 2 OS=Homo sapiens OX=9606 GN=TNFAIP2 PE=1 SV=2
3636	P13682	Zinc finger protein 35	ZNF35		-0.168951	0.848622	14.0768	13.9234	13.9092	13.9918	14.2407	14.1839	61504000	2	1	1	3.6	527	59.089	0.00012433	3.6319	biological regulation;biosynthetic process;cell communication;cellular biosynthetic process;cellular macromolecule biosynthetic process;cellular macromolecule metabolic process;cellular metabolic process;cellular nitrogen compound metabolic process;cellular process;cellular response to chemical stimulus;cellular response to external stimulus;cellular response to extracellular stimulus;cellular re…	binding;cation binding;DNA binding;ion binding;metal ion binding;nucleic acid binding;nucleic acid binding transcription factor activity;sequence-specific DNA binding;sequence-specific DNA binding transcription factor activity	cell;cell part;cytoplasmic part;intracellular membrane-bounded organelle;intracellular organelle;intracellular part;membrane-bounded organelle;nucleus;organelle;perinuclear region of cytoplasm		Nucleus		1			sp|P13682|ZNF35_HUMAN Zinc finger protein 35 OS=Homo sapiens OX=9606 GN=ZNF35 PE=1 SV=4
1175	A5YM72;A5YM72-4;A5YM72-5;A5YM72-3;A5YM72-2	Carnosine synthase 1	CARNS1		-0.16887	1.10242	17.672	17.8487	17.8632	18.006	17.9958	17.8887	272910000	5	4	5	4.8	827;924;950;966;385	88.483	0.00081254	2.102	amine biosynthetic process;amine metabolic process;biosynthetic process;carboxylic acid biosynthetic process;carboxylic acid metabolic process;carnosine biosynthetic process;carnosine metabolic process;cellular amine metabolic process;cellular amino acid biosynthetic process;cellular amino acid metabolic process;cellular biosynthetic process;cellular ketone metabolic process;cellular metabolic pr…	acid-amino acid ligase activity;adenyl nucleotide binding;adenyl ribonucleotide binding;ATP binding;ATPase activity;binding;carnosine synthase activity;catalytic activity;cation binding;hydrolase activity;hydrolase activity, acting on acid anhydrides;hydrolase activity, acting on acid anhydrides, in phosphorus-containing anhydrides;ion binding;ligase activity;ligase activity, forming carbon-nitro…		Arginine and proline metabolism;beta-Alanine metabolism;Histidine metabolism			5			sp|A5YM72|CRNS1_HUMAN Carnosine synthase 1 OS=Homo sapiens OX=9606 GN=CARNS1 PE=1 SV=3;sp|A5YM72-4|CRNS1_HUMAN Isoform 4 of Carnosine synthase 1 OS=Homo sapiens OX=9606 GN=CARNS1;sp|A5YM72-5|CRNS1_HUMAN Isoform 5 of Carnosine synthase 1 OS=Homo sapiens OX=
2135	H0Y5B0;E9PMG5	Band 4.1-like protein 2 (Fragment)	EPB41L2		-0.168723	1.06037	15.2634	15.0755	15.1836	15.2427	15.4115	15.3746	55053000	21	1	2	47.6	380;224	42.026	0.0010393	1.9977	actin cytoskeleton organization;actin filament-based process;cellular component organization;cellular component organization at cellular level;cellular component organization or biogenesis;cellular component organization or biogenesis at cellular level;cellular process;cortical actin cytoskeleton organization;cortical cytoskeleton organization;cytoskeleton organization;organelle organization		cell part;cytoskeleton;intracellular non-membrane-bounded organelle;intracellular organelle;intracellular part;non-membrane-bounded organelle;organelle				1		89	tr|H0Y5B0|H0Y5B0_HUMAN Band 4.1-like protein 2 (Fragment) OS=Homo sapiens OX=9606 GN=EPB41L2 PE=1 SV=1;tr|E9PMG5|E9PMG5_HUMAN Band 4.1-like protein 2 (Fragment) OS=Homo sapiens OX=9606 GN=EPB41L2 PE=1 SV=1
2198	H0YI78	Kinesin-like protein KIF21A (Fragment)	KIF21A		-0.168484	2.1707	14.5825	14.5705	14.674	14.7766	14.7805	14.7753	372860000	14	1	1	22.7	655	71.477	0	19.966	cellular component movement;cellular process;microtubule-based movement;microtubule-based process	catalytic activity;hydrolase activity;hydrolase activity, acting on acid anhydrides;hydrolase activity, acting on acid anhydrides, in phosphorus-containing anhydrides;microtubule motor activity;motor activity;nucleoside-triphosphatase activity;pyrophosphatase activity	cell part;cytoskeletal part;intracellular organelle part;intracellular part;kinesin complex;macromolecular complex;microtubule associated complex;organelle part;protein complex				2		253;280	tr|H0YI78|H0YI78_HUMAN Kinesin-like protein KIF21A (Fragment) OS=Homo sapiens OX=9606 GN=KIF21A PE=1 SV=1
6431	Q8IVL5;Q8IVL5-2;C9JSL4;C9J313	Prolyl 3-hydroxylase 2	LEPREL1		-0.168313	2.21433	16.2485	16.3252	16.2851	16.4097	16.4841	16.4699	186110000	4	3	4	4.4	708;527;134;137	80.984	0.0012651	1.9347	biological regulation;cellular component organization;cellular component organization at cellular level;cellular component organization or biogenesis;cellular component organization or biogenesis at cellular level;cellular macromolecule metabolic process;cellular metabolic process;cellular process;cellular protein metabolic process;collagen metabolic process;extracellular matrix organization;extr…	binding;carboxylic acid binding;catalytic activity;cation binding;ion binding;iron ion binding;L-ascorbic acid binding;metal ion binding;oxidoreductase activity;oxidoreductase activity, acting on paired donors, with incorporation or reduction of molecular oxygen;oxidoreductase activity, acting on paired donors, with incorporation or reduction of molecular oxygen, 2-oxoglutarate as one donor, and …	basement membrane;cell part;cytoplasmic part;endoplasmic reticulum;endoplasmic reticulum lumen;endoplasmic reticulum part;extracellular matrix part;extracellular region part;Golgi apparatus;intracellular membrane-bounded organelle;intracellular organelle;intracellular organelle lumen;intracellular organelle part;intracellular part;membrane-bounded organelle;membrane-enclosed lumen;organelle;organ…		Endoplasmic reticulum;Golgi apparatus;Sarcoplasmic reticulum		3			sp|Q8IVL5|P3H2_HUMAN Prolyl 3-hydroxylase 2 OS=Homo sapiens OX=9606 GN=P3H2 PE=1 SV=1;sp|Q8IVL5-2|P3H2_HUMAN Isoform 2 of Prolyl 3-hydroxylase 2 OS=Homo sapiens OX=9606 GN=P3H2
7631	Q99735-2;Q99735	Microsomal glutathione S-transferase 2	MGST2		-0.168132	1.71129	20.1145	20.0756	20.1457	20.2761	20.3506	20.2136	4977500000	3	3	2	23.4	77;147	8.3587	0	42.53	alkene biosynthetic process;amine biosynthetic process;amine metabolic process;biosynthetic process;carboxylic acid biosynthetic process;carboxylic acid metabolic process;cellular alkene metabolic process;cellular amine metabolic process;cellular amino acid biosynthetic process;cellular amino acid metabolic process;cellular biosynthetic process;cellular ketone metabolic process;cellular lipid met…	antioxidant activity;carbon-sulfur lyase activity;catalytic activity;enzyme activator activity;enzyme regulator activity;glutathione peroxidase activity;glutathione transferase activity;leukotriene-C4 synthase activity;lyase activity;oxidoreductase activity;oxidoreductase activity, acting on peroxide as acceptor;peroxidase activity;transferase activity;transferase activity, transferring alkyl or …	cell part;cytoplasmic part;endoplasmic reticulum membrane;endoplasmic reticulum part;envelope;integral to membrane;intracellular membrane-bounded organelle;intracellular organelle;intracellular organelle part;intracellular part;intrinsic to membrane;membrane;membrane part;membrane-bounded organelle;nuclear envelope;nuclear part;organelle;organelle envelope;organelle membrane;organelle part;plasma…	Drug metabolism - cytochrome P450;Glutathione metabolism;Metabolism of xenobiotics by cytochrome P450	Endoplasmic reticulum membrane;Microsome membrane	Multi-pass membrane protein	6			sp|Q99735-2|MGST2_HUMAN Isoform 2 of Microsomal glutathione S-transferase 2 OS=Homo sapiens OX=9606 GN=MGST2;sp|Q99735|MGST2_HUMAN Microsomal glutathione S-transferase 2 OS=Homo sapiens OX=9606 GN=MGST2 PE=1 SV=1
5311	Q15067-3;Q15067-2;Q15067;K7ENF1;K7ESC7;I3L4S5;K7ELT1;I3L0T4	Peroxisomal acyl-coenzyme A oxidase 1	ACOX1		-0.167922	1.84185	21.2033	21.3085	21.2473	21.4076	21.3827	21.4725	14255000000	16	16	8	27.5	622;660;660;132;153;108;156;223	70.135	0	201.27	biological regulation;carboxylic acid catabolic process;carboxylic acid metabolic process;catabolic process;cellular catabolic process;cellular component organization;cellular component organization at cellular level;cellular component organization or biogenesis;cellular component organization or biogenesis at cellular level;cellular ketone metabolic process;cellular lipid catabolic process;cellu…	acyl-CoA dehydrogenase activity;acyl-CoA oxidase activity;binding;carboxylic acid binding;catalytic activity;coenzyme binding;cofactor binding;FAD binding;fatty acid binding;flavin adenine dinucleotide binding;lipid binding;monocarboxylic acid binding;oxidoreductase activity;oxidoreductase activity, acting on the CH-CH group of donors;oxidoreductase activity, acting on the CH-CH group of donors, …	cell part;cytoplasmic part;intracellular membrane-bounded organelle;intracellular non-membrane-bounded organelle;intracellular organelle;intracellular organelle lumen;intracellular organelle part;intracellular part;membrane;membrane-bounded organelle;membrane-enclosed lumen;microbody;microbody lumen;microbody membrane;microbody part;mitochondrion;non-membrane-bounded organelle;nuclear part;nucleo…	alpha-Linolenic acid metabolism;Biosynthesis of unsaturated fatty acids;Fatty acid metabolism;Peroxisome;PPAR signaling pathway	Peroxisome		25			sp|Q15067-3|ACOX1_HUMAN Isoform 3 of Peroxisomal acyl-coenzyme A oxidase 1 OS=Homo sapiens OX=9606 GN=ACOX1;sp|Q15067-2|ACOX1_HUMAN Isoform 2 of Peroxisomal acyl-coenzyme A oxidase 1 OS=Homo sapiens OX=9606 GN=ACOX1;sp|Q15067|ACOX1_HUMAN Peroxisomal acyl-c
2101	G3V5N8;Q9HBF4-3;Q9HBF4;Q9HBF4-2	Zinc finger FYVE domain-containing protein 1	ZFYVE1		-0.167262	0.761784	17.5012	17.7687	17.7128	17.9233	17.7181	17.8431	405180000	6	6	4	7	789;763;777;362	88.422	0.00012758	4.3217	biological regulation;negative regulation of catalytic activity;negative regulation of hydrolase activity;negative regulation of molecular function;negative regulation of phosphatase activity;regulation of biological process;regulation of catalytic activity;regulation of cellular metabolic process;regulation of cellular process;regulation of dephosphorylation;regulation of hydrolase activity;regu…	1-phosphatidylinositol binding;binding;cation binding;ion binding;lipid binding;metal ion binding;phosphatidylinositol binding;phosphatidylinositol-3,4,5-trisphosphate binding;phosphatidylinositol-3,4-bisphosphate binding;phospholipid binding;transition metal ion binding;zinc ion binding	autophagic vacuole;cell part;cytoplasmic part;endoplasmic reticulum;endoplasmic reticulum part;ER-mitochondrion membrane contact site;Golgi apparatus part;Golgi stack;intracellular membrane-bounded organelle;intracellular organelle;intracellular organelle part;intracellular part;membrane part;membrane-bounded organelle;mitochondrial membrane part;mitochondrial part;organelle;organelle membrane co…		Endoplasmic reticulum;Golgi apparatus;Golgi stack		6			tr|G3V5N8|G3V5N8_HUMAN Zinc finger FYVE domain-containing protein 1 OS=Homo sapiens OX=9606 GN=ZFYVE1 PE=1 SV=1;sp|Q9HBF4-3|ZFYV1_HUMAN Isoform 3 of Zinc finger FYVE domain-containing protein 1 OS=Homo sapiens OX=9606 GN=ZFYVE1;sp|Q9HBF4|ZFYV1_HUMAN Zinc f
5094	Q13472-2;Q13472;Q13472-3;J3KRR9;J3KS96;J3QS25;J3QR18;K7EMT6	DNA topoisomerase 3-alpha	TOP3A		-0.165443	0.617244	20.1144	19.973	20.1082	20.1246	20.453	20.1143	2754200000	12	11	8	12	976;1001;906;69;89;95;139;163	109.34	0	18.919	cell cycle phase;cell cycle process;cellular macromolecule metabolic process;cellular metabolic process;cellular nitrogen compound metabolic process;cellular process;DNA conformation change;DNA metabolic process;DNA topological change;macromolecule metabolic process;meiosis;metabolic process;nitrogen compound metabolic process;nucleic acid metabolic process;nucleobase-containing compound metaboli…	binding;catalytic activity;cation binding;DNA binding;DNA topoisomerase activity;DNA topoisomerase type I activity;ion binding;isomerase activity;metal ion binding;nucleic acid binding;transition metal ion binding;zinc ion binding	cell part;chromosome;intracellular membrane-bounded organelle;intracellular non-membrane-bounded organelle;intracellular organelle;intracellular organelle part;intracellular part;membrane-bounded organelle;non-membrane-bounded organelle;nuclear body;nuclear part;nucleoplasm part;nucleus;organelle;organelle part;PML body	Homologous recombination	Mitochondrion matrix		14			sp|Q13472-2|TOP3A_HUMAN Isoform Short of DNA topoisomerase 3-alpha OS=Homo sapiens OX=9606 GN=TOP3A;sp|Q13472|TOP3A_HUMAN DNA topoisomerase 3-alpha OS=Homo sapiens OX=9606 GN=TOP3A PE=1 SV=1;sp|Q13472-3|TOP3A_HUMAN Isoform 3 of DNA topoisomerase 3-alpha OS
227	A0A0B4J1R7;Q96B45	UPF0693 protein C10orf32	C10orf32-ASMT;C10orf32		-0.16522	1.03504	20.0637	20.1582	20.2638	20.4137	20.3188	20.2488	430910000	1	1	2	12.3	106;106	11.695	0	28.952					Lysosome membrane		2			tr|A0A0B4J1R7|A0A0B4J1R7_HUMAN BLOC-1-related complex subunit 7 OS=Homo sapiens OX=9606 GN=BORCS7-ASMT PE=3 SV=1;sp|Q96B45|BORC7_HUMAN BLOC-1-related complex subunit 7 OS=Homo sapiens OX=9606 GN=BORCS7 PE=3 SV=2
7068	Q92786	Prospero homeobox protein 1	PROX1		-0.164916	1.89502	14.8279	14.8146	14.9013	15.0614	15.0104	14.9666	49133000	1	1	1	2	737	83.202	0.00058473	2.2501	actin cytoskeleton organization;actin filament organization;actin filament-based process;actomyosin structure organization;anatomical structure development;anatomical structure formation involved in morphogenesis;anatomical structure morphogenesis;aorta smooth muscle tissue morphogenesis;atrial cardiac muscle tissue morphogenesis;biological regulation;blood vessel morphogenesis;brain development;…	binding;core promoter binding;core promoter sequence-specific DNA binding;DBD domain binding;DNA binding;LBD domain binding;ligand-dependent nuclear receptor binding;nucleic acid binding;nucleic acid binding transcription factor activity;protein binding;protein binding transcription factor activity;protein domain specific binding;receptor binding;regulatory region DNA binding;regulatory region nu…	cell part;cytoplasm;intracellular membrane-bounded organelle;intracellular organelle;intracellular part;membrane-bounded organelle;nucleus;organelle		Nucleus		1			sp|Q92786|PROX1_HUMAN Prospero homeobox protein 1 OS=Homo sapiens OX=9606 GN=PROX1 PE=1 SV=2
203	F6WE04;A0A7P0T922;A0A0A0MSW9;Q5SRH9-2;Q5SRH9-5;Q5SRH9-6;Q5SRH9-4;Q5SRH9	Tetratricopeptide repeat protein 39A	TTC39A		-0.164798	2.40026	17.2158	17.2673	17.2753	17.4471	17.4274	17.3784	195760000	1	1	8	1.6	550;585;612;221;577;578;581;613	63.18	0.0004727	2.479							2			tr|F6WE04|F6WE04_HUMAN HCG40295, isoform CRA_d OS=Homo sapiens OX=9606 GN=TTC39A PE=1 SV=1;tr|A0A7P0T922|A0A7P0T922_HUMAN Tetratricopeptide repeat protein 39A OS=Homo sapiens OX=9606 GN=TTC39A PE=1 SV=1;tr|A0A0A0MSW9|A0A0A0MSW9_HUMAN Tetratricopeptide repe
5722	Q5T269;Q96GR4;Q96GR4-3;Q5T266;X6RBN4;Q96GR4-2	Palmitoyltransferase;Probable palmitoyltransferase ZDHHC12	ZDHHC12		-0.164633	2.10082	16.0653	16.1448	16.1705	16.3105	16.2909	16.2731	182550000	2	2	6	6.4	281;267;322;205;210;215	32.391	0.00012182	3.1274	cellular macromolecule metabolic process;cellular metabolic process;cellular process;cellular protein metabolic process;macromolecule metabolic process;macromolecule modification;metabolic process;primary metabolic process;protein acylation;protein lipidation;protein metabolic process;protein modification process;protein palmitoylation	binding;catalytic activity;cation binding;ion binding;metal ion binding;palmitoyltransferase activity;protein-cysteine S-acyltransferase activity;protein-cysteine S-palmitoleyltransferase activity;S-acyltransferase activity;transferase activity;transferase activity, transferring acyl groups;transferase activity, transferring acyl groups other than amino-acyl groups;transition metal ion binding;zi…	cell part;cytoplasmic part;endoplasmic reticulum;Golgi apparatus;integral to membrane;intracellular membrane-bounded organelle;intracellular organelle;intracellular part;intrinsic to membrane;membrane part;membrane-bounded organelle;organelle		Membrane	Multi-pass membrane protein	2			tr|Q5T269|Q5T269_HUMAN Palmitoyltransferase OS=Homo sapiens OX=9606 GN=ZDHHC12 PE=1 SV=1;sp|Q96GR4|ZDH12_HUMAN Palmitoyltransferase ZDHHC12 OS=Homo sapiens OX=9606 GN=ZDHHC12 PE=2 SV=2;sp|Q96GR4-3|ZDH12_HUMAN Isoform 3 of Palmitoyltransferase ZDHHC12 OS=Ho
5930	Q6NTF9-3;Q6NTF9;Q6NTF9-2	Rhomboid domain-containing protein 2	RHBDD2		-0.16443	1.22181	18.0829	18.0188	18.0146	18.1286	18.3202	18.1608	2579200000	1	1	3	4	223;364;409	23.686	0	6.0122		catalytic activity;endopeptidase activity;hydrolase activity;peptidase activity;peptidase activity, acting on L-amino acid peptides;serine hydrolase activity;serine-type endopeptidase activity;serine-type peptidase activity	cell part;cytoplasmic part;Golgi apparatus;Golgi apparatus part;Golgi membrane;integral to membrane;intracellular membrane-bounded organelle;intracellular organelle;intracellular organelle part;intracellular part;intrinsic to membrane;membrane;membrane part;membrane-bounded organelle;nuclear part;nucleoplasm;nucleus;organelle;organelle membrane;organelle part;perinuclear region of cytoplasm		cis-Golgi network membrane;Golgi apparatus	Multi-pass membrane protein	2			sp|Q6NTF9-3|RHBD2_HUMAN Isoform 3 of Rhomboid domain-containing protein 2 OS=Homo sapiens OX=9606 GN=RHBDD2;sp|Q6NTF9|RHBD2_HUMAN Rhomboid domain-containing protein 2 OS=Homo sapiens OX=9606 GN=RHBDD2 PE=1 SV=2;sp|Q6NTF9-2|RHBD2_HUMAN Isoform 2 of Rhomboid
5998	Q6PCE3	Glucose 1,6-bisphosphate synthase	PGM2L1		-0.16424	1.66516	15.4334	15.4054	15.3261	15.4946	15.6023	15.5607	267390000	2	1	1	3.2	622	70.441	0.0010401	2.0135	alcohol metabolic process;carbohydrate metabolic process;cellular carbohydrate metabolic process;cellular metabolic process;cellular process;glucose metabolic process;hexose metabolic process;metabolic process;monosaccharide metabolic process;phosphate-containing compound metabolic process;phosphorus metabolic process;phosphorylation;primary metabolic process;small molecule metabolic process	binding;catalytic activity;cation binding;glucose-1,6-bisphosphate synthase activity;intramolecular transferase activity;intramolecular transferase activity, phosphotransferases;ion binding;isomerase activity;kinase activity;metal ion binding;phosphotransferase activity, alcohol group as acceptor;transferase activity;transferase activity, transferring phosphorus-containing groups	cell part;cytoplasmic part;cytosol;intracellular part	Starch and sucrose metabolism			2			sp|Q6PCE3|PGM2L_HUMAN Glucose 1,6-bisphosphate synthase OS=Homo sapiens OX=9606 GN=PGM2L1 PE=1 SV=3
2382	J3KMX1;I3L245	Nuclear pore complex protein Nup88 (Fragment)	NUP88		-0.164117	1.9394	15.6655	15.7298	15.7836	15.9141	15.8639	15.8932	29731000	19	1	2	23.1	696;153	78.77	0.00012421	3.5912							3			tr|J3KMX1|J3KMX1_HUMAN Nuclear pore complex protein Nup88 (Fragment) OS=Homo sapiens OX=9606 GN=NUP88 PE=1 SV=1
3324	O95857	Tetraspanin-13	TSPAN13		-0.16387	0.89377	17.5568	17.7684	17.7547	17.959	17.7947	17.8179	1307400000	4	1	1	12.3	204	22.147	0.00047265	2.4787			cell part;integral to membrane;integral to plasma membrane;intrinsic to membrane;intrinsic to plasma membrane;membrane;membrane part;plasma membrane part		Membrane	Multi-pass membrane protein	3			sp|O95857|TSN13_HUMAN Tetraspanin-13 OS=Homo sapiens OX=9606 GN=TSPAN13 PE=2 SV=1
2086	G3V2J9;Q6EMB2;G3V4R8;Q6EMB2-3;Q6EMB2-2	Tubulin polyglutamylase TTLL5	TTLL5		-0.1636	2.69756	18.5752	18.6401	18.6436	18.7855	18.7909	18.7733	652160000	3	3	5	3.5	1281;1281;775;269;817	144.23	0	6.9589	anatomical structure formation involved in morphogenesis;axoneme assembly;biosynthetic process;cell motility;cell projection assembly;cell projection organization;cellular biosynthetic process;cellular component assembly;cellular component assembly at cellular level;cellular component assembly involved in morphogenesis;cellular component movement;cellular component organization;cellular component…	catalytic activity;ligase activity	cell part;cell projection;centrosome;cilium;cytoplasm;cytoplasmic part;cytoskeletal part;intracellular membrane-bounded organelle;intracellular non-membrane-bounded organelle;intracellular organelle;intracellular organelle part;intracellular part;membrane-bounded organelle;microtubule organizing center;non-membrane-bounded organelle;nucleus;organelle;organelle part		Cell projection;Cilium;Cilium basal body;Cytoplasm;Cytoskeleton;Nucleus		4			tr|G3V2J9|G3V2J9_HUMAN Tubulin polyglutamylase TTLL5 OS=Homo sapiens OX=9606 GN=TTLL5 PE=1 SV=1;sp|Q6EMB2|TTLL5_HUMAN Tubulin polyglutamylase TTLL5 OS=Homo sapiens OX=9606 GN=TTLL5 PE=1 SV=3
7914	Q9BZ95-4;Q9BZ95;Q9BZ95-5;Q9BZ95-2;H0YE68;E9PKA2	Histone-lysine N-methyltransferase NSD3	WHSC1L1		-0.163435	0.762067	20.9289	20.8267	20.9586	20.9821	21.2485	20.9739	9457800000	18	5	6	11.8	1374;1437;1426;1388;77;282	154.52	0	29.183	biological regulation;biosynthetic process;cellular biosynthetic process;cellular component organization;cellular component organization at cellular level;cellular component organization or biogenesis;cellular component organization or biogenesis at cellular level;cellular macromolecule biosynthetic process;cellular macromolecule metabolic process;cellular metabolic process;cellular nitrogen comp…	binding;catalytic activity;cation binding;histone methyltransferase activity;histone methyltransferase activity (H3-K27 specific);histone methyltransferase activity (H3-K4 specific);histone-lysine N-methyltransferase activity;ion binding;lysine N-methyltransferase activity;metal ion binding;methyltransferase activity;N-methyltransferase activity;protein methyltransferase activity;protein-lysine N…	cell part;chromosome;intracellular membrane-bounded organelle;intracellular non-membrane-bounded organelle;intracellular organelle;intracellular organelle part;intracellular part;membrane-bounded organelle;non-membrane-bounded organelle;nuclear part;nucleoplasm;nucleus;organelle;organelle part	Lysine degradation	Chromosome;Nucleus		29			sp|Q9BZ95-4|NSD3_HUMAN Isoform 4 of Histone-lysine N-methyltransferase NSD3 OS=Homo sapiens OX=9606 GN=NSD3;sp|Q9BZ95|NSD3_HUMAN Histone-lysine N-methyltransferase NSD3 OS=Homo sapiens OX=9606 GN=NSD3 PE=1 SV=1;sp|Q9BZ95-5|NSD3_HUMAN Isoform 5 of Histone-l
2368	I3L383;I3L3R1;P17481;P31273	Homeobox protein Hox-B8;Homeobox protein Hox-C8	HOXB8;HOXC8		-0.16321	1.72546	14.9408	14.9663	14.9766	15.1275	15.1946	15.0512	199820000	2	2	4	21.9	128;242;243;242	14.632	0.0001271	4.1954	adult behavior;adult locomotory behavior;anatomical structure development;anatomical structure morphogenesis;anterior/posterior pattern specification;behavior;biological regulation;biosynthetic process;cell differentiation;cellular biosynthetic process;cellular developmental process;cellular macromolecule biosynthetic process;cellular macromolecule metabolic process;cellular metabolic process;cel…	binding;DNA binding;nucleic acid binding;nucleic acid binding transcription factor activity;sequence-specific DNA binding;sequence-specific DNA binding transcription factor activity	cell part;cytoskeleton;intracellular membrane-bounded organelle;intracellular non-membrane-bounded organelle;intracellular organelle;intracellular organelle part;intracellular part;membrane-bounded organelle;microtubule cytoskeleton;non-membrane-bounded organelle;nuclear part;nucleoplasm;nucleus;organelle;organelle part		Nucleus		2			tr|I3L383|I3L383_HUMAN Homeobox protein Hox-B8 (Fragment) OS=Homo sapiens OX=9606 GN=HOXB8 PE=1 SV=1;tr|I3L3R1|I3L3R1_HUMAN Homeobox B8, isoform CRA_a OS=Homo sapiens OX=9606 GN=HOXB8 PE=1 SV=1;sp|P17481|HXB8_HUMAN Homeobox protein Hox-B8 OS=Homo sapiens O
5215	Q14451;Q14451-3;Q14451-4;Q14451-2;J3QL76	Growth factor receptor-bound protein 7	GRB7		-0.163136	2.91368	21.2655	21.2785	21.3183	21.4516	21.471	21.4291	12546000000	15	15	5	29.9	532;555;498;447;118	59.68	0	116.57	biological regulation;blood coagulation;cell migration;cell motility;cell surface receptor linked signaling pathway;cellular component assembly;cellular component assembly at cellular level;cellular component movement;cellular component organization;cellular component organization at cellular level;cellular component organization or biogenesis;cellular component organization or biogenesis at cell…	binding;binding, bridging;enzyme binding;identical protein binding;kinase binding;lipid binding;nucleic acid binding;phosphatidylinositol binding;phospholipid binding;protein binding;protein binding, bridging;protein kinase binding;RNA binding;SH3/SH2 adaptor activity;signaling adaptor activity	adherens junction;anchoring junction;cell junction;cell part;cell projection;cell-substrate adherens junction;cell-substrate junction;cytoplasmic part;cytosol;focal adhesion;intracellular non-membrane-bounded organelle;intracellular organelle;intracellular part;macromolecular complex;membrane;non-membrane-bounded organelle;organelle;plasma membrane;ribonucleoprotein complex;RNA granule;stress gra…		Cell junction;Cell membrane;Cell projection;Cytoplasm;Cytoplasmic granule;Focal adhesion	Peripheral membrane protein	31			sp|Q14451|GRB7_HUMAN Growth factor receptor-bound protein 7 OS=Homo sapiens OX=9606 GN=GRB7 PE=1 SV=2;sp|Q14451-3|GRB7_HUMAN Isoform 3 of Growth factor receptor-bound protein 7 OS=Homo sapiens OX=9606 GN=GRB7;sp|Q14451-4|GRB7_HUMAN Isoform 4 of Growth fact
1336	B5MC31;Q9NW38;Q9NW38-2;C9J512;B5MCZ6;H7C1M0;C9JZA9	E3 ubiquitin-protein ligase FANCL	FANCL		-0.162945	0.683096	16.9055	17.1167	17.233	17.3388	17.2419	17.1634	109650000	2	2	7	8.6	347;375;380;158;258;288;301	39.799	0	11.874	biological regulation;cellular macromolecule metabolic process;cellular metabolic process;cellular nitrogen compound metabolic process;cellular process;cellular protein metabolic process;cellular response to stimulus;cellular response to stress;DNA metabolic process;DNA repair;gamete generation;macromolecule metabolic process;macromolecule modification;metabolic process;multicellular organismal p…	acid-amino acid ligase activity;binding;catalytic activity;cation binding;enzyme binding;ion binding;ligase activity;ligase activity, forming carbon-nitrogen bonds;metal ion binding;protein binding;small conjugating protein ligase activity;transition metal ion binding;ubiquitin protein ligase binding;ubiquitin-protein ligase activity;zinc ion binding	cell part;cytoplasm;envelope;Fanconi anaemia nuclear complex;intracellular organelle part;intracellular part;macromolecular complex;nuclear envelope;nuclear part;nucleoplasm;nucleoplasm part;organelle envelope;organelle part;protein complex	Ubiquitin mediated proteolysis	Cytoplasm;Nucleus		2			tr|B5MC31|B5MC31_HUMAN E3 ubiquitin-protein ligase FANCL OS=Homo sapiens OX=9606 GN=FANCL PE=1 SV=1;sp|Q9NW38|FANCL_HUMAN E3 ubiquitin-protein ligase FANCL OS=Homo sapiens OX=9606 GN=FANCL PE=1 SV=2;sp|Q9NW38-2|FANCL_HUMAN Isoform 2 of E3 ubiquitin-protein
4079	P35914;P35914-3;P35914-2;H0Y2L7;G5E9S9;B7Z4D4;B7Z212;Q8TB92-5;Q8TB92-2;Q8TB92	Hydroxymethylglutaryl-CoA lyase, mitochondrial	HMGCL		-0.162376	0.773561	22.6251	22.5659	22.7495	22.9177	22.8573	22.6527	10192000000	12	12	10	35.4	325;191;254;182;151;174;237;308;340;370	34.36	0	89.492	acyl-CoA metabolic process;amine catabolic process;amine metabolic process;anatomical structure development;biosynthetic process;branched chain family amino acid catabolic process;branched chain family amino acid metabolic process;carboxylic acid catabolic process;carboxylic acid metabolic process;catabolic process;cellular amine metabolic process;cellular amino acid catabolic process;cellular am…	binding;carbon-carbon lyase activity;carboxylic acid binding;catalytic activity;cation binding;coenzyme binding;cofactor binding;fatty acid binding;fatty-acyl-CoA binding;hydroxymethylglutaryl-CoA lyase activity;identical protein binding;ion binding;lipid binding;lyase activity;magnesium ion binding;manganese ion binding;metal ion binding;monocarboxylic acid binding;oxo-acid-lyase activity;protei…	cell part;cytoplasmic part;intracellular membrane-bounded organelle;intracellular organelle;intracellular organelle lumen;intracellular organelle part;intracellular part;membrane;membrane-bounded organelle;membrane-enclosed lumen;microbody;mitochondrial inner membrane;mitochondrial matrix;mitochondrial membrane;mitochondrial part;mitochondrion;organelle;organelle inner membrane;organelle lumen;or…	Butanoate metabolism;Geraniol degradation;Peroxisome;Synthesis and degradation of ketone bodies;Valine, leucine and isoleucine degradation	Mitochondrion matrix;Peroxisome		37	85		sp|P35914|HMGCL_HUMAN Hydroxymethylglutaryl-CoA lyase, mitochondrial OS=Homo sapiens OX=9606 GN=HMGCL PE=1 SV=2;sp|P35914-3|HMGCL_HUMAN Isoform 3 of Hydroxymethylglutaryl-CoA lyase, mitochondrial OS=Homo sapiens OX=9606 GN=HMGCL;sp|P35914-2|HMGCL_HUMAN Iso
942	A0A7P0TAE3;Q9ULX6-2;Q9ULX6;A0A7P0TAJ5;A0A7P0T847;A0A7P0TBP0;V9GZ50;A0A7P0T9N5;A0A7P0TAD3	A-kinase anchor protein 8-like	AKAP8L		-0.162348	1.868	21.0438	21.1423	21.1568	21.3038	21.2741	21.2521	4678600000	12	12	9	18.1	612;585;646;536;395;408;431;444;465	68.193	0	23.487		binding;cation binding;DEAD/H-box RNA helicase binding;DNA binding;enzyme binding;ion binding;metal ion binding;nucleic acid binding;protein binding	cell part;cytoplasm;intracellular membrane-bounded organelle;intracellular organelle;intracellular organelle part;intracellular part;membrane-bounded organelle;nuclear matrix;nuclear part;nucleoplasm;nucleus;organelle;organelle part		Cytoplasm;Nucleus;Nucleus matrix;Nucleus speckle;PML body		24			tr|A0A7P0TAE3|A0A7P0TAE3_HUMAN A-kinase anchor protein 8-like OS=Homo sapiens OX=9606 GN=AKAP8L PE=1 SV=1;sp|Q9ULX6-2|AKP8L_HUMAN Isoform 2 of A-kinase anchor protein 8-like OS=Homo sapiens OX=9606 GN=AKAP8L;sp|Q9ULX6|AKP8L_HUMAN A-kinase anchor protein 8-
6978	Q8WWL2-3;Q8WWL2-2;Q8WWL2;Q8WWL2-4	Protein spire homolog 2	SPIRE2		-0.162092	2.2168	17.8122	17.7668	17.7751	17.897	17.9906	17.9528	378660000	3	3	4	5.3	666;666;714;581	74.632	0	41.631	actin cytoskeleton organization;actin filament bundle assembly;actin filament organization;actin filament-based process;actin nucleation;biological regulation;cell cycle cytokinesis;cell cycle process;cellular component assembly;cellular component assembly at cellular level;cellular component organization;cellular component organization at cellular level;cellular component organization or biogene…		cell cortex;cell division site part;cell part;cleavage furrow;cytoplasmic part;cytoplasmic vesicle membrane;cytoplasmic vesicle part;cytoskeleton;cytosol;intracellular non-membrane-bounded organelle;intracellular organelle;intracellular organelle part;intracellular part;membrane;non-membrane-bounded organelle;organelle;organelle membrane;organelle part;perinuclear region of cytoplasm;plasma membr…	Dorso-ventral axis formation	Cell membrane;Cytoplasm;Cytoplasmic vesicle membrane;Cytoskeleton;Cytosol	Peripheral membrane protein	3			sp|Q8WWL2-3|SPIR2_HUMAN Isoform 3 of Protein spire homolog 2 OS=Homo sapiens OX=9606 GN=SPIRE2;sp|Q8WWL2-2|SPIR2_HUMAN Isoform 2 of Protein spire homolog 2 OS=Homo sapiens OX=9606 GN=SPIRE2;sp|Q8WWL2|SPIR2_HUMAN Protein spire homolog 2 OS=Homo sapiens OX=9
1294	H0YNL7;B4DEE2;H0YKZ3;H0YMT4;H0YLY9;Q14442;H0YLD0;H0YMV4	Phosphatidylinositol N-acetylglucosaminyltransferase subunit H	PIGH		-0.161441	1.16904	16.4109	16.5825	16.5945	16.7088	16.7247	16.6387	224910000	2	2	8	20.5	83;133;137;183;187;188;137;182	9.5429	0.00024158	2.9436	biosynthetic process;cellular biosynthetic process;cellular lipid metabolic process;cellular macromolecule metabolic process;cellular metabolic process;cellular process;cellular protein metabolic process;C-terminal protein amino acid modification;C-terminal protein lipidation;glycerolipid biosynthetic process;glycerolipid metabolic process;glycerophospholipid biosynthetic process;glycerophospholi…	acetylglucosaminyltransferase activity;catalytic activity;phosphatidylinositol N-acetylglucosaminyltransferase activity;transferase activity;transferase activity, transferring glycosyl groups;transferase activity, transferring hexosyl groups;UDP-glycosyltransferase activity	cell part;cytoplasmic part;endoplasmic reticulum;endoplasmic reticulum membrane;endoplasmic reticulum part;glycosylphosphatidylinositol-N-acetylglucosaminyltransferase (GPI-GnT) complex;intracellular membrane-bounded organelle;intracellular organelle;intracellular organelle part;intracellular part;macromolecular complex;membrane;membrane part;membrane-bounded organelle;organelle;organelle membran…	Glycosylphosphatidylinositol(GPI)-anchor biosynthesis	Cytoplasm		2			tr|H0YNL7|H0YNL7_HUMAN Phosphatidylinositol N-acetylglucosaminyltransferase subunit H OS=Homo sapiens OX=9606 GN=PIGH PE=1 SV=1;tr|B4DEE2|B4DEE2_HUMAN Phosphatidylinositol N-acetylglucosaminyltransferase subunit H OS=Homo sapiens OX=9606 GN=PIGH PE=1 SV=1;
7092	Q92896-3;Q92896-2;Q92896;H3BM42;H3BQU9;H3BRD8;H3BQT1	Golgi apparatus protein 1	GLG1		-0.161035	2.36085	24.6216	24.6634	24.6302	24.835	24.7522	24.8111	89287000000	47	47	7	34	1192;1203;1179;698;305;152;74	135.99	0	301.02	anatomical structure morphogenesis;biological regulation;blood coagulation;bone morphogenesis;cell migration;cell motility;cellular component movement;cellular process;coagulation;developmental process;hemostasis;immune system process;leukocyte migration;locomotion;multicellular organismal process;negative regulation of biological process;negative regulation of cell communication;negative regulat…	binding;protein binding;receptor binding	cell part;cytoplasmic part;extracellular matrix;extracellular membrane-bounded organelle;extracellular organelle;extracellular region part;extracellular vesicular exosome;Golgi apparatus;Golgi apparatus part;Golgi membrane;integral to membrane;intracellular membrane-bounded organelle;intracellular organelle;intracellular organelle part;intracellular part;intrinsic to membrane;membrane;membrane pa…	Cell adhesion molecules (CAMs)	Golgi apparatus membrane	Single-pass type I membrane protein	167	189;455;527;889;926		sp|Q92896-3|GSLG1_HUMAN Isoform 3 of Golgi apparatus protein 1 OS=Homo sapiens OX=9606 GN=GLG1;sp|Q92896-2|GSLG1_HUMAN Isoform 2 of Golgi apparatus protein 1 OS=Homo sapiens OX=9606 GN=GLG1;sp|Q92896|GSLG1_HUMAN Golgi apparatus protein 1 OS=Homo sapiens OX
8452	Q9NSK0;Q9NSK0-3;Q9NSK0-5;C9J8T5;Q9NSK0-4;C9JZE5;H7C4M1;C9JXT5;C9JQU1;C9K0D5;Q9NSK0-2;K7ELP9	Kinesin light chain 4	KLC4		-0.161035	1.60903	22.7207	22.6492	22.6891	22.8057	22.9292	22.8072	16136000000	33	24	12	49.8	619;637;542;271;315;162;159;82;84;91;131;157	68.639	0	140.13		catalytic activity;hydrolase activity;hydrolase activity, acting on acid anhydrides;hydrolase activity, acting on acid anhydrides, in phosphorus-containing anhydrides;microtubule motor activity;motor activity;nucleoside-triphosphatase activity;pyrophosphatase activity	cell part;cytoplasm;cytoskeletal part;intracellular organelle part;intracellular part;kinesin complex;macromolecular complex;microtubule;microtubule associated complex;organelle part;protein complex		Cytoplasm;Cytoskeleton		47			sp|Q9NSK0|KLC4_HUMAN Kinesin light chain 4 OS=Homo sapiens OX=9606 GN=KLC4 PE=1 SV=3;sp|Q9NSK0-3|KLC4_HUMAN Isoform 3 of Kinesin light chain 4 OS=Homo sapiens OX=9606 GN=KLC4;sp|Q9NSK0-5|KLC4_HUMAN Isoform 5 of Kinesin light chain 4 OS=Homo sapiens OX=9606
123	F8W1C5;A0A087X0V5;P29728-2;P29728;A0A7P0T8H9;F8VPI5	2-5-oligoadenylate synthase 2	OAS2		-0.161004	3.03859	19.1508	19.1818	19.1424	19.2937	19.3235	19.3409	1157200000	4	4	6	6.7	608;647;687;719;643;505	69.511	0	11.634	biological regulation;biosynthetic process;carbohydrate metabolic process;catabolic process;cell surface receptor linked signaling pathway;cellular biosynthetic process;cellular carbohydrate metabolic process;cellular catabolic process;cellular macromolecule catabolic process;cellular macromolecule metabolic process;cellular metabolic process;cellular nitrogen compound biosynthetic process;cellul…	2'-5'-oligoadenylate synthetase activity;adenyl nucleotide binding;adenyl ribonucleotide binding;adenylyltransferase activity;ATP binding;binding;catalytic activity;cation binding;double-stranded RNA binding;ion binding;metal ion binding;nucleic acid binding;nucleotide binding;nucleotidyltransferase activity;purine nucleotide binding;purine ribonucleoside triphosphate binding;purine ribonucleotid…	cell part;cytoplasm;cytoplasmic part;cytosol;endoplasmic reticulum;intracellular membrane-bounded organelle;intracellular organelle;intracellular part;membrane;membrane-bounded organelle;mitochondrion;nucleus;organelle;perinuclear region of cytoplasm	Hepatitis C;Measles	Cytoplasm;Perinuclear region		5			tr|F8W1C5|F8W1C5_HUMAN 2-5 oligoadenylate synthase (Fragment) OS=Homo sapiens OX=9606 GN=OAS2 PE=1 SV=2;tr|A0A087X0V5|A0A087X0V5_HUMAN 2-5 oligoadenylate synthase (Fragment) OS=Homo sapiens OX=9606 GN=OAS2 PE=1 SV=2;sp|P29728-2|OAS2_HUMAN Isoform p69 o
2098	G3V553;Q9NWQ4-1;Q9NWQ4-4;Q9NWQ4	G patch domain-containing protein 2-like	GPATCH2L		-0.16094	2.05853	16.3921	16.367	16.3809	16.4968	16.6051	16.5208	63780000	1	1	4	4.1	365;351;477;482	41.896	0.00024093	2.9116							1			tr|G3V553|G3V553_HUMAN G patch domain-containing protein 2-like OS=Homo sapiens OX=9606 GN=GPATCH2L PE=1 SV=1;sp|Q9NWQ4-1|GPT2L_HUMAN Isoform 2 of G patch domain-containing protein 2-like OS=Homo sapiens OX=9606 GN=GPATCH2L;sp|Q9NWQ4-4|GPT2L_HUMAN Isoform
5665	Q5JVM0	Unconventional myosin-VI (Fragment)	MYO6		-0.16055	3.0259	18.5209	18.507	18.5569	18.6731	18.7094	18.6839	347350000	9	1	1	52.3	174	20.601	0.0012645	1.9287							6	116		tr|Q5JVM0|Q5JVM0_HUMAN Unconventional myosin-VI (Fragment) OS=Homo sapiens OX=9606 GN=MYO6 PE=1 SV=1
3652	P14543-2;P14543;O43182-3;O43182-2;O43182	Nidogen-1	NID1		-0.160517	1.99413	16.9737	16.9664	17.006	17.1554	17.1919	17.0804	2255600000	7	7	5	5.8	1114;1247;690;765;974	122.02	0	6.7369	basement membrane organization;biological adhesion;biological regulation;cell adhesion;cell-matrix adhesion;cell-substrate adhesion;cellular component disassembly;cellular component disassembly at cellular level;cellular component organization;cellular component organization at cellular level;cellular component organization or biogenesis;cellular component organization or biogenesis at cellular l…	binding;calcium ion binding;cation binding;collagen binding;extracellular matrix binding;glycoprotein binding;ion binding;laminin binding;metal ion binding;protein binding;proteoglycan binding	basal lamina;basement membrane;cell part;cell periphery;extracellular matrix;extracellular matrix part;extracellular membrane-bounded organelle;extracellular organelle;extracellular region;extracellular region part;extracellular vesicular exosome;membrane-bounded organelle;membrane-bounded vesicle;organelle;vesicle		Basement membrane;Extracellular matrix;Extracellular space;Secreted		10			sp|P14543-2|NID1_HUMAN Isoform 2 of Nidogen-1 OS=Homo sapiens OX=9606 GN=NID1;sp|P14543|NID1_HUMAN Nidogen-1 OS=Homo sapiens OX=9606 GN=NID1 PE=1 SV=3
364	A0A0J9YYJ0;Q8N129	Protein canopy homolog 4	CNPY4		-0.160463	0.706822	14.4708	14.3006	14.501	14.4463	14.7324	14.5751	371070000	1	1	2	8.5	118;248	13.171	0.00047354	2.5066			extracellular region		Secreted		1			tr|A0A0J9YYJ0|A0A0J9YYJ0_HUMAN Protein canopy homolog 4 (Fragment) OS=Homo sapiens OX=9606 GN=CNPY4 PE=1 SV=1;sp|Q8N129|CNPY4_HUMAN Protein canopy homolog 4 OS=Homo sapiens OX=9606 GN=CNPY4 PE=1 SV=1
6939	Q8WUT9	Solute carrier family 25 member 43	SLC25A43		-0.160113	1.947	15.9698	16.0662	16.0443	16.1471	16.2191	16.1944	46308000	1	1	1	2.3	341	37.718	0.0099923	1.1585	cellular process;establishment of localization;transmembrane transport;transport		cell part;cytoplasmic part;integral to membrane;intracellular organelle part;intracellular part;intrinsic to membrane;membrane;membrane part;mitochondrial inner membrane;mitochondrial membrane;mitochondrial part;organelle inner membrane;organelle membrane;organelle part		Mitochondrion inner membrane	Multi-pass membrane protein	1			sp|Q8WUT9|S2543_HUMAN Solute carrier family 25 member 43 OS=Homo sapiens OX=9606 GN=SLC25A43 PE=2 SV=2
971	A0A804HHW5;Q99714;Q99714-2;Q5H928	3-hydroxyacyl-CoA dehydrogenase type-2	HSD17B10		-0.15998	2.7032	22.7915	22.7691	22.765	22.9348	22.9711	22.8995	34509000000	10	10	4	55.8	217;261;252;169	22.278	0	200.86	amine catabolic process;amine metabolic process;branched chain family amino acid catabolic process;branched chain family amino acid metabolic process;carboxylic acid catabolic process;carboxylic acid metabolic process;catabolic process;cellular amine metabolic process;cellular amino acid catabolic process;cellular amino acid metabolic process;cellular catabolic process;cellular ketone metabolic p…	3-hydroxy-2-methylbutyryl-CoA dehydrogenase activity;3-hydroxyacyl-CoA dehydrogenase activity;catalytic activity;cholate 7-alpha-dehydrogenase activity;oxidoreductase activity;oxidoreductase activity, acting on CH-OH group of donors;oxidoreductase activity, acting on the CH-OH group of donors, NAD or NADP as acceptor;steroid dehydrogenase activity;steroid dehydrogenase activity, acting on the CH-…	cell part;cytoplasm;cytoplasmic part;endoplasmic reticulum;intracellular membrane-bounded organelle;intracellular organelle;intracellular organelle lumen;intracellular organelle part;intracellular part;membrane;membrane-bounded organelle;membrane-enclosed lumen;mitochondrial inner membrane;mitochondrial matrix;mitochondrial membrane;mitochondrial part;mitochondrion;organelle;organelle inner membr…	Alzheimer's disease;Valine, leucine and isoleucine degradation	Mitochondrion		61	136;178		tr|A0A804HHW5|A0A804HHW5_HUMAN 3-hydroxyacyl-CoA dehydrogenase type-2 OS=Homo sapiens OX=9606 GN=HSD17B10 PE=1 SV=1;sp|Q99714|HCD2_HUMAN 3-hydroxyacyl-CoA dehydrogenase type-2 OS=Homo sapiens OX=9606 GN=HSD17B10 PE=1 SV=3;sp|Q99714-2|HCD2_HUMAN Isoform 2 o
5354	Q15417-3;Q15417;E9PDU6;Q15417-2	Calponin-3;Calponin	CNN3		-0.159845	0.961958	16.821	16.6909	16.736	16.801	17.0341	16.8924	154530000	5	2	4	15.9	283;329;185;288	31.38	0	9.8402	actin cytoskeleton organization;actin filament-based process;actomyosin structure organization;cell differentiation;cellular component organization;cellular component organization at cellular level;cellular component organization or biogenesis;cellular component organization or biogenesis at cellular level;cellular developmental process;cellular process;cytoskeleton organization;developmental pro…		actin cytoskeleton;adherens junction;anchoring junction;cell junction;cell part;cell-substrate adherens junction;cell-substrate junction;cytoplasm;cytoskeleton;focal adhesion;intracellular non-membrane-bounded organelle;intracellular organelle;intracellular part;non-membrane-bounded organelle;organelle				2			sp|Q15417-3|CNN3_HUMAN Isoform 3 of Calponin-3 OS=Homo sapiens OX=9606 GN=CNN3;sp|Q15417|CNN3_HUMAN Calponin-3 OS=Homo sapiens OX=9606 GN=CNN3 PE=1 SV=1;tr|E9PDU6|E9PDU6_HUMAN Calponin (Fragment) OS=Homo sapiens OX=9606 GN=CNN3 PE=1 SV=1;sp|Q15417-2|CNN3_H
3451	P06732;H0YJG0;A0A0S2Z471;P12277;H0YJJ7;G3V4N7;Q6ZQV5-2;Q6ZQV5	Creatine kinase M-type;Creatine kinase M-type, N-terminally processed;Creatine kinase B-type	CKM;CKB		-0.159417	2.50756	15.1833	15.1699	15.1796	15.2918	15.3423	15.3769	79313000	3	1	8	5.2	381;179;405;381;20;217;62;82	43.101	0.0099978	1.1607	amine biosynthetic process;amine metabolic process;anatomical structure development;anion homeostasis;biological regulation;biosynthetic process;carboxylic acid biosynthetic process;carboxylic acid metabolic process;cellular amine metabolic process;cellular amino acid biosynthetic process;cellular amino acid metabolic process;cellular anion homeostasis;cellular biosynthetic process;cellular chemi…	adenyl nucleotide binding;adenyl ribonucleotide binding;ATP binding;binding;catalytic activity;creatine kinase activity;enzyme binding;kinase activity;nucleotide binding;phosphotransferase activity, nitrogenous group as acceptor;protein binding;purine nucleotide binding;purine ribonucleoside triphosphate binding;purine ribonucleotide binding;ribonucleotide binding;transferase activity;transferase…	cell part;cytoplasmic part;cytosol;extracellular membrane-bounded organelle;extracellular organelle;extracellular region part;extracellular vesicular exosome;intracellular membrane-bounded organelle;intracellular organelle;intracellular part;membrane-bounded organelle;membrane-bounded vesicle;mitochondrion;organelle;vesicle	Arginine and proline metabolism	Cytoplasm		1	240		sp|P06732|KCRM_HUMAN Creatine kinase M-type OS=Homo sapiens OX=9606 GN=CKM PE=1 SV=2;tr|H0YJG0|H0YJG0_HUMAN Creatine kinase (Fragment) OS=Homo sapiens OX=9606 GN=CKB PE=1 SV=1;tr|A0A0S2Z471|A0A0S2Z471_HUMAN Creatine kinase (Fragment) OS=Homo sapiens OX=960
3801	P20827-2;P20827	Ephrin-A1;Ephrin-A1, secreted form	EFNA1		-0.159313	1.36974	17.9482	17.9967	18.1044	18.2313	18.16	18.136	592410000	2	2	2	9.3	183;205	21.246	0.0050505	1.4997	activation of MAPK activity;anatomical structure formation involved in morphogenesis;anatomical structure morphogenesis;angiogenesis;aortic valve morphogenesis;axon guidance;biological adhesion;biological regulation;cardiac epithelial to mesenchymal transition;cell adhesion;cell communication;cell migration;cell morphogenesis;cell morphogenesis involved in differentiation;cell motility;cell surfa…	binding;ephrin receptor binding;protein binding;receptor binding	anchored to membrane;anchored to plasma membrane;cell part;extracellular membrane-bounded organelle;extracellular organelle;extracellular region;extracellular region part;extracellular vesicular exosome;integral to membrane;integral to plasma membrane;intrinsic to membrane;intrinsic to plasma membrane;membrane;membrane part;membrane-bounded organelle;membrane-bounded vesicle;organelle;plasma memb…	Axon guidance	Cell membrane;Secreted	GPI-anchor;Lipid-anchor	2			sp|P20827-2|EFNA1_HUMAN Isoform 2 of Ephrin-A1 OS=Homo sapiens OX=9606 GN=EFNA1;sp|P20827|EFNA1_HUMAN Ephrin-A1 OS=Homo sapiens OX=9606 GN=EFNA1 PE=1 SV=2
[truncated: 8,405 more rows]
