# Supplementary material for: SLC25A45 is required for mitochondrial uptake of methylated amino acids and de novo carnitine biosynthesis
Source: Mol Cell. 2025 Nov 6;85(21):4093–4104.e8. doi: 10.1016/j.molcel.2025.08.018 (PMC12594208; doi:10.1016/j.molcel.2025.08.018)
Supplement: Table S2. Metabolomics data, related to Figures 1, 3, and 4 [file mmc3.xlsx]

## Sheet: Figure S2A and S2B
	Normalized Peak Area
	WT AsPC1 + EV			SLC25A45 KO #1 + EV			SLC25A45 KO #1 + SLC25A45-FLAG			SLC25A45 KO #2			SLC25A45 KO #3			SLC25A45 KO #4
	1	2	3	1	2	3	1	2	3	1	2	3	1	2	3	1	2	3
1-methylnicotinamide	2001.14	743.813	1639.34	1044.9	1003.81	606.97	2150.51	539.793	692.583	1120.05	348.849	992.763	295.683	644.361	1049.97	840.658	1462.99	328.589
3-Hydroxybutyric acid	18647.8	17786.2	14913.3	11468	13763.6	13003.3	8707.51	14958.8	13103	13151.9	16500	16044.7	14972.4	18170	14304.9	18069.8	11758.8	18620.4
a-ketoglutarate	422840	409006	425195	501792	508421	480233	424572	444980	462609	437629	464990	470028	454922	606871	435159	460422	343954	447872
Acetyl CoA	77157.4	76742.5	66571.8	57464.2	55082.2	59721.3	56519.8	55559.4	61239.6	65504.2	70717.2	65774.8	72925.3	102997	72630.3	78208.6	56224.5	63925.3
acetyl-carnitine	6.64996e+06	6.87228e+06	6.19184e+06	8.51014e+06	8.36831e+06	8.41681e+06	7.83596e+06	8.61226e+06	8.13865e+06	6.9707e+06	6.83172e+06	6.86442e+06	5.34429e+06	6.93274e+06	4.92964e+06	5.24686e+06	3.58235e+06	4.72711e+06
Adenine	699303	707021	671301	621741	705334	652831	706626	599668	668338	425157	507647	522374	521063	712221	545568	641373	487596	554478
Adenosine	248502	288879	252067	134136	155034	173165	149814	82461.5	111011	212804	221779	280312	330085	598419	345698	226353	206405	273992
ADP	336054	329505	298005	322353	348166	335040	281607	266410	277736	278052	282876	330427	268966	383237	283309	308000	235837	313745
AICAR	42.1794	18.556	88.4896	136.817	130.154	105.556	67.469	69.984	134.2	85.02	44.0248	54.2901	7.51542	82.0514	8.93134	8.61039	12.5697	12.0928
Alanine	2.00495e+07	1.73414e+07	1.82537e+07	1.88289e+07	1.83579e+07	1.91726e+07	1.56838e+07	1.64584e+07	1.52316e+07	1.23106e+07	1.40047e+07	1.39327e+07	1.16535e+07	1.60542e+07	1.20398e+07	1.5739e+07	1.18224e+07	1.63446e+07
AMP	71106.9	75015.4	66697.8	70195.6	75079.1	82097.1	58811.9	61191.4	61693.3	71759.4	67812.4	87523.7	60728.2	91907.3	55906.2	63716.9	53621.9	64220.9
Arginine	25.7437	456.696	169.619	353.954	466.736	617.228	87.5034	534.248	65.5977	260.543	107.012	150.865	371.059	122.201	98.7438	419.316	55.7552	23.9268
Asparagine	34360.6	8251.56	23801	35905.4	36972.9	27389.2	28029.8	22998.8	33640.2	19524.7	10309.1	10767.3	21422.8	13480.3	5905.95	17963.2	11767.9	19352.3
Aspartate	2.99748e+07	2.85657e+07	2.79772e+07	2.62401e+07	2.60909e+07	2.67851e+07	2.00064e+07	2.05466e+07	2.05754e+07	2.50466e+07	2.6133e+07	2.66073e+07	2.7882e+07	3.65367e+07	2.71437e+07	3.27245e+07	2.49552e+07	3.14925e+07
ATP	6.18817e+06	5.92391e+06	5.32414e+06	6.10294e+06	5.88879e+06	6.2269e+06	5.3645e+06	5.479e+06	5.55045e+06	5.65977e+06	6.05855e+06	5.94459e+06	5.95177e+06	8.01942e+06	5.88945e+06	6.25761e+06	4.98757e+06	5.99272e+06
beta Alanine	2.06018e+07	1.79846e+07	1.87897e+07	1.97142e+07	1.9257e+07	1.99364e+07	1.63282e+07	1.72135e+07	1.61299e+07	1.28119e+07	1.44615e+07	1.44624e+07	1.20931e+07	1.67153e+07	1.25686e+07	1.62971e+07	1.22701e+07	1.68895e+07
betaine	1.2061e+07	1.07637e+07	1.12452e+07	1.49912e+07	1.49697e+07	1.4485e+07	2.13697e+07	2.21327e+07	2.16153e+07	2.74918e+07	2.92128e+07	2.93157e+07	3.17511e+07	3.93869e+07	2.95494e+07	2.09434e+07	1.59802e+07	2.01782e+07
carbamoyl Aspartate	28778.5	39309.8	34461.6	30606.9	38970.9	38134	34571.4	35208.6	29010.1	28302.7	31313.3	32987.2	32531.5	43490.4	41574.2	32688.6	22868.6	35976.9
carnitine	1.08877e+07	1.01742e+07	1.0102e+07	9.29422e+06	8.97422e+06	9.66544e+06	1.00841e+07	9.9115e+06	1.00193e+07	9.18225e+06	1.03183e+07	9.84401e+06	8.54591e+06	1.20223e+07	8.65023e+06	8.64667e+06	6.31733e+06	8.35582e+06
Choline	7540.66	8064.98	13133.9	6561.66	9934.72	7051.89	6023.96	9446.58	10542.6	20123.7	12064.7	12166.7	18820	20891.4	7190.55	13614.8	11607.4	5432.56
Citrate/Isocitrate	1.4112e+07	1.2824e+07	1.20363e+07	1.13059e+07	1.12405e+07	1.15563e+07	9.40014e+06	1.01319e+07	1.00725e+07	1.07658e+07	1.17744e+07	1.13444e+07	1.06694e+07	1.38243e+07	9.9983e+06	1.27872e+07	1.02282e+07	1.21776e+07
Citrulline	328569	345133	316416	368671	351639	339777	284826	285596	293565	201366	232448	210397	173434	232188	174265	239877	180753	292162
Creatine	1.19255e+06	1.06676e+06	1.11035e+06	1.94179e+06	1.86712e+06	2.05321e+06	1.86788e+06	1.92426e+06	1.81158e+06	920328	986069	985640	933600	1.19808e+06	849711	1.0035e+06	742468	977076
CTP	5364.31	1024.71	839.057	1701.39	565.594	3525.09	1855.38	2067.49	1323.36	4873.8	522.548	835.917	688.381	2142.56	952.773	2313.46	1235.46	3665.54
Cystathionine	935.307	675.785	375.515	46.3406	652.77	563.933	289.576	778.254	74.106	618.001	420.161	438.581	553.512	312.269	633.516	396.198	444.357	57.1264
Cystine	2977.48	2423.65	4764.19	807.659	2939.17	2807.29	946.269	1014	1783.11	2854.93	1766.52	370.801	1685.89	1037.32	658.879	1419.21	2014.86	601.899
Cytidine	7781.52	5358.69	5603.65	3990.36	5421.27	5719.23	7437.82	6314.08	5762.44	10597.6	6271.69	7461.4	10344.9	14322.8	9287.24	6172.83	5727.55	3903.46
Cytosine	3525.02	4721.96	6176.11	3876.06	2886.83	2993.6	3128.67	1514.61	3268.07	2436.58	2069.14	3337.36	3983.87	6483.28	3642.54	4563.23	3082.98	3000.5
Deoxycarnitine	1.39646e+06	1.21886e+06	1.26134e+06	724490	662446	736276	1.66112e+06	1.61659e+06	1.51806e+06	711501	881109	768349	671824	967429	695352	613515	461716	562957
dihydroxyacetone phosphate (DHAP)	290843	303353	232213	146575	143332	130934	112692	120407	124747	124609	108279	110174	124944	185357	144012	215564	161286	197648
Dimethylarginine	60725.3	57886.5	61863.8	41280.5	46160.3	42054	134115	142565	151074	29279.8	35049.6	28825.3	27196.7	34588.7	26485.4	28509.1	21298.6	28409.2
fructose 1,6-diphosphate	681720	610440	442213	256672	258992	259778	213104	232182	226996	264168	237503	263656	242988	332487	256580	396283	333365	398492
Glucose	3.07003e+06	2.81229e+06	3.18369e+06	3.39957e+06	3.05346e+06	3.17923e+06	3.51907e+06	3.71664e+06	3.69137e+06	2.38628e+06	2.71348e+06	2.29023e+06	2.26185e+06	2.91399e+06	2.08111e+06	2.94077e+06	2.11485e+06	2.88571e+06
Glucose 6-phosphate	170266	166123	158828	237486	241530	250979	239046	256094	265326	135270	131579	142675	131866	189900	134001	167750	124158	157416
Glutamate	2.83657e+07	2.83716e+07	2.54455e+07	3.04928e+07	2.8151e+07	2.99125e+07	2.58981e+07	2.78158e+07	2.72132e+07	2.25158e+07	2.16462e+07	2.24667e+07	2.43885e+07	3.19491e+07	2.36796e+07	2.85095e+07	2.1727e+07	2.65907e+07
Glutamine	4.1232e+07	4.03292e+07	3.74684e+07	5.18714e+07	4.55524e+07	4.91547e+07	3.49467e+07	3.7353e+07	3.72574e+07	2.63689e+07	2.64061e+07	2.70782e+07	2.65666e+07	3.29579e+07	2.53024e+07	3.46703e+07	2.64856e+07	3.4284e+07
Glyceraldehyde 3-phosphate	290843	303353	232213	146575	143332	130934	112692	120407	124747	124609	108279	110174	124944	185357	144012	215564	161286	197648
Glycine	354156	342261	345463	364680	381408	340159	342501	373481	355216	372502	331556	349636	285819	363459	274104	318120	245546	289768
GMP	12962.8	11689.3	10579.3	10861.5	10828.5	9528.07	9449.01	10213.1	9348.75	8370.8	10103.5	11320	7792.36	10727.2	9788.89	8134.1	8558.52	9185.29
GSH	4.34938e+07	4.50392e+07	4.3076e+07	3.41444e+07	3.19475e+07	3.34279e+07	2.95734e+07	3.08532e+07	3.01507e+07	3.87552e+07	4.41053e+07	4.52478e+07	4.09754e+07	5.29376e+07	4.066e+07	4.39284e+07	3.42877e+07	4.18443e+07
GSSG	179780	147465	148986	101285	105365	109845	150834	134468	146334	279614	226216	235250	186359	281994	166651	173862	126753	175858
GTP	425404	406459	356834	389622	361946	390929	332220	330012	350785	334768	353110	361712	352617	471106	341527	395689	315267	397461
guanine	123181	63038.3	74526.9	80800.6	76587.6	114701	54640.1	86004.7	57404.7	73314.6	50132.1	39705.5	41149.8	82046.1	42004.7	75281.5	25952.9	90968.4
guanosine	3880.65	3193.74	3207.42	3488.2	2807.18	3618.64	4628.87	4022.37	3440.75	2494.93	4485.57	4577.57	5932.98	8549.68	4764.32	3731.89	3754.64	4178.14
IMP	602.201	572.275	428.39	320.17	368.359	297.569	470.649	635.212	224.661	0	163.982	817.001	409.559	435.945	713.409	433.688	182.203	654.045
IsoLeucine	2.05495e+07	1.8365e+07	1.70021e+07	2.28311e+07	2.1916e+07	2.15321e+07	1.98507e+07	1.96062e+07	2.00628e+07	1.2581e+07	1.32862e+07	1.23639e+07	1.17775e+07	1.51213e+07	1.11701e+07	1.57164e+07	1.10252e+07	1.55066e+07
Kynurenine	25415.6	21505.7	18044.4	20420.2	26896.2	30012	27766.3	28783.3	26963	16095.1	16582.1	14312.4	10114.3	15910.1	12294.8	15251	11420.8	16116.5
Lactate	7.27406e+06	7.51792e+06	6.80446e+06	4.76124e+06	4.64601e+06	4.36914e+06	5.17574e+06	5.46208e+06	5.86197e+06	4.51856e+06	4.68572e+06	4.41369e+06	4.39229e+06	5.87156e+06	4.65173e+06	5.51074e+06	4.23237e+06	5.41685e+06
Leucine	1.71379e+07	1.67127e+07	1.62651e+07	1.95938e+07	1.96827e+07	1.99262e+07	1.72424e+07	1.69257e+07	1.71206e+07	1.18059e+07	1.1568e+07	1.17248e+07	1.09787e+07	1.28481e+07	9.87433e+06	1.36943e+07	1.01488e+07	1.31201e+07
Lysine	2914.41	567.906	1676.87	2732.58	62.4304	204.727	1356.17	1533.15	35.1283	2533.91	2704.5	1523.21	1083.48	2422.7	2013	1702.9	1255.2	1367.3
Malate	1.15398e+07	1.14015e+07	1.02551e+07	8.17116e+06	8.4797e+06	8.43427e+06	7.19008e+06	7.66461e+06	8.12678e+06	8.73627e+06	8.88719e+06	9.30073e+06	9.81877e+06	1.25277e+07	9.38618e+06	1.2004e+07	9.21133e+06	1.14337e+07
methionine	1.46378e+07	1.25282e+07	1.34048e+07	1.46313e+07	1.38241e+07	1.40671e+07	1.19594e+07	1.18269e+07	1.22314e+07	8.99861e+06	8.81007e+06	9.23559e+06	7.34447e+06	9.69737e+06	7.25491e+06	1.0252e+07	7.80881e+06	1.04007e+07
N-acetylglutamic acid (NAG)	3878.23	4850.55	5119.76	3129.96	3612.21	2704.17	5250.16	1013.57	6691.08	1646.29	2450.18	1820.73	2145.91	2076.54	2681.38	1558.33	0	3451.77
NAD+	42093.6	47568.6	42701.5	39645.9	52143	42974.5	36372.7	45457.1	38003.8	36301.8	41504.9	34529.8	28834.9	50797.9	34772.7	59516.3	36730.4	46731.9
NADH	554905	528120	498661	379269	375101	367385	351232	373347	417736	351943	335534	382980	393217	522128	379745	434638	322249	419357
Orotidine	26016.9	23219.3	22393.1	24006.3	18420.3	26732.4	33176.3	24641.4	25213.5	20566.5	24840.9	17700.7	20339.4	20645.7	16973.3	32803.7	29920.4	28032.5
pentose phosphate	12666.8	14919	16584.9	15095.7	11316.8	12257.9	11783.5	12143.5	14828.6	5569.33	3409.76	2697.64	5203.92	8156.22	8962.09	10460.8	7522.82	10549.5
Phenylalanine	1.78624e+07	1.83871e+07	1.69583e+07	1.95621e+07	2.12365e+07	2.10884e+07	1.7209e+07	1.93611e+07	1.93414e+07	1.19488e+07	1.28153e+07	1.15785e+07	1.03417e+07	1.39715e+07	1.08464e+07	1.48057e+07	1.12391e+07	1.32068e+07
phosphoenolpyruvate (PEP)	59749.3	52401	46975	32029	31512.6	36910	31679.1	30017.8	30938.9	42908.3	47376.3	46946.6	39370.4	53138.6	38561.5	57272.2	48304.4	60219.5
proline	3.51742e+07	3.31987e+07	3.43512e+07	5.18999e+07	5.09524e+07	5.50345e+07	4.40044e+07	4.46373e+07	4.46993e+07	2.3671e+07	2.46317e+07	2.39778e+07	2.11886e+07	2.76496e+07	2.12191e+07	2.50226e+07	1.85007e+07	2.52407e+07
Propionyl-carnitine	223374	200449	197173	500401	495223	511737	539456	507492	493036	213587	257882	217407	192978	237238	176361	180396	131838	163393
Pseudouridine	17858.6	19796.1	16199.5	21350	21505.3	21386.1	24439	25028	20261.5	20095.6	21892.3	22038.6	22747.8	27079.7	19932.8	19697.7	15484.4	20040.3
Pyroglutamic acid	1.09046e+06	916666	953450	1.17586e+06	1.1447e+06	1.19963e+06	1.11413e+06	1.17378e+06	1.29062e+06	683294	826662	748570	823826	1.03576e+06	822864	920946	661070	914023
Pyruvate	471869	463067	483063	404970	341590	377262	354814	458445	475964	385592	451712	388820	374275	487932	364684	482764	325699	466614
S-Adenosyl-L-Homocysteine (SAH)	43325.7	44726.8	39681.2	36623.3	36309.1	38324.8	33316.9	37444.8	37349	30633.4	28414.8	33124.6	26282.8	39117.6	28344.5	31963	25403.5	31152.5
S-Adenosyl-L-methionine (SAM)	7216.77	6455.98	6288.76	4655.06	1437.49	3820.86	5567.87	5944.98	5029.42	4439.33	2329.91	4700.56	3841.84	5539.36	4108.34	5973.9	4394.04	5734.6
Sedoheptulose-7-phosphate	7760.95	7644.34	10242.6	17715.4	20176.7	18689.3	21266.8	20314.1	22982.4	11631.3	15679.7	14239.9	9313.07	10971.9	8913.24	8332.23	6350.53	8748.93
Serine	768042	728221	653366	511076	533545	485167	330908	317081	336076	428932	390773	374519	298269	394116	311526	499859	363151	451491
Succinate	2.7057e+06	2.52197e+06	2.56498e+06	1.57553e+07	1.57651e+07	1.60435e+07	1.2605e+07	1.29395e+07	1.27663e+07	4.27998e+06	4.48143e+06	4.51391e+06	2.35316e+06	3.02676e+06	2.2463e+06	1.74863e+06	1.29419e+06	1.66574e+06
Taurine	3.99003e+06	3.72721e+06	3.65143e+06	2.26616e+06	2.24676e+06	2.3874e+06	2.17724e+06	2.27357e+06	2.32866e+06	2.89843e+06	3.19553e+06	3.06432e+06	3.03088e+06	3.89698e+06	2.84448e+06	3.40647e+06	2.37079e+06	3.38841e+06
threonine	2.37921e+07	2.43315e+07	2.33823e+07	2.13737e+07	2.02199e+07	2.18543e+07	1.69834e+07	1.96446e+07	1.78411e+07	1.61849e+07	1.72383e+07	1.60185e+07	1.30842e+07	1.73182e+07	1.35815e+07	1.86376e+07	1.36974e+07	1.91164e+07
Thymine	1803.33	1677.1	1653.55	2075.36	2230.67	2731.32	1465.65	3561.75	1972.52	1999.75	1900.24	957.306	2079.39	1473.84	1230.3	1934.28	1644.59	1899.42
Trimethyllysine	58020	54692.2	57038.2	56556	65764.2	55768.4	75946.2	68193.2	70009.3	63662.7	62514.4	57516.4	49979.8	79489.4	57880.4	47780.1	36814.8	48946.8
tryptophan	4.50976e+06	4.57023e+06	4.05917e+06	5.16556e+06	4.80785e+06	5.0988e+06	4.34098e+06	4.28354e+06	4.53477e+06	3.01906e+06	2.96199e+06	2.88293e+06	2.64818e+06	3.30441e+06	2.44801e+06	3.62542e+06	2.68096e+06	3.43368e+06
Tyrosine	1.16909e+07	1.06234e+07	1.05963e+07	1.21152e+07	1.13445e+07	1.18355e+07	1.08612e+07	1.05316e+07	1.01824e+07	7.08971e+06	7.96927e+06	7.07721e+06	6.16799e+06	8.32146e+06	6.2382e+06	8.61147e+06	6.15642e+06	7.49918e+06
UMP	24834.6	23267	22119.4	18083.5	22013.2	23745.7	20711.5	20378.6	21170.8	17595.6	18236.6	22925.9	16362.5	25027.1	15732.5	16963.4	12974.2	18035.5
Uracil	28664.8	27210.3	27151.4	27131	29900.6	31943.4	34217.6	32116	31548.5	36294.4	39278.4	40050.3	34734.9	45972.8	31542.4	32228.4	28320.2	32668.5
urate	47781.9	45946	50629.9	29619.2	26451.8	27769.4	34524	43341.5	44590.7	56779	62296.3	54805.5	48563.8	61941.7	45766.4	49737	36933.4	47616
Uridine	12346.6	12170.8	10322.5	14018.8	16799.5	19902	20414.3	22364.9	22165.1	16248.9	16856.8	15059	16955.7	23667.1	19275.9	15900	12319.7	14019
UTP	2.80734e+06	2.67296e+06	2.42045e+06	2.24328e+06	2.16231e+06	2.2828e+06	2.03156e+06	2.05865e+06	2.1075e+06	2.23182e+06	2.51739e+06	2.33997e+06	2.27908e+06	2.98742e+06	2.23199e+06	2.69882e+06	2.07007e+06	2.59538e+06
Valine	1.33639e+07	1.28572e+07	1.1167e+07	1.39329e+07	1.30713e+07	1.43205e+07	1.1612e+07	1.17971e+07	1.29016e+07	8.53088e+06	8.76998e+06	9.00964e+06	7.92174e+06	9.77796e+06	6.66833e+06	9.39577e+06	7.28139e+06	9.89707e+06
Xanthine	169062	148136	153661	181546	175559	171545	193434	200018	199411	166415	178510	175459	165593	235117	170236	173151	132347	152069
	Log2 fold change
	WT AsPC1 + EV			SLC25A45 KO #1 + EV			SLC25A45 KO #1 + SLC25A45-FLAG			SLC25A45 KO #2			SLC25A45 KO #3			SLC25A45 KO #4
	1	2	3	1	2	3	1	2	3	1	2	3	1	2	3	1	2	3
1-methylnicotinamide	0.571842	-0.855971	0.284129	-0.36562	-0.42349	-1.14929	0.675698	-1.3185	-0.95892	-0.26542	-1.94831	-0.43946	-2.18686	-1.06304	-0.35863	-0.67939	0.119939	-2.03463
3-Hydroxybutyric acid	0.130215	0.0619715	-0.19219	-0.57118	-0.30793	-0.38991	-0.96846	-0.1878	-0.37889	-0.37352	-0.04633	-0.08669	-0.18648	0.092772	-0.25228	0.08479	-0.53504	0.128092
a-ketoglutarate	0.013326	-0.0346646	0.021338	0.260304	0.279239	0.196949	0.019225	0.086955	0.143008	0.062924	0.150414	0.165961	0.118835	0.534604	0.054758	0.13617	-0.28457	0.0963006
Acetyl CoA	0.073558	0.0657789	-0.13934	-0.35158	-0.41266	-0.296	-0.37549	-0.40022	-0.25978	-0.16266	-0.05219	-0.15671	-0.00783	0.490277	-0.01367	0.09308	-0.38305	-0.197859
acetyl-carnitine	0.018512	0.0659544	-0.08447	0.374348	0.350101	0.358438	0.255274	0.391557	0.309955	0.086469	0.057414	0.064303	-0.29684	0.078591	-0.41335	-0.32338	-0.87393	-0.473875
Adenine	0.014374	0.0302104	-0.04458	-0.15523	0.026764	-0.08483	0.029404	-0.20738	-0.05097	-0.70355	-0.44772	-0.40646	-0.41009	0.040781	-0.34379	-0.11038	-0.50586	-0.320412
Adenosine	-0.07925	0.137956	-0.0587	-0.96882	-0.75993	-0.60036	-0.80934	-1.67072	-1.24181	-0.30298	-0.24339	0.094525	0.330326	1.18865	0.397003	-0.21393	-0.34703	0.0616223
ADP	0.067249	0.0388587	-0.10611	0.007198	0.118333	0.062891	-0.18776	-0.2678	-0.20773	-0.20609	-0.18127	0.042888	-0.25402	0.256792	-0.17907	-0.05851	-0.44365	-0.0318517
AICAR	0.038562	-1.14609	1.10753	1.7362	1.66418	1.36196	0.716248	0.769049	1.70834	1.04983	0.100342	0.402712	-2.45005	0.998552	-2.20103	-2.25383	-1.70803	-1.76382
Alanine	0.114907	-0.0944383	-0.02047	0.02429	-0.01226	0.050386	-0.23939	-0.16983	-0.2816	-0.58876	-0.40275	-0.41019	-0.6679	-0.20571	-0.62085	-0.23431	-0.64714	-0.179844
AMP	0.005052	0.0822487	-0.0873	-0.01356	0.083473	0.212393	-0.26883	-0.21161	-0.19983	0.01823	-0.06339	0.304734	-0.22257	0.375241	-0.34193	-0.15326	-0.40212	-0.141895
Arginine	-2.28965	1.85929	0.430359	1.49162	1.89067	2.29386	-0.52453	2.08557	-0.94022	1.04958	-0.23417	0.261316	1.55971	-0.04269	-0.35018	1.7361	-1.17476	-2.39524
Asparagine	0.862582	-1.19543	0.332852	0.926031	0.968296	0.535435	0.568791	0.283388	0.832015	0.047127	-0.87426	-0.81151	0.180976	-0.48732	-1.67793	-0.07313	-0.68332	0.0343327
Aspartate	0.056321	-0.0131451	-0.04318	-0.13566	-0.14388	-0.106	-0.52697	-0.48853	-0.4865	-0.20281	-0.14156	-0.11561	-0.04809	0.341916	-0.08681	0.182943	-0.20809	0.127579
ATP	0.093309	0.0303459	-0.12366	0.0733	0.021768	0.102311	-0.11276	-0.08229	-0.0636	-0.03546	0.062769	0.035375	0.037115	0.467294	0.021928	0.109409	-0.21787	0.0470081
beta Alanine	0.109609	-0.0863958	-0.02321	0.046074	0.012224	0.062243	-0.22579	-0.14962	-0.24342	-0.57568	-0.40094	-0.40085	-0.65897	-0.19199	-0.60333	-0.22854	-0.63801	-0.177035
betaine	0.088404	-0.0757679	-0.01264	0.402173	0.400105	0.352614	0.913623	0.964236	0.930114	1.27706	1.36466	1.36973	1.48487	1.79577	1.38119	0.884558	0.494346	0.830856
carbamoyl Aspartate	-0.23663	0.213264	0.023366	-0.14776	0.200774	0.169454	0.027954	0.054305	-0.22507	-0.26068	-0.11485	-0.03972	-0.05979	0.359075	0.294066	-0.05284	-0.56826	0.0854484
carnitine	0.068608	-0.0291647	-0.03944	-0.15968	-0.21023	-0.10318	-0.04201	-0.06691	-0.05131	-0.17717	-0.00889	-0.07677	-0.28078	0.211624	-0.26328	-0.26387	-0.7167	-0.313234
Choline	-0.29917	-0.202192	0.501364	-0.4998	0.098617	-0.39585	-0.62315	0.02593	0.184294	1.11696	0.37886	0.391	1.02033	1.17097	-0.36776	0.553237	0.323112	-0.77223
Citrate/Isocitrate	0.122533	-0.015537	-0.107	-0.19731	-0.20567	-0.16571	-0.46363	-0.35548	-0.36397	-0.26793	-0.13873	-0.1924	-0.2809	0.092816	-0.37463	-0.01969	-0.34183	-0.0901506
Citrulline	-0.00553	0.0654267	-0.0599	0.160608	0.092372	0.042864	-0.21164	-0.20775	-0.16804	-0.71191	-0.50482	-0.64861	-0.92734	-0.50643	-0.92044	-0.45943	-0.8677	-0.174958
Creatine	0.087951	-0.0728613	-0.01509	0.791286	0.734711	0.871784	0.735301	0.7782	0.691147	-0.28588	-0.18634	-0.18697	-0.26522	0.094627	-0.40106	-0.16107	-0.5957	-0.199558
CTP	1.68824	-0.699929	-0.98831	0.031565	-1.55731	1.08251	0.156565	0.312728	-0.33095	1.5499	-1.67152	-0.99372	-1.27387	0.364181	-0.80495	0.474902	-0.4301	1.13888
Cystathionine	0.595148	0.126274	-0.72142	-3.73994	0.076283	-0.13477	-1.09635	0.329949	-3.06263	-0.00268	-0.55935	-0.49745	-0.16168	-0.9875	0.033089	-0.64407	-0.47857	-3.43806
Cystine	-0.12708	-0.423985	0.551062	-2.00935	-0.14576	-0.21199	-1.78085	-1.68112	-0.86677	-0.18771	-0.88026	-3.13245	-0.94766	-1.64831	-2.30308	-1.19608	-0.69049	-2.43358
Cytidine	0.337285	-0.200886	-0.1364	-0.62625	-0.18414	-0.10694	0.272114	0.035805	-0.09609	0.782902	0.026087	0.276681	0.748082	1.21748	0.592484	0.003165	-0.10485	-0.658012
Cytosine	-0.41027	0.0114816	0.398793	-0.27331	-0.69842	-0.64603	-0.58235	-1.62896	-0.51947	-0.94305	-1.17887	-0.4892	-0.23374	0.468818	-0.36296	-0.03785	-0.60358	-0.6427
Deoxycarnitine	0.114353	-0.0818907	-0.03246	-0.83238	-0.96155	-0.8091	0.364734	0.325533	0.234808	-0.85848	-0.55003	-0.74759	-0.94126	-0.41519	-0.8916	-1.07225	-1.48234	-1.19632
dihydroxyacetone phosphate (DHAP)	0.088011	0.148767	-0.23678	-0.90059	-0.93287	-1.06339	-1.27985	-1.1843	-1.13323	-1.13482	-1.33747	-1.31244	-1.13094	-0.56192	-0.92604	-0.34411	-0.76261	-0.469297
Dimethylarginine	0.014092	-0.0549798	0.040888	-0.54275	-0.38156	-0.51596	1.15719	1.24534	1.32898	-1.0383	-0.77881	-1.06087	-1.14478	-0.79791	-1.18301	-1.07678	-1.49745	-1.08185
fructose 1,6-diphosphate	0.261256	0.101927	-0.36318	-1.148	-1.13501	-1.13064	-1.41636	-1.29267	-1.32525	-1.10647	-1.25998	-1.10927	-1.22704	-0.77462	-1.14851	-0.52139	-0.77082	-0.51337
Glucose	0.024688	-0.101821	0.077133	0.171786	0.016878	0.075112	0.221627	0.300433	0.29059	-0.3388	-0.15342	-0.39807	-0.41606	-0.05057	-0.53621	-0.03738	-0.51301	-0.0646428
Glucose 6-phosphate	0.045287	0.00974976	-0.05504	0.525338	0.549698	0.605062	0.534786	0.634174	0.685261	-0.28666	-0.32657	-0.20977	-0.32343	0.202738	-0.30025	0.02381	-0.41033	-0.0679217
Glutamate	0.052146	0.0524439	-0.10459	0.156469	0.041187	0.128748	-0.07916	0.023903	-0.00769	-0.28106	-0.33788	-0.28422	-0.1658	0.223773	-0.20836	0.059443	-0.33251	-0.0410797
Glutamine	0.056676	0.0247367	-0.08141	0.387851	0.200438	0.310243	-0.18193	-0.08586	-0.08956	-0.58825	-0.58622	-0.54996	-0.57748	-0.26646	-0.64782	-0.19339	-0.58188	-0.209552
Glyceraldehyde 3-phosphate	0.088011	0.148767	-0.23678	-0.90059	-0.93287	-1.06339	-1.27985	-1.1843	-1.13323	-1.13482	-1.33747	-1.31244	-1.13094	-0.56192	-0.92604	-0.34411	-0.76261	-0.469297
Glycine	0.028381	-0.0209075	-0.00747	0.070626	0.13533	-0.02979	-0.0199	0.105029	0.03269	0.101243	-0.06675	0.009849	-0.2809	0.065785	-0.34128	-0.12643	-0.50001	-0.261107
GMP	0.147442	-0.00174443	-0.1457	-0.10772	-0.1121	-0.29668	-0.3087	-0.19652	-0.32409	-0.4835	-0.21208	-0.04806	-0.5868	-0.12566	-0.25772	-0.52488	-0.4515	-0.349539
GSH	-0.01215	0.038222	-0.02607	-0.36131	-0.45725	-0.39191	-0.56866	-0.50754	-0.54077	-0.17857	0.007993	0.04489	-0.0982	0.271334	-0.10935	0.002197	-0.35527	-0.0679277
GSSG	0.185639	-0.100224	-0.08541	-0.64217	-0.58519	-0.52512	-0.06763	-0.23333	-0.11133	0.822844	0.517111	0.573605	0.237492	0.835072	0.076236	0.137352	-0.31857	0.153815
GTP	0.106435	0.0407124	-0.14715	-0.02032	-0.12662	-0.01549	-0.25026	-0.25988	-0.17181	-0.23924	-0.16228	-0.12756	-0.1643	0.253654	-0.2104	0.001967	-0.32583	0.00841267
guanine	0.56381	-0.402671	-0.16114	-0.04453	-0.12179	0.46091	-0.60894	0.045515	-0.53773	-0.1848	-0.73317	-1.06956	-1.01802	-0.02247	-0.98835	-0.14661	-1.683	0.126464
guanosine	0.185312	-0.0957399	-0.08957	0.031498	-0.28186	0.084462	0.439675	0.237061	0.011737	-0.45199	0.394306	0.423596	0.797773	1.32489	0.481285	0.128923	0.137691	0.291875
IMP	0.188285	0.114749	-0.30303	-0.72312	-0.52085	-0.82873	-0.16731	0.265278	-1.23421		-1.68842	0.628378	-0.36789	-0.27781	0.43277	-0.2853	-1.53641	0.30743
IsoLeucine	0.145179	-0.0169689	-0.12821	0.297075	0.238057	0.212564	0.095269	0.077387	0.110599	-0.56268	-0.484	-0.58779	-0.65789	-0.29734	-0.73428	-0.24165	-0.75312	-0.261042
Kynurenine	0.245052	0.00405919	-0.24911	-0.07066	0.326737	0.484878	0.372671	0.424569	0.330318	-0.41405	-0.37104	-0.58339	-1.08427	-0.43072	-0.80261	-0.49176	-0.909	-0.412125
Lactate	0.016236	0.0638086	-0.08004	-0.59519	-0.63053	-0.71918	-0.47476	-0.39707	-0.29514	-0.67066	-0.61825	-0.70454	-0.71155	-0.29278	-0.62876	-0.38428	-0.76506	-0.409071
Leucine	0.03722	0.000970779	-0.03819	0.230426	0.236957	0.254695	0.045989	0.019239	0.035761	-0.50047	-0.52983	-0.51041	-0.60527	-0.37842	-0.75822	-0.2864	-0.71867	-0.348194
Lysine	1.0523	-1.30718	0.254873	0.959363	-4.49251	-2.77913	-0.05136	0.125595	-5.32212	0.850462	0.94446	0.116214	-0.37523	0.785716	0.518446	0.277094	-0.16298	-0.0395727
Malate	0.062557	0.0451616	-0.10772	-0.43545	-0.38198	-0.38973	-0.61999	-0.52778	-0.44331	-0.33898	-0.31427	-0.24865	-0.17045	0.181057	-0.23546	0.119449	-0.26259	0.0492246
methionine	0.117155	-0.10736	-0.00979	0.116514	0.034639	0.059786	-0.1744	-0.19047	-0.14195	-0.58477	-0.61532	-0.54727	-0.87781	-0.47688	-0.89551	-0.39664	-0.78937	-0.375861
N-acetylglutamic acid (NAG)	-0.24114	0.0816073	0.159535	-0.5504	-0.34366	-0.76135	0.195819	-2.17709	0.545699	-1.47732	-0.90366	-1.33203	-1.09495	-1.14236	-0.77356	-1.55654		-0.409204
NAD+	-0.0657	0.110711	-0.04501	-0.15213	0.243175	-0.03582	-0.27645	0.045205	-0.21315	-0.27926	-0.08602	-0.35146	-0.61149	0.20547	-0.34135	0.433986	-0.26233	0.0851071
NADH	0.075184	0.00381099	-0.079	-0.47383	-0.48978	-0.51976	-0.58463	-0.49654	-0.33446	-0.58171	-0.6506	-0.45979	-0.42173	-0.01265	-0.47203	-0.27724	-0.70888	-0.328877
Orotidine	0.12684	-0.0372867	-0.08955	0.010801	-0.37132	0.165981	0.477545	0.048472	0.081589	-0.21231	0.060107	-0.42881	-0.22833	-0.20677	-0.48935	0.46125	0.32852	0.234492
pentose phosphate	-0.20831	0.0277928	0.180513	0.044777	-0.37089	-0.25564	-0.31258	-0.26917	0.019023	-1.39378	-2.10161	-2.43959	-1.49169	-0.84338	-0.70745	-0.48436	-0.96001	-0.472189
Phenylalanine	0.011056	0.0528251	-0.06388	0.142194	0.260675	0.250579	-0.0427	0.127292	0.125825	-0.569	-0.46801	-0.61443	-0.77739	-0.34338	-0.70865	-0.25972	-0.65734	-0.424586
phosphoenolpyruvate (PEP)	0.178786	-0.0105432	-0.16824	-0.72076	-0.74421	-0.51612	-0.73661	-0.81432	-0.77071	-0.29888	-0.15597	-0.16912	-0.42302	0.009624	-0.45298	0.117699	-0.12798	0.190095
proline	0.039182	-0.0442071	0.005025	0.600399	0.573818	0.685002	0.362313	0.382916	0.38492	-0.53221	-0.47482	-0.51363	-0.69205	-0.30808	-0.68997	-0.4521	-0.88775	-0.43958
Propionyl-carnitine	0.112076	-0.0441506	-0.06792	1.2757	1.2607	1.30802	1.38412	1.296	1.25431	0.047441	0.319329	0.073016	-0.09895	0.198952	-0.22885	-0.19622	-0.64862	-0.33904
Pseudouridine	-0.00264	0.145957	-0.14331	0.254974	0.265433	0.257415	0.449927	0.484284	0.179483	0.167617	0.291162	0.300773	0.346467	0.597951	0.155888	0.138769	-0.20844	0.163643
Pyroglutamic acid	0.148062	-0.102412	-0.04565	0.256835	0.218094	0.28571	0.179034	0.254284	0.39118	-0.5263	-0.25151	-0.39467	-0.25647	0.073805	-0.25815	-0.09569	-0.574	-0.106578
Pyruvate	-0.00222	-0.029386	0.031607	-0.22279	-0.46834	-0.32504	-0.41354	-0.04386	0.010246	-0.29353	-0.0652	-0.2815	-0.33651	0.046073	-0.37396	0.030711	-0.53707	-0.0183765
S-Adenosyl-L-Homocysteine (SAH)	0.026951	0.0728662	-0.09982	-0.21551	-0.22794	-0.15	-0.35202	-0.18351	-0.1872	-0.47317	-0.58163	-0.36037	-0.69416	-0.12045	-0.5852	-0.41187	-0.74324	-0.448927
S-Adenosyl-L-methionine (SAM)	0.119765	-0.0409519	-0.07881	-0.51279	-2.20804	-0.79769	-0.25446	-0.15992	-0.4012	-0.58125	-1.51132	-0.49876	-0.78979	-0.26187	-0.69303	-0.15291	-0.59604	-0.211894
Sedoheptulose-7-phosphate	-0.12615	-0.147988	0.274135	1.06455	1.25224	1.14176	1.32815	1.26203	1.44008	0.457561	0.888448	0.749491	0.136875	0.373357	0.07357	-0.02368	-0.4155	0.0467256
Serine	0.103367	0.0265596	-0.12993	-0.48428	-0.42221	-0.55934	-1.11139	-1.17297	-1.08903	-0.73707	-0.87149	-0.93278	-1.2612	-0.8592	-1.19846	-0.5163	-0.97725	-0.663121
Succinate	0.059503	-0.04195	-0.01755	2.60126	2.60216	2.62741	2.27942	2.31721	2.29777	0.721102	0.787459	0.797875	-0.1419	0.221272	-0.20895	-0.57028	-1.00445	-0.640338
Taurine	0.075415	-0.0228898	-0.05252	-0.74074	-0.75314	-0.66555	-0.79848	-0.73603	-0.70149	-0.38572	-0.24493	-0.30542	-0.32125	0.04137	-0.41282	-0.15271	-0.67562	-0.160378
threonine	-0.00242	0.0299158	-0.02749	-0.15707	-0.23714	-0.12499	-0.48879	-0.27878	-0.41771	-0.55826	-0.46729	-0.57317	-0.86508	-0.46062	-0.81127	-0.35469	-0.79901	-0.318095
Thymine	0.076598	-0.0281002	-0.0485	0.279292	0.383409	0.675532	-0.22253	1.05852	0.205975	0.225755	0.152116	-0.83702	0.282091	-0.21449	-0.47506	0.177729	-0.05634	0.151493
Trimethyllysine	0.036612	-0.0486023	0.011991	-0.00026	0.217364	-0.02049	0.42504	0.26969	0.30761	0.170511	0.14425	0.024035	-0.17859	0.490824	0.033137	-0.24353	-0.61965	-0.208722
tryptophan	0.044217	0.0634325	-0.10765	0.240089	0.136555	0.221324	-0.01081	-0.03003	0.052195	-0.53474	-0.56227	-0.6013	-0.72383	-0.40444	-0.83722	-0.27069	-0.70609	-0.349082
Tyrosine	0.093317	-0.0448179	-0.0485	0.144748	0.049929	0.111057	-0.01288	-0.05734	-0.10598	-0.62827	-0.45955	-0.63081	-0.82919	-0.39716	-0.81286	-0.34773	-0.8319	-0.54726
UMP	0.087032	-0.00703075	-0.08	-0.37064	-0.08695	0.022351	-0.17488	-0.19826	-0.14324	-0.4101	-0.35848	-0.02834	-0.51493	0.098176	-0.57157	-0.46289	-0.84967	-0.374477
Uracil	0.051126	-0.0240006	-0.02713	-0.02821	0.112022	0.207364	0.306588	0.215141	0.18942	0.391596	0.505584	0.53366	0.328234	0.732628	0.18914	0.22018	0.033677	0.239747
urate	-0.009	-0.0655243	0.074525	-0.69893	-0.8621	-0.79197	-0.47787	-0.14971	-0.10872	0.239894	0.373683	0.188858	0.014417	0.365446	-0.07117	0.048855	-0.38054	-0.0140174
Uridine	0.093003	0.0723182	-0.16532	0.276253	0.537303	0.781805	0.818467	0.950122	0.937177	0.489232	0.542219	0.379518	0.55066	1.03177	0.73569	0.45792	0.089858	0.276271
UTP	0.094897	0.0241343	-0.11903	-0.2287	-0.28174	-0.2035	-0.37172	-0.35261	-0.31877	-0.23609	-0.06238	-0.16782	-0.20585	0.184593	-0.23598	0.03802	-0.34463	-0.0183594
Valine	0.104958	0.0491878	-0.15415	0.165113	0.073016	0.204697	-0.09777	-0.07496	0.054162	-0.54262	-0.50274	-0.46384	-0.6495	-0.34578	-0.89799	-0.4033	-0.7711	-0.328311
Xanthine	0.10948	-0.0811543	-0.02833	0.212255	0.163877	0.130512	0.303767	0.352056	0.347666	0.086713	0.187929	0.16306	0.079564	0.585303	0.119456	0.143952	-0.24375	-0.0433504

## Sheet: Figure 1B
Normalized Peak Area
	SLC25A45 KO + EV					SLC25A45 KO + WT SLC25A45-FLAG
	1	2	3	4	5	1	2	3	4
dihydroxyacetone phosphate (DHAP)	4535965	7.10061e+06	9.03704e+06	5.39633e+06	9.31885e+06	5.24034e+06	2.42107e+06	2.97751e+06	7.08211e+06
Glucose	2095231	20443.2	1.60699e+06	135876	807313	197128	1.23529e+06	469972	98382.8
Glucose 6-phosphate	445748	1.31926e+06	1.63897e+06	433906	471974	977636	163694	964189	317729
Glyceraldehyde 3-phosphate	4535965	7.15706e+06	9.23792e+06	6.22298e+06	9.84753e+06	5.24034e+06	2.42095e+06	2.97751e+06	7.134e+06
Lactate	66087436	1.46096e+08	2.0801e+08	1.29758e+08	2.65686e+08	1.13189e+08	1.73271e+08	1.01531e+08	2.15004e+08
phosphoenolpyruvate (PEP)	29609542	3.6293e+06	306602	1.48166e+07	274116	8.46012e+06	2.22708e+07	3.32859e+06	2.52026e+07
Pyruvate	3384427	5.8732e+06	5.0993e+06	7.40261e+06	9.01231e+06	5.27372e+06	4.63659e+06	3.81617e+06	7.2478e+06
pentose phosphate	2387798	3.21456e+06	2.34552e+06	2.6772e+06	2.62714e+06	2.26043e+06	852486	2.40141e+06	2.54352e+06
a-ketoglutarate	5056515	7.78718e+06	7.96389e+06	7.5932e+06	7.21246e+06	5.00051e+06	3.7287e+06	4.74191e+06	5.66605e+06
Citrate/Isocitrate	4048035	1.1116e+07	1.30582e+07	8.18105e+06	2.37471e+07	8.79116e+06	1.01185e+07	5.89788e+06	8.91328e+06
Malate	30940784	4.62961e+07	4.27649e+07	5.26926e+07	5.82857e+07	3.34281e+07	3.96834e+07	2.50423e+07	5.15479e+07
Succinate	130670960	1.94684e+08	2.31076e+08	1.7301e+08	1.91497e+08	1.2621e+08	1.10563e+08	1.13627e+08	1.30801e+08
Arginine	5686381	1.02462e+07	4.15113e+07	6.52353e+06	1.23643e+07	1.6102e+07	1.69208e+07	2.00384e+07	1.50694e+07
Citrulline	12125759	4.24168e+07	8.42198e+07	1.62597e+07	2.35799e+07	1.00947e+07	4.51368e+07	2.68694e+07	2.41861e+07
N-acetylglutamic acid (NAG)	0	80471	0	61539.7	244169	0	0	57170.8	354188
Ornithine	364521	2.01457e+06	7.4593e+06	1.45149e+06	2.13925e+06	1.76664e+06	1.78518e+06	1.35625e+06	1.19445e+06
methionine	111715736	1.746e+08	2.30433e+08	1.62135e+08	2.29747e+08	1.25087e+08	1.04939e+08	1.03575e+08	1.38852e+08
S-Adenosyl-L-Homocysteine (SAH)	183490	399938	412096	526282	2961.26	196603	120435	84559.6	83886.7
S-Adenosyl-L-methionine (SAM)	226076	288433	597546	0	0	469211	56195	519532	161303
Taurine	27899150	4.12467e+07	7.85628e+07	4.2055e+07	6.27457e+07	3.52454e+07	3.18689e+07	3.57691e+07	4.50298e+07
betaine	852484800	1.45313e+09	2.22693e+09	1.27802e+09	3.16817e+09	1.11175e+09	1.72296e+09	8.5993e+08	2.37682e+09
Choline	90123640	1.10492e+08	1.10616e+08	9.59215e+07	1.17414e+08	1.14571e+08	1.37821e+08	4.12774e+07	1.7262e+08
AMP	10058794	1.27725e+07	1.23214e+07	1.24388e+07	1.51856e+07	1.0089e+07	8.94133e+06	1.15052e+07	1.27964e+07
ADP	2599338	0	0	1.78478e+06	3.28362e+06	318731	0	79887.1	2.06215e+06
ATP	839705	3.4954e+06	8.05286e+06	439559	2.65079e+06	2.95029e+06	493685	2.63621e+06	587134
Adenine	2476346	2.78274e+06	7.12436e+06	3.06036e+06	6.74897e+06	3.03524e+06	1.55463e+06	3.56948e+06	2.98795e+06
Adenosine	37940476	4.11241e+07	4.80918e+07	2.72295e+07	3.39307e+07	2.76261e+07	3.62257e+07	5.58556e+07	3.09031e+07
GMP	1491717	1.38274e+06	1.36511e+06	645339	1.18082e+06	1.07244e+06	996235	1.32817e+06	1.30028e+06
guanine	67677	807189	1.97262e+06	1.58258e+06	1.21575e+06	267188	366657	805733	1.56193e+06
guanosine	173914	104663	205346	0	188564	88116.9	202201	751746	132490
urate	151110	106270	0	4.96665e+06	8.23491e+06	0	1.1215e+06	0	2.84187e+06
Xanthine	0	256824	145587	690588	292746	118837	152066	138613	698340
GSH	1579241984	1.9155e+09	2.25974e+09	2.07847e+09	2.38338e+09	1.38156e+09	1.40646e+09	1.26253e+09	1.95823e+09
GSSG	3412545	3.97723e+06	1.25398e+06	1.2727e+06	2.1496e+06	3.76332e+06	787821	522770	480898
NAD+	29778164	3.32904e+07	3.64509e+07	3.65222e+07	3.71137e+07	2.70257e+07	2.62113e+07	2.27265e+07	3.73832e+07
NADH	1930738	2.16254e+06	2.87676e+06	3.20045e+06	3.77545e+06	854692	1.49089e+06	2.02008e+06	2.70051e+06
Alanine	215597	42743.2	797093	583593	43996.4	151417	168394	156742	45752.5
beta Alanine	126107248	2.3317e+08	3.79743e+08	2.35569e+08	3.5495e+08	1.88272e+08	1.34894e+08	1.3626e+08	2.15602e+08
Asparagine	16889714	9.15426e+07	1.35604e+08	2.65951e+07	2.5095e+08	8.09559e+07	1.08513e+08	6.05312e+07	4.83299e+07
Aspartate	163616736	2.39512e+08	2.81412e+08	2.03976e+08	2.85721e+08	1.90739e+08	1.6135e+08	1.77386e+08	2.16718e+08
Cystine	16007646	2.53393e+07	2.22233e+07	2.03592e+07	4.58183e+07	3.30816e+07	1.67994e+07	1.46798e+07	3.11429e+07
Glutamate	401239584	8.18437e+08	1.18579e+09	7.22218e+08	1.07677e+09	6.34325e+08	4.14045e+08	4.36183e+08	6.241e+08
Glutamine	331851232	4.68765e+08	6.16361e+08	3.7256e+08	5.00134e+08	3.45292e+08	2.6303e+08	2.40195e+08	3.10749e+08
Glycine	5267123	1.12896e+07	1.69086e+07	9.10826e+06	1.39483e+07	6.16668e+06	9.2532e+06	8.6445e+06	1.17761e+07
IsoLeucine	199670272	3.09932e+08	4.48857e+08	3.2912e+08	4.41659e+08	2.2367e+08	2.04637e+08	1.96441e+08	2.61886e+08
Leucine	253629008	3.85006e+08	5.64645e+08	3.54223e+08	4.66757e+08	2.75007e+08	2.41004e+08	2.57124e+08	2.99004e+08
Lysine	1025556	758423	2.44348e+06	1.23268e+06	1.47046e+06	1.51057e+06	1.29298e+06	1.89012e+06	2.10117e+06
Phenylalanine	204947568	3.58926e+08	4.56088e+08	3.54871e+08	4.21146e+08	2.43856e+08	2.02131e+08	2.19608e+08	2.57145e+08
proline	164133264	3.90403e+08	6.90292e+08	3.23866e+08	6.29082e+08	2.49218e+08	1.94478e+08	1.61923e+08	2.55132e+08
Serine	10804991	5.10972e+07	6.42488e+07	1.54402e+07	4.90509e+07	1.30965e+07	3.53425e+07	4.07232e+07	3.97233e+07
Tyrosine	69337776	8.94432e+07	1.02847e+08	1.58969e+08	1.36001e+08	5.26374e+07	7.92116e+07	4.92598e+07	9.66173e+07
threonine	249662576	3.87023e+08	4.87166e+08	3.48346e+08	4.54552e+08	2.93996e+08	2.14717e+08	2.52277e+08	3.29728e+08
tryptophan	76459568	1.21606e+08	1.27544e+08	1.06999e+08	1.34122e+08	7.48871e+07	6.97768e+07	7.09912e+07	9.4713e+07
Kynurenine	433364	228994	1.20172e+06	426061	458959	183123	307371	556320	0
Valine	103077320	1.66778e+08	1.1482e+08	8.2458e+07	8.00588e+08	1.73138e+08	4.80919e+08	2.36532e+07	8.12011e+07
Pyroglutamic acid	10600588	9.60733e+07	7.17056e+07	2.59277e+07	7.58272e+07	1.40228e+07	7.38894e+07	5.31403e+07	6.90503e+07
methyl-lysine (N)	52046	193938	101537	377651	784958	143032	256820	377642	384918
carnitine	22686362	3.728e+07	5.56924e+07	4.47078e+07	4.1536e+07	2.73867e+07	2.50553e+07	2.6146e+07	3.56412e+07
acetyl-carnitine	15398374	2.33971e+07	3.65482e+07	2.87387e+07	2.64516e+07	1.90184e+07	1.94464e+07	1.71287e+07	2.33391e+07
Propionyl-carnitine	1278932	1.02572e+06	3.18365e+06	2.74064e+06	2.83836e+06	1.00963e+06	2.05509e+06	1.17856e+06	2.83911e+06
UMP	14995493	2.01658e+07	1.79992e+07	1.74936e+07	1.99984e+07	1.26811e+07	1.28495e+07	1.20721e+07	1.6262e+07
carbamoyl Aspartate	5632805888	9.83615e+09	1.58549e+10	8.55572e+09	1.83466e+10	8.50161e+09	9.6789e+09	7.31161e+09	1.29443e+10
Cytidine	2132717	1.36693e+06	2.64918e+06	1.78193e+06	2.15101e+06	2.02727e+06	1.77469e+06	1.60648e+06	2.64549e+06
Cytosine	205489	1.17479e+06	6.18846e+06	1.39266e+06	652496	484230	6.31184e+06	587361	3.60417e+06
Uridine	80083	22070.2	258131	10766.3	0	24921.6	31638.7	101635	0
Uracil	2261531	1.02434e+07	4.22122e+07	9.60695e+06	3.31894e+07	1.60393e+07	1.1391e+07	3.38151e+06	1.52557e+07
Thymine	305834	5.51069e+06	2.11045e+07	6.56963e+06	1.58652e+07	5.90907e+06	2.12976e+07	3.32638e+06	7.70593e+06
Creatine	9591151	1.07034e+07	1.4904e+07	1.15378e+07	1.25243e+07	8.10966e+06	8.27908e+06	7.27002e+06	1.13691e+07
1-methylnicotinamide	313731	482530	1.13876e+06	371822	1.20437e+06	246958	613712	205909	499431
Trimethyllysine	276694	1.04275e+06	1.78752e+06	679485	302482	5.06659e+06	5.60057e+06	4.79747e+06	8.83485e+06
Dimethylarginine	142946	172282	302322	208753	0	8.74414e+06	7.26553e+06	9.93959e+06	1.12129e+07
3-Hydroxybutyric acid	2988746	6.41066e+06	1.07922e+07	8.1497e+06	1.17296e+07	4.1583e+06	5.89452e+06	3.39879e+06	1.02968e+07
	Log2 fold change
	SLC25A45 KO + EV					SLC25A45 KO + SLC25A45
	1	2	3	4	5	1	2	3	4
dihydroxyacetone phosphate (DHAP)	-0.586055	0.0604755	0.408383	-0.335488	0.452686	-0.377805	-1.49182	-1.19336	0.0567128
Glucose	2.47695	-4.20239	2.0942	-1.4698	1.10104	-0.93296	1.71469	0.320485	-1.93561
Glucose 6-phosphate	-0.697509	0.867915	1.18098	-0.736354	-0.615032	0.435559	-2.14274	0.415578	-1.18594
Glyceraldehyde 3-phosphate	-0.651731	0.00622358	0.374426	-0.195536	0.466619	-0.443481	-1.55757	-1.25904	0.00156776
Lactate	-1.15587	-0.0113932	0.498341	-0.182492	0.85141	-0.379572	0.234719	-0.536389	0.546055
phosphoenolpyruvate (PEP)	3.47517	0.446866	-3.11839	2.47632	-3.27996	1.66785	3.06426	0.322086	3.24267
Pyruvate	-0.785746	0.00948992	-0.19436	0.343377	0.627239	-0.145837	-0.331595	-0.612532	0.312886
pentose phosphate	-0.141204	0.287735	-0.166978	0.0238388	-0.00339127	-0.220289	-1.62714	-0.133003	-0.0500568
a-ketoglutarate	-0.475441	0.147518	0.179891	0.111125	0.0369083	-0.491508	-0.914909	-0.568115	-0.311239
Citrate/Isocitrate	-1.34291	0.114441	0.34676	-0.327844	1.20955	-0.224075	-0.021208	-0.799933	-0.204173
Malate	-0.546001	0.0353754	-0.0790876	0.222086	0.367627	-0.434453	-0.186977	-0.851145	0.190401
Succinate	-0.470789	0.104413	0.351641	-0.0658649	0.0805998	-0.520902	-0.711856	-0.672415	-0.469353
Arginine	-1.00723	-0.157732	1.86069	-0.809092	0.113368	0.494425	0.565983	0.809952	0.398802
Citrulline	-1.19707	0.60949	1.59901	-0.773847	-0.237586	-1.46155	0.69916	-0.0491826	-0.200968
N-acetylglutamic acid (NAG)		-0.404796		-0.791748	1.19654			-0.897986	1.73318
Ornithine	-2.27357	0.192827	2.08139	-0.280111	0.279463	0.00336273	0.0184267	-0.378024	-0.561292
methionine	-0.65326	-0.00903835	0.391253	-0.115903	0.386949	-0.490164	-0.743545	-0.762424	-0.339545
S-Adenosyl-L-Homocysteine (SAH)	0.428369	1.55245	1.59565	1.94851	-5.52497	0.527958	-0.179072	-0.689289	-0.700817
S-Adenosyl-L-methionine (SAM)	-0.584556	-0.233129	0.817684			0.468871	-2.59285	0.615847	-1.07159
Taurine	-0.763805	-0.19975	0.729818	-0.171751	0.405489	-0.426594	-0.571881	-0.405315	-0.0731478
betaine	-0.926556	-0.157143	0.458753	-0.342398	0.967346	-0.543466	0.0885885	-0.914012	0.552728
Choline	-0.212225	0.0817358	0.0833578	-0.122274	0.169406	0.134044	0.400594	-1.33878	0.725403
AMP	-0.307589	0.0370002	-0.0148788	-0.00119651	0.286664	-0.303258	-0.477481	-0.113755	0.0396978
ADP	0.0684156			-0.473979	0.405563	-2.95932		-4.95562	-0.265575
ATP	-1.20874	0.848766	2.05281	-2.14256	0.44973	0.604163	-1.97503	0.441775	-1.72493
Adenine	-0.688958	-0.520664	0.835591	-0.383467	0.757498	-0.395359	-1.36059	-0.161454	-0.418014
Adenosine	0.0362795	0.152529	0.378337	-0.442285	-0.124861	-0.421425	-0.0304415	0.594247	-0.259701
GMP	0.356683	0.247245	0.228733	-0.852159	0.0194981	-0.119391	-0.22573	0.189155	0.158539
guanine	-3.43119	0.144975	1.43411	1.11627	0.735839	-1.45008	-0.993502	0.142368	1.09732
guanosine	0.0940585	-0.638552	0.333749		0.210745	-0.886819	0.311477	2.20593	-0.298428
urate	-2.5747	-3.08257		2.4639	3.19338		0.31705		1.65846
Xanthine	-18.1697	-0.199256	-1.01815	1.22779	-0.0103842	-1.31106	-0.955335	-1.08897	1.2439
GSH	-0.357092	-0.0786103	0.159831	0.0391925	0.236679	-0.550028	-0.524266	-0.680007	-0.0467827
GSSG	0.662632	0.883546	-0.781703	-0.760328	-0.00414791	0.803788	-1.45228	-2.04397	-2.16442
NAD+	-0.212954	-0.0521003	0.0787457	0.0815656	0.104743	-0.352878	-0.39702	-0.60283	0.115182
NADH	-0.487098	-0.323525	0.0881975	0.242025	0.4804	-1.66277	-0.860076	-0.421836	-0.00301923
Alanine	0.260884	-2.07369	2.14729	1.69751	-2.032	-0.24893	-0.0956108	-0.19906	-1.97553
beta Alanine	-0.97431	-0.0875814	0.616059	-0.0728169	0.51865	-0.396144	-0.877134	-0.862603	-0.200592
Asparagine	-1.99834	0.439961	1.00685	-1.34332	1.89485	0.262655	0.685314	-0.156802	-0.481567
Aspartate	-0.490898	0.0588762	0.291463	-0.172825	0.313384	-0.269625	-0.511026	-0.374333	-0.0854042
Cystine	-0.600002	0.0626134	-0.126689	-0.253084	0.91716	0.447262	-0.530354	-0.724934	0.36014
Glutamate	-0.972774	0.0556322	0.590542	-0.124805	0.451405	-0.312018	-0.927451	-0.852305	-0.335461
Glutamine	-0.430057	0.0682719	0.463183	-0.26312	0.161722	-0.372777	-0.765366	-0.896385	-0.524843
Glycine	-0.995551	0.104357	0.687124	-0.205387	0.409457	-0.768068	-0.18261	-0.280779	0.165223
IsoLeucine	-0.733859	-0.0995226	0.434781	-0.0128584	0.411458	-0.5701	-0.69841	-0.757378	-0.342535
Leucine	-0.623739	-0.0215737	0.53089	-0.141794	0.256216	-0.506984	-0.697395	-0.603992	-0.386288
Lysine	-0.320494	-0.755821	0.93204	-0.0550952	0.19937	0.238199	0.0138102	0.56158	0.714298
Phenylalanine	-0.758719	0.0497129	0.395339	0.0333196	0.280348	-0.507944	-0.778681	-0.659046	-0.431395
proline	-1.24827	0.00182753	0.824072	-0.26774	0.690112	-0.645727	-1.00353	-1.26783	-0.611893
Serine	-1.50222	0.739328	1.06975	-0.987226	0.680365	-1.22474	0.207489	0.411935	0.37607
Tyrosine	-0.621012	-0.253684	-0.0522207	0.576021	0.350895	-1.01857	-0.428944	-1.11424	-0.142373
threonine	-0.58838	0.0440633	0.376059	-0.107833	0.27609	-0.352558	-0.805917	-0.573348	-0.187077
tryptophan	-0.540657	0.128793	0.197567	-0.0558239	0.270121	-0.570633	-0.672602	-0.64771	-0.231788
Kynurenine	-0.121889	-1.04216	1.34956	-0.146409	-0.0391035	-1.36465	-0.617489	0.238448
Valine	-0.697039	-0.00283579	-0.541389	-1.01903	2.2603	0.0511552	1.52503	-2.82065	-1.04119
Pyroglutamic acid	-2.01337	1.16662	0.744571	-0.723019	0.8252	-1.60974	0.787852	0.312291	0.690133
methyl-lysine (N)	-1.92717	-0.0294273	-0.963025	0.932029	1.98759	-0.468688	0.37573	0.931994	0.959526
carnitine	-0.772695	-0.0561163	0.522961	0.206007	0.0998443	-0.501044	-0.629404	-0.567927	-0.120973
acetyl-carnitine	-0.706278	-0.102722	0.540751	0.193943	0.0743059	-0.401658	-0.369547	-0.552635	-0.106302
Propionyl-carnitine	-0.649425	-0.967729	0.666317	0.450144	0.500692	-0.990538	0.0348361	-0.767343	0.50107
UMP	-0.265684	0.161693	-0.00228261	-0.0433916	0.149664	-0.507539	-0.4885	-0.57854	-0.14871
carbamoyl Aspartate	-0.920771	-0.116534	0.57223	-0.31774	0.782815	-0.326892	-0.139785	-0.544439	0.279616
Cytidine	0.115165	-0.52659	0.42802	-0.144085	0.12749	0.0420119	-0.149959	-0.293624	0.426006
Cytosine	-2.37107	0.144208	2.54138	0.389643	-0.70416	-1.13444	2.56986	-0.855882	1.76147
Uridine	0.766459	-1.09294	2.45499	-2.12851		-0.917641	-0.573349	1.11028
Uracil	-2.47275	-0.293426	1.74954	-0.38597	1.4026	0.353488	-0.140231	-1.89238	0.281227
Thymine	-4.08041	0.0910052	2.02825	0.344585	1.61656	0.191703	2.04139	-0.637275	0.574743
Creatine	-0.289153	-0.13086	0.346769	-0.0225539	0.0957988	-0.531213	-0.501384	-0.688895	-0.0438076
1-methylnicotinamide	-0.933341	-0.312253	0.92652	-0.688258	1.00733	-1.2786	0.0346911	-1.54086	-0.262584
Trimethyllysine	-1.20607	0.707969	1.48553	0.090084	-1.07751	2.98858	3.13314	2.90984	3.79078
Dimethylarginine	-0.474061	-0.204761	0.606554	0.0722687		5.46071	5.19347	5.64558	5.81948
3-Hydroxybutyric acid	-1.27461	-0.173679	0.577768	0.172596	0.697925	-0.798159	-0.294777	-1.08913	0.509966

## Sheet: Figure S3C
	Normalized Peak Area
	293F WT				293F SLC25A45-8xHis
	1	2	3	4	1	2	3	4
fructose 1,6-diphosphate	5098483	4646176	5270940	228847	5379785	7069141	5663221	7462081
Glucose	2363582	6897600	5517340	990003	7137247	5452299	901777	2752920
Glucose 6-phosphate	38110124	34208648	28985370	42795432	25597860	29593854	28549784	36196692
Lactate	8447324672	8222317056	6148318720	7977937408	6300973568	7435692544	6075608576	9173655552
Pyruvate	7593794	3994289	3654175	6174309	8364933	7174642	4000188	6753603
Sedoheptulose-7-phosphate	42430780	35228484	24214896	50236008	28178076	40676324	35829560	48173052
a-ketoglutarate	790197	493545	726325	200234	856669	800243	3160659	668233
Acetyl CoA	6199184	6990769	3656621	10327103	3407617	5518993	7011978	7908451
Citrate/Isocitrate	138364	1115334	758265	336409	212951	983276	590760	643278
Malate	11602481	11588386	16575627	12883136	12439328	15915111	12185270	9592233
Succinate	1350455	2639829	4793767	117437336	2445522	3526273	1380602	10415308
Arginine	804630784	821002368	662984576	857666048	345916928	381071552	334085184	448155040
Citrulline	36045416	27878712	39162516	32158528	40883916	26754066	23182866	28932712
N-acetylglutamic acid (NAG)	110985248	97619016	102775912	109171592	68448080	70582320	65432764	71320040
Ornithine	29579186	28723880	26801900	33293352	23901274	25316226	24302202	28172654
methionine	1916077952	1912289792	1511573248	2044705408	1187550976	1320061952	1129492736	1624823808
S-Adenosyl-L-Homocysteine (SAH)	52030276	49413056	56092492	51914300	49296720	60382264	51780392	63172260
S-Adenosyl-L-methionine (SAM)	1447550592	848088448	1319817472	1108425088	1242049152	1412146432	1347396992	1136081152
Cystathionine	534046112	460091232	504080416	537690944	445115840	474118112	438898528	456807488
Taurine	11721624	8562249	9774565	11576605	10400243	10738002	9633147	9670559
betaine	5344635392	4525000704	5252246016	5665362944	5486873600	5260558848	5018425856	5322747904
Choline	1665588	1779973	2058107	1267955	2692951	2348137	0	3576161
ADP	6122	7138	169249520	153851776	148896240	2562	136872160	178157232
ATP	121275344	118964176	151960352	120946504	108059112	123270912	84416192	127191632
Adenine	492294944	461417376	488145632	483290624	503950240	473416704	523635104	403154464
Adenosine	2634951936	2351779584	2590638592	3230384384	3600452864	3111817216	3823393536	3611774464
GMP	94285904	94594336	89553144	102519568	105515280	121025360	115093456	125201936
GTP	8631181	7803873	9481725	9079370	6660878	8352182	4963851	8910792
guanine	13433650	13471390	12600474	15189538	9980456	11226342	9545203	12447766
guanosine	74389784	59893620	51711924	70682080	60516492	64137428	59413588	60576780
urate	76902888	78691536	73488808	84355032	95075520	31734248	86709544	86453496
Xanthine	3161829	3521923	2522391	265612	1271911	1255694	767168	3320890
GSH	31817068	61676632	39323552	27759142	42256236	37415884	49547288	28117506
GSSG	2260771	2915171	387337	177759	731607	849700	862468	652538
NAD+	2188550400	1776578944	2236947968	2164307456	2592397312	2703317504	2588725504	2424022784
NADH	126046392	97327144	107766672	148576816	135666576	140802176	139397984	145633520
Alanine	1439555200	1548360448	1182403584	1513700608	846055744	924137536	761111616	1235336704
beta Alanine	43514540	42724812	35907092	41739440	26128626	26520990	21208950	26500802
Asparagine	1152639	1409477	1115597	1118385	2559713	3164985	866941	5366675
Aspartate	490216480	482692000	487992544	487651744	459044928	463076768	418377888	469080416
Cystine	10183406	11927962	12915439	11686129	6423485	7979035	9357951	16274112
Glutamate	2203217152	2193093376	1872844800	2251310336	1254464128	1392865792	1316028672	1604059136
Glutamine	2848369920	2361701888	2797852672	2832825088	1702305664	1733658752	1665367680	1587268352
Glycine	74938216	81768704	61303892	75572464	45053432	47254892	44283236	62789992
IsoLeucine	1613764864	1690028288	1316946688	1690387200	1233059456	1357862144	1174291968	1784215424
Leucine	1081163008	1112671488	792558080	1171542016	841796800	977293632	836516224	1176200192
Lysine	144706976	137892480	122378736	148000992	110155944	119792744	107670560	132830536
Phenylalanine	815690048	819948224	660356288	929390080	667578944	702795904	695129856	859333184
proline	28342249472	24415905792	20577900544	28002170880	18247790592	20669831168	17885853696	23462545408
Serine	351282848	316754816	312210656	346709536	186315408	189772816	175204048	196502416
Tyrosine	703120832	637553728	618228160	745208320	708551424	732157824	678300928	806756288
threonine	1392429952	1457203840	1426591872	1510313984	826465408	856212928	828294144	926585920
tryptophan	1592679040	1396164352	1433918080	1648160256	1519116928	1553226240	1456956672	1610764672
Kynurenine	1364540	1783191	1277233	1747662	1013171	998569	1054720	1093419
Valine	2669733120	2330529536	1978916224	2714936320	1769144960	1963451904	1902318080	2022190208
Pyroglutamic acid	1041630848	819738496	864325056	1086730240	736031040	736787008	709128384	743221376
methyl-lysine (N)	64496	47129	0	244661	67174	161107	58644	185176
carnitine	725535	400151	1149836	520680	1243978	352215	686547	1278169
UMP	245375168	217864896	223942048	256833456	271596192	304981472	275214720	323541888
UTP	10232379	11453345	10811993	10645402	7957108	9417236	6321603	9782661
carbamoyl Aspartate	52426808	12421170	46042768	18739004	65191136	73793648	38682992	570058688
Cytidine	95809112	82360288	77401144	95196288	94164896	100338952	95230880	114325440
Cytosine	4277318	6212281	7758532	6062427	5056320	6109066	5605509	5437895
Uridine	17160518	17712172	11655491	17206434	16860040	20032212	19083032	23796424
Pseudouridine	9896094	9069423	7969963	8709154	7186665	7563365	7040281	8656630
Thymidine	404887	381447	297567	463810	408461	458178	748340	631561
Uracil	5860683	8715497	4553809	9188981	6876494	6412084	5103147	7769282
Thymine	8053585	6178728	6018997	9393175	2530628	4969573	3623497	11806135
1-methylnicotinamide	808813	675231	676046	1155435	886296	1084381	681056	370173
Trimethyllysine	225562272	171262480	188998080	221051824	746781248	833518272	798745664	744495040
Dimethylarginine	764867840	576933632	636282176	749808448	4135616512	4410006016	4226794752	4365591552
3-Hydroxybutyric acid	10951200	11980856	11347797	11240393	10682013	10536571	10749100	11042749
Deoxycarnitine	113941192	109773096	94378008	115197376	158747200	172878256	139905600	187009568
3-Hydroxy-trimethyl-L-lysine	219148048	173861760	193728640	214580112	304564800	338536576	322221056	295524960
	Log2 fold change
	293F WT				293F SLC25A45-8xHis
	1	2	3	4	1	2	3	4
fructose 1,6-diphosphate	1.14091	1.00689	1.1889	-3.3367	1.21839	1.61238	1.29247	1.69042
Glucose	-0.378162	1.16696	0.844836	-1.63363	1.21623	0.827728	-1.76829	-0.158174
Glucose 6-phosphate	0.095845	-0.0599682	-0.299004	0.263128	-0.478306	-0.269032	-0.320849	0.0215286
Lactate	0.144933	0.105983	-0.31337	0.062454	-0.277987	-0.0390947	-0.330533	0.263935
Pyruvate	0.570175	-0.356707	-0.4851	0.271632	0.709708	0.488261	-0.354578	0.401012
Sedoheptulose-7-phosphate	0.208494	-0.0598752	-0.600723	0.452104	-0.382044	0.147572	-0.0354672	0.391609
a-ketoglutarate	0.695288	0.0162576	0.573691	-1.28524	0.811814	0.713514	2.69523	0.453427
Acetyl CoA	-0.0370227	0.13635	-0.79859	0.699263	-0.900338	-0.204696	0.14072	0.314294
Citrate/Isocitrate	-1.68673	1.32421	0.767504	-0.404981	-1.06468	1.1424	0.407374	0.530245
Malate	-0.165982	-0.167735	0.348648	-0.0149312	-0.0655065	0.289982	-0.0952768	-0.440476
Succinate	-2.30925	-1.34225	-0.48154	4.13305	-1.45256	-0.924555	-2.2774	0.637934
Arginine	0.0395508	0.0686102	-0.239801	0.13164	-1.17835	-1.03871	-1.22856	-0.804778
Citrulline	0.103902	-0.26675	0.22356	-0.0607123	0.28562	-0.326155	-0.532855	-0.213212
N-acetylglutamic acid (NAG)	0.0799425	-0.105191	-0.0309233	0.0561721	-0.617343	-0.573047	-0.68234	-0.558046
Ornithine	0.00348176	-0.03885	-0.138765	0.174134	-0.304013	-0.221038	-0.280014	-0.0668051
methionine	0.0628059	0.0599508	-0.279299	0.156543	-0.627361	-0.474745	-0.699675	-0.175067
S-Adenosyl-L-Homocysteine (SAH)	-0.00769447	-0.0821535	0.100762	-0.0109138	-0.0855542	0.207079	-0.0146399	0.272245
S-Adenosyl-L-methionine (SAM)	0.322426	-0.448901	0.189151	-0.0626763	0.101535	0.286702	0.218987	-0.0271216
Cystathionine	0.0721355	-0.142909	-0.0111749	0.0819483	-0.190648	-0.0995823	-0.210941	-0.153243
Taurine	0.183285	-0.269826	-0.0787833	0.165325	0.0107295	0.0568379	-0.0998086	-0.0942165
betaine	0.0453134	-0.19486	0.0201564	0.12939	0.0832062	0.022438	-0.0455432	0.0393931
Choline	-0.00189554	0.0939282	0.303391	-0.395424	0.691261	0.493589		1.10048
ADP	-7.39837	-7.17685	7.35642	7.21881	7.17157	-8.6551	7.0501	7.43042
ATP	-0.0734331	-0.101192	0.251976	-0.0773503	-0.239899	-0.049887	-0.596128	-0.00471561
Adenine	0.0330734	-0.0603771	0.0208622	0.00644154	0.0668318	-0.0233389	0.122112	-0.255117
Adenosine	-0.0263591	-0.190383	-0.050828	0.26757	0.424043	0.213622	0.510718	0.428572
GMP	-0.0127997	-0.00808804	-0.0870978	0.107986	0.149538	0.347396	0.274892	0.396343
GTP	-0.0158145	-0.161182	0.119777	0.0572197	-0.38966	-0.0632194	-0.813913	0.0301812
guanine	-0.0222252	-0.0181778	-0.114599	0.155001	-0.450899	-0.281189	-0.515229	-0.13219
guanosine	0.227767	-0.0849347	-0.29684	0.154007	-0.0700087	0.0138294	-0.0965442	-0.0685722
urate	-0.0252735	0.00789723	-0.0907867	0.108163	0.280763	-1.30227	0.14788	0.143613
Xanthine	0.935933	1.09154	0.609965	-2.63743	-0.377829	-0.396342	-1.10721	1.00674
GSH	-0.265919	0.689004	0.0396733	-0.462757	0.143444	-0.0320695	0.373086	-0.444252
GSSG	1.4618	1.82857	-1.08335	-2.20702	-0.165872	0.0500127	0.0715301	-0.330879
NAD+	0.071347	-0.229527	0.102903	0.0552768	0.315658	0.376102	0.313613	0.218775
NADH	0.0904576	-0.282583	-0.135586	0.327712	0.196568	0.250172	0.235712	0.298845
Alanine	0.0265814	0.1317	-0.257319	0.0990382	-0.740217	-0.612862	-0.892862	-0.194137
beta Alanine	0.0909346	0.0645112	-0.186294	0.0308483	-0.644932	-0.623428	-0.94589	-0.624527
Asparagine	-0.0498927	0.240327	-0.0970174	-0.0934165	1.10115	1.40737	-0.460828	2.1692
Aspartate	0.00911092	-0.0132051	0.00255105	0.00154316	-0.0856727	-0.0730567	-0.219501	-0.0544728
Cystine	-0.192395	0.0357322	0.150481	0.00618173	-0.857187	-0.544329	-0.314351	0.483963
Glutamate	0.0524679	0.0458234	-0.181912	0.0836211	-0.760073	-0.609088	-0.690953	-0.405416
Glutamine	0.0760053	-0.194304	0.0501888	0.0681103	-0.666641	-0.640311	-0.698291	-0.767585
Glycine	0.0379292	0.163776	-0.251794	0.0500882	-0.696135	-0.627309	-0.721012	-0.217238
IsoLeucine	0.0399233	0.10654	-0.25331	0.106847	-0.348265	-0.20917	-0.418716	0.184783
Leucine	0.0726818	0.114125	-0.375314	0.188506	-0.288358	-0.0730383	-0.297437	0.194231
Lysine	0.069725	0.000134282	-0.172057	0.102197	-0.323862	-0.202869	-0.356786	-0.0538227
Phenylalanine	0.0272504	0.0347621	-0.277526	0.215514	-0.261832	-0.187665	-0.203488	0.102447
proline	0.173602	-0.0415312	-0.288257	0.156186	-0.461631	-0.281826	-0.490534	-0.098993
Serine	0.0845714	-0.0646952	-0.085542	0.0656658	-0.830315	-0.803788	-0.919026	-0.753515
Tyrosine	0.060747	-0.0804788	-0.124886	0.144618	0.0718469	0.119129	0.00889979	0.259107
threonine	-0.0544524	0.0111456	-0.0194845	0.0627914	-0.807031	-0.756016	-0.803842	-0.64206
tryptophan	0.0730197	-0.116967	-0.0784733	0.122421	0.00479705	0.0368321	-0.0554779	0.0893099
Kynurenine	-0.161916	0.22413	-0.257309	0.195095	-0.591453	-0.612397	-0.533471	-0.481485
Valine	0.15095	-0.0450878	-0.281035	0.175173	-0.442693	-0.292353	-0.337987	-0.249827
Pyroglutamic acid	0.138414	-0.207194	-0.130784	0.199564	-0.362591	-0.36111	-0.416311	-0.348566
methyl-lysine (N)	-0.490303	-0.942897		1.4332	-0.431609	0.830435	-0.627529	1.03131
carnitine	0.168209	-0.690291	0.83252	-0.310439	0.946053	-0.874379	0.0885228	0.985171
UMP	0.0593939	-0.112162	-0.07247	0.125238	0.205868	0.373126	0.224962	0.458357
UTP	-0.0748018	0.0878256	0.0046891	-0.0177129	-0.437627	-0.194568	-0.769581	-0.139645
carbamoyl Aspartate	0.937274	-1.14023	0.749943	-0.546987	1.25164	1.43047	0.498668	4.38001
Cytidine	0.13382	-0.0843941	-0.173988	0.124562	0.108846	0.200467	0.125086	0.388732
Cytosine	-0.475171	0.0632459	0.383907	0.0280183	-0.233789	0.0390746	-0.0850318	-0.128829
Uridine	0.127145	0.172793	-0.430938	0.131	0.10166	0.350374	0.280342	0.598797
Pseudouridine	0.155615	0.0297669	-0.156671	-0.0287113	-0.305921	-0.232216	-0.335611	-0.0374384
Thymidine	0.0835817	-0.00245499	-0.360723	0.279596	0.0962607	0.261971	0.969756	0.724984
Uracil	-0.214339	0.358175	-0.578334	0.434497	0.0162656	-0.0846143	-0.41402	0.192374
Thymine	0.145112	-0.237209	-0.274996	0.367094	-1.52502	-0.551397	-1.00714	0.696946
1-methylnicotinamide	0.00113795	-0.259287	-0.257547	0.515696	0.13312	0.424132	-0.246895	-1.12647
Trimethyllysine	0.170403	-0.226914	-0.0847512	0.141262	1.89756	2.05609	1.99461	1.89314
Dimethylarginine	0.175259	-0.231546	-0.0902845	0.146571	2.61008	2.70276	2.64154	2.68815
3-Hydroxybutyric acid	-0.0546422	0.0749998	-0.00331892	-0.0170387	-0.0905476	-0.110326	-0.0815153	-0.0426318
Deoxycarnitine	0.0774283	0.0236634	-0.194338	0.0932468	0.55587	0.678895	0.373593	0.792251
3-Hydroxy-trimethyl-L-lysine	0.135556	-0.198409	-0.0423128	0.105166	0.610399	0.762962	0.691701	0.56693

## Sheet: Figure S8C and S8D
	Normalized Peak Area
	WT OVCAR3			OVCAR3 SLC25A45 KO + EV			OVCAR3 SLC25A45 KO + SLC25A45-FLAG
	1	2	3	1	2	3	1	2	3
fructose 1,6-diphosphate	1.43652e+06	1.4609e+06	1.57482e+06	1.61209e+06	1.57121e+06	1.54022e+06	1.53644e+06	1.54266e+06	1.63293e+06
Glucose	392058	383678	356523	673653	649646	609849	624633	576323	502405
Glucose 6-phosphate	51209.6	47831	56536.1	52469	59206.7	55423.9	61695.5	57899	47314.9
Glyceraldehyde 3-phosphate	240	93.8808	298.943	0	0	231.359	0	34.5076	0
Lactate	2.56943e+07	2.76805e+07	2.73734e+07	2.34338e+07	2.44973e+07	2.4646e+07	2.90848e+07	2.90806e+07	2.83827e+07
Pyruvate	729932	839566	742997	890766	880065	921002	937115	911721	835198
pentose phosphate	43180.2	45256.8	43385.7	39335.3	39227.8	39469.5	34831.7	35548	38318.6
Sedoheptulose-7-phosphate	11498.2	10035.3	11820.4	16935.5	17019.1	17768.6	16608.2	18388.7	17664.7
a-ketoglutarate	554190	574529	541827	536212	569212	531127	549464	509746	491110
Acetyl CoA	14189	13976.7	17200.3	10683.1	15028.3	17115.7	11644.9	14239.3	16670
Citrate/Isocitrate	7.42253e+06	7.17309e+06	7.74593e+06	1.08464e+07	1.02439e+07	1.04928e+07	1.03402e+07	1.02651e+07	9.9705e+06
Malate	39725.1	42767.8	48813.5	45335.4	38298.1	36828.8	50595.2	46304	54656.9
Succinate	180206	209730	185826	197733	221430	235803	273130	277649	265994
Arginine	762917	778549	870846	936886	932242	867396	964906	887246	876641
Argininosuccinate	46592.8	41764.7	49550.8	42776.6	39592.4	42517.1	44735.2	42541.5	47796
Citrulline	116248	105947	112378	142181	150302	165904	236276	222283	266052
N-acetylglutamic acid (NAG)	113922	105592	121077	155677	167265	151802	194233	181370	186414
Ornithine	4647.23	1077.07	3855.48	4556	5319.19	2062.2	7254.46	2531.43	1645.38
methionine	1.36488e+07	1.33817e+07	1.44169e+07	2.07303e+07	2.03788e+07	2.06567e+07	2.38552e+07	2.40615e+07	2.46493e+07
S-Adenosyl-L-Homocysteine (SAH)	32407.1	29512.8	32689.5	31585.6	30953.1	26981.4	27996.4	26773.1	30666.9
S-Adenosyl-L-methionine (SAM)	1.81813e+06	1.74392e+06	1.93368e+06	1.82689e+06	1.82082e+06	1.89533e+06	1.93833e+06	1.99112e+06	1.97595e+06
Cystathionine	1.58722e+06	1.63846e+06	1.74259e+06	719568	734038	741918	784399	744402	795274
Taurine	2.20382e+06	2.11439e+06	2.34931e+06	2.95157e+06	2.70698e+06	2.7937e+06	1.90063e+06	1.70009e+06	1.77594e+06
betaine	2.66901e+07	2.28955e+07	2.46638e+07	1.60256e+07	1.48646e+07	1.521e+07	1.99993e+07	1.84284e+07	1.99505e+07
Choline	#N/A	6.44902e+06	#N/A	6.77451e+06	35506.7	6468.01	3320.78	15514.2	#N/A
AMP	506807	514495	585581	804737	805250	719578	554667	564243	606994
ADP	18.6343	0	10.7568	29.7529	7.64726	78.0146	0	50.7621	0
ATP	2.41337e+06	2.62405e+06	2.68878e+06	2.70261e+06	2.68159e+06	2.74322e+06	3.14396e+06	3.01958e+06	3.08558e+06
Adenine	596584	662833	660088	678153	726630	630849	679391	644165	697169
Adenosine	308964	262278	288039	398433	458358	361402	344554	320611	302461
GMP	38914.2	36998.1	40124.1	46368.5	41481.7	39964.2	37695.8	28106.6	34587.4
GTP	175480	195639	205891	224392	225682	212450	257245	246662	248633
guanine	104299	87874.1	107604	134356	143751	141949	159174	168625	171458
guanosine	111856	97073.6	110869	106341	99446.5	73685.3	70194.7	72131.9	80188.1
urate	201248	185589	174057	282094	218396	229499	253605	274596	319807
Xanthine	232929	230822	250334	255204	245574	245635	284857	290117	300222
GSH	2.00125e+07	2.09987e+07	2.25018e+07	3.81155e+07	3.90575e+07	3.75009e+07	4.08186e+07	4.02406e+07	3.9893e+07
GSSG	1482.33	1285.33	1583.23	1582.56	1034.82	3976.76	3700.9	1714.02	4653.5
NAD+	820630	865581	927038	1.25929e+06	1.32022e+06	1.27564e+06	1.31299e+06	1.33841e+06	1.3054e+06
NADH	174517	187636	199326	230657	230237	219932	251237	233543	223176
Alanine	87614.1	52597.8	50557.3	66951.6	70546.3	70820.3	58282.4	60152	65452.9
beta Alanine	2.6787e+07	2.64585e+07	2.85098e+07	4.00097e+07	3.91708e+07	3.86768e+07	4.82545e+07	4.69844e+07	4.65069e+07
Asparagine	1.21229e+06	1.24272e+06	1.37492e+06	1.18529e+06	1.14583e+06	1.20319e+06	1.62853e+06	1.52782e+06	1.67161e+06
Aspartate	7.88076e+06	7.37293e+06	8.0391e+06	9.40461e+06	9.10892e+06	8.90676e+06	9.6281e+06	9.15974e+06	9.48408e+06
Cystine	5219.75	2553.35	3240.72	8650.82	10913.4	4732.93	6901.32	10380.8	8627.26
Glutamate	3.41721e+07	3.53012e+07	3.76047e+07	4.19673e+07	4.16275e+07	4.02394e+07	4.70921e+07	4.65026e+07	4.79804e+07
Glutamine	8.69859e+07	8.86076e+07	9.66987e+07	1.28271e+08	1.28117e+08	1.28794e+08	1.43877e+08	1.37511e+08	1.38611e+08
Glycine	412036	389246	425356	644873	654978	617448	816195	799385	828461
IsoLeucine	3.93636e+07	3.69243e+07	4.0182e+07	5.39713e+07	5.37442e+07	5.40704e+07	6.55387e+07	6.46986e+07	6.82277e+07
Leucine	3.55377e+07	3.46931e+07	3.67254e+07	5.20573e+07	5.08573e+07	5.06399e+07	6.08689e+07	6.00709e+07	6.52731e+07
Lysine	297849	308279	312290	367161	339858	348775	407680	383799	374394
Phenylalanine	2.66313e+07	2.72665e+07	2.91052e+07	3.91483e+07	4.09407e+07	3.95214e+07	4.71499e+07	4.6486e+07	4.84178e+07
proline	1.41471e+08	1.44532e+08	1.51583e+08	8.80904e+07	8.54974e+07	8.87218e+07	1.04667e+08	1.05187e+08	1.08372e+08
Serine	1.93221e+06	1.94423e+06	2.1181e+06	3.02476e+06	2.93162e+06	2.8237e+06	3.2103e+06	3.11794e+06	3.13659e+06
Tyrosine	1.74738e+07	1.7271e+07	1.90296e+07	2.50744e+07	2.47024e+07	2.49782e+07	3.08851e+07	3.10287e+07	3.07177e+07
threonine	2.59684e+07	2.71129e+07	2.80688e+07	3.87884e+07	3.88741e+07	3.85172e+07	4.25035e+07	4.28786e+07	4.36131e+07
tryptophan	5.80641e+06	5.84273e+06	6.29101e+06	8.55991e+06	8.50605e+06	8.69087e+06	1.04308e+07	1.03652e+07	1.07186e+07
Kynurenine	114304	115459	118082	93980	91537.5	89686	110746	113968	117667
Valine	2.48018e+07	2.6193e+07	2.68386e+07	3.82651e+07	3.76784e+07	3.81242e+07	4.53124e+07	4.79319e+07	4.66023e+07
Pyroglutamic acid	6.37177e+06	6.46616e+06	6.666e+06	7.29953e+06	7.40391e+06	6.88192e+06	7.99592e+06	8.2072e+06	8.19538e+06
methyl-lysine (N)	0	43520.8	513.724	59132.3	57825.9	280.427	63427.3	66887.4	63750.4
carnitine	2.59125e+06	2.76814e+06	2.81371e+06	2.3169e+06	2.30078e+06	2.67698e+06	2.044e+06	2.09366e+06	2.14548e+06
acetyl-carnitine	2.80727e+06	2.60849e+06	2.71258e+06	3.60675e+06	3.53072e+06	3.24027e+06	3.29827e+06	3.41057e+06	3.65616e+06
Propionyl-carnitine	244078	217405	256893	285623	316259	290953	202313	183728	202560
UMP	300558	273109	336813	296190	282500	250543	195997	196958	227051
UTP	930596	993407	995318	833933	819573	846467	960814	932394	915154
CTP	0	215.924	0	0	131.106	0	0	0	1183.5
carbamoyl Aspartate	8094.29	8807.64	11140.3	4323.74	9652.72	3359.68	2402.78	9511.53	5987.67
Cytidine	188635	182249	189921	40738.9	41941	35942.2	35016.3	36872.5	33992
Cytosine	354304	297373	323078	37892.1	89275.5	34127.3	19784.9	45566	17838.2
Uridine	17872.6	17108	18910.1	24345.4	25702.4	23027.2	23160.4	20997.8	17439.5
Pseudouridine	36101.3	36672.8	36779	44593.2	43736.7	43209.9	44317.5	45491.6	43552.7
Thymidine	1925.52	1317.77	1871.56	1745.09	1086.29	1642.56	2901.67	1108.14	2457.79
Uracil	21972.2	18674.4	18602.6	16466.9	13303.5	16543.7	22048.6	23479.6	22495
Thymine	16915.1	5011.39	9545.41	492.037	22836.7	5708.04	24796.9	9368.91	21422.4
Creatine	1.23224e+06	1.2686e+06	1.38432e+06	1.33348e+06	1.34287e+06	1.41862e+06	1.21813e+06	1.1644e+06	1.23679e+06
1-methylnicotinamide	3194.61	6674.88	5313.84	7211.85	7740.46	6926.51	7345.17	11490.5	8445.58
Trimethyllysine	120760	130445	139928	225497	192176	205257	103068	94123.9	87195.7
Dimethylarginine	216441	194688	209367	160601	147072	162533	424558	387075	410162
3-Hydroxybutyric acid	32993.7	25722.9	24943.9	25626.3	26842.9	28386.7	32795.7	24546.8	26198
Deoxycarnitine	1.50397e+06	1.46941e+06	1.61021e+06	836183	801745	848163	1.59474e+06	1.49731e+06	1.55067e+06
3-Hydroxy-trimethyl-L-lysine	23143.8	21471.3	24306.5	19868.3	16199.3	18116.8	62357.2	61218.5	57884.1
Log2 fold change (Figure S8D)
	OVCAR3 SLC25A45 KO + EV			SLC25A45 KO + SLC25A45-FLAG
	1	2	3	1	2	3
fructose 1,6-diphosphate	0.0342837	-0.00277272	-0.031511	-0.035056	-0.0292257	0.0528189
Glucose	0.040443	0.00244165	-0.0428846	-0.0982293	-0.124641	-0.353514
Glucose 6-phosphate	-0.0700095	0.102243	-0.0322331	0.0935059	0.0466402	0.0339472
Glyceraldehyde 3-phosphate	0.00123033	-0.0367507	0.0355203	-0.0922796	-0.0844743	-0.0508102
Lactate	-0.0459869	0.0203907	0.0255963	0.266465	0.268281	0.226916
Pyruvate	-0.0114166	-0.0282447	0.0396613	0.0639134	0.0232562	-0.102417
pentose phosphate	-0.046179	0.166335	-0.120156	-0.0955154	-0.191838	-0.0544514
Sedoheptulose-7-phosphate	-0.0254842	-0.0183117	0.0437959	-0.0535736	0.0932868	0.0354038
a-ketoglutarate	-0.0383766	0.0648111	-0.0264345	0.0187843	-0.0843657	-0.153927
Acetyl CoA	-0.390824	0.101591	0.289233	-0.266466	0.0237922	0.251105
Citrate/Isocitrate	0.0388665	-0.0317124	-0.00715412	-0.0234331	-0.0406723	-0.0817331
Malate	-0.00648982	0.0276288	-0.021139	-0.0198348	-0.0124356	0.0101286
Succinate	-0.13195	0.0158597	0.11609	0.297033	0.377269	0.244733
Arginine	0.0379256	-0.00220155	-0.035724	0.112358	-0.0223443	0.0130036
Argininosuccinate	0.0384343	-0.0677304	0.0292961	0.114014	0.04092	0.205742
Citrulline	-0.00150449	0.062808	-0.0613035	0.661826	0.611347	0.702419
N-acetylglutamic acid (NAG)	-0.00938684	0.0704909	-0.0611041	0.293724	0.189185	0.229312
Ornithine	0.119895	-0.0335585	-0.0863369	0.992473	0.787268	0.854249
methionine	0.00982972	-0.0200323	0.0102026	0.211004	0.219779	0.260165
S-Adenosyl-L-Homocysteine (SAH)	0.0843413	0.058583	-0.142924	-0.0896831	-0.154104	0.0359415
S-Adenosyl-L-methionine (SAM)	-0.0211608	-0.0192133	0.0403741	0.0599889	0.121635	0.088294
Cystathionine	-0.0242846	0.0044401	0.0198445	0.100173	0.024666	0.120036
Taurine	0.0772293	-0.0606235	-0.0166057	-0.564044	-0.706681	-0.671445
betaine	0.0429555	-0.00707438	-0.0358811	0.401832	0.26021	0.387763
Choline	0.00558289	-0.00791822	0.00233533	-0.126937	-0.148619	-0.100079
AMP	0.0642267	0.0601526	-0.124379	-0.477794	-0.451616	-0.334494
ADP	0.00151639	0.0512032	-0.0527196	-0.0715669	-0.0994568	0.0269169
ATP	-0.00820754	-0.0119421	0.0201496	0.209075	0.152642	0.189341
Adenine	-0.0275011	0.174968	-0.147467	-0.0871262	-0.0709139	-0.0396918
Adenosine	-0.0550189	0.249409	-0.19439	-0.104023	-0.298091	-0.125089
GMP	0.132534	-0.0385253	-0.0940086	-0.311805	-0.370997	-0.298012
GTP	0.0218176	0.030089	-0.0519066	0.219012	0.158331	0.169811
guanine	-0.0607353	0.0307656	0.0299697	0.194009	0.272569	0.290428
guanosine	0.208638	0.111936	-0.320574	-0.400847	-0.351314	-0.198596
urate	0.129644	0.0422913	-0.171936	0.165269	-0.071801	0.411356
Xanthine	-0.0030728	0.00584655	-0.00277375	0.153719	0.0792718	0.178984
GSH	-0.00323716	0.028917	-0.0256798	0.100549	0.078297	0.0687089
GSSG	0.0691453	0.105781	-0.174926	0.352715	0.15765	0.260322
NAD+	-0.0332437	0.0353756	-0.00213186	0.0276253	0.0546606	0.0186368
NADH	0.0161701	0.0232537	-0.0394238	0.149184	0.041762	-0.0216894
Alanine	0.0241843	-0.00357761	-0.0206067	0.288336	0.24998	0.241828
beta Alanine	0.0229403	-0.00254617	-0.0203941	0.288505	0.251004	0.24224
Asparagine	0.0173611	-0.0280417	0.0106806	0.429843	0.372715	0.475691
Aspartate	0.0367398	0.00261221	-0.039352	0.0722334	0.000831907	0.0519943
Cystine	0.178302	0.513498	-0.691801	-0.147656	0.441316	0.174367
Glutamate	0.0210669	0.0157172	-0.0367841	0.181933	0.162372	0.234216
Glutamine	-0.00167212	-0.0019666	0.00363872	0.157649	0.0912813	0.108422
Glycine	0.0464064	0.0179974	-0.0644038	0.365952	0.327996	0.375066
Histidine	-0.0101861	-0.00279242	0.0129785	0.320197	0.244513	0.304864
IsoLeucine	0.00223357	-0.00551879	0.00328522	0.282026	0.2625	0.341895
Leucine	0.0236497	-0.0086831	-0.0149666	0.247521	0.229701	0.350673
Lysine	0.0435061	-0.0522431	0.00873702	0.16211	0.0534273	0.125294
Phenylalanine	-0.0256881	0.0337233	-0.00803524	0.24499	0.225004	0.286905
proline	0.011867	-0.0319171	0.0200502	0.257261	0.262795	0.312538
Serine	0.0345039	0.0119151	-0.046419	0.122044	0.10041	0.0791962
Tyrosine	0.0068011	-0.0106162	0.0038151	0.309212	0.313054	0.301683
threonine	0.00200436	0.00587499	-0.00787935	0.130776	0.143624	0.169057
tryptophan	-0.00681538	-0.0110061	0.0178215	0.275103	0.264581	0.320687
Kynurenine	0.0353813	0.000541766	-0.035923	0.258676	0.309773	0.351769
Valine	-0.00164951	-0.00265969	0.0043092	0.276381	0.346775	0.304871
Pyroglutamic acid	0.0203115	0.0525661	-0.0728776	0.156551	0.187847	0.185431
methyl-lysine (N)	-0.00618117	-0.0305533	0.0367345	0.104846	0.179465	0.119256
carnitine	-0.0659534	-0.076126	0.142079	-0.245949	-0.210445	-0.174843
acetyl-carnitine	0.0541922	0.0453267	-0.0995189	-0.0388651	-0.0303943	0.0814737
Propionyl-carnitine	-0.145425	0.126467	0.0189585	-0.518049	-0.75819	-0.516291
UMP	0.105024	0.0342577	-0.139282	-0.49572	-0.487463	-0.277273
UTP	0.00102724	-0.023007	0.0219798	0.204836	0.161703	0.134782
CTP	-0.0188646	-0.00437158	0.0232362	0.117928	0.0665952	0.186163
carbamoyl Aspartate	0.026005	0.00483785	-0.0308428	0.165278	0.155903	0.164659
Cytidine	0.062292	0.0831669	-0.145459	-0.206715	-0.106607	-0.256588
Cytosine	-0.0866463	0.103831	-0.017185	0.625843	-0.577504	-0.149176
Uridine	0.0852315	0.0518537	-0.137085	-0.13319	-0.274591	-0.308799
Pseudouridine	0.024458	-0.00348864	-0.0209694	0.0155441	0.0532681	-0.00956931
Thymidine	0.048248	-0.595714	0.547466	0.898961	-0.216863	0.672316
Uracil	-0.364209	1.3922	-1.02799	0.529391	-0.451425	-0.98109
Thymine	-0.877077	0.90604	-0.028963	0.119609	-0.311408	-1.30436
Creatine	-0.0347812	-0.0206139	0.0553951	-0.162701	-0.226924	-0.138353
1-methylnicotinamide	-0.0146057	0.0874492	-0.0728435	0.0118232	0.657469	0.213224
Trimethyllysine	0.0615415	-0.0382456	-0.0232959	-0.813938	-0.948015	-1.15013
Dimethyl arginine	0.0357697	-0.0905196	0.0547499	1.44112	1.30625	1.39062
3-Hydroxybutyric acid	0.183297	0.046539	-0.229836	-0.0243405	0.0201329	0.079068
Deoxycarnitine	-0.0153651	-0.032363	0.047728	0.936972	0.848142	0.895453
3-Hydroxy-trimethyl-L-lysine	0.147544	-0.135929	-0.0116151	1.69485	1.70745	1.60626
