# Supplementary material for: SLC25A45 is required for mitochondrial uptake of methylated amino acids and de novo carnitine biosynthesis
Source: Mol Cell. 2025 Nov 6;85(21):4093–4104.e8. doi: 10.1016/j.molcel.2025.08.018 (PMC12594208; doi:10.1016/j.molcel.2025.08.018)
Supplement: Table S3. SLC25A45 and SLC25A45R285C IP-coupled proteomics, related to Figure 2 [file mmc4.xlsx]

## Sheet: Table S3
id	Protein IDs	Protein names	Gene names	Student's T-test Difference SLC25A45-WT_EV	Student's T-test Difference SLC25A45-R285C_EV	Student's T-test Difference SLC25A45-WT_SLC25A45-R285C	-Log Student's T-test p-value SLC25A45-WT_EV	-Log Student's T-test p-value SLC25A45-R285C_EV	-Log Student's T-test p-value SLC25A45-WT_SLC25A45-R285C	Student's T-test Significant SLC25A45-WT_EV	Student's T-test Significant SLC25A45-R285C_EV	Student's T-test Significant SLC25A45-WT_SLC25A45-R285C	Student's T-test significant	Intensity	Quantified 3 times in at least one group	LFQ intensity EV_002	LFQ intensity EV_003	LFQ intensity EV_004	LFQ intensity SLC25A45-WT_006	LFQ intensity SLC25A45-WT_007	LFQ intensity SLC25A45-WT_008	LFQ intensity SLC25A45-R285C_010	LFQ intensity SLC25A45-R285C_011	LFQ intensity SLC25A45-R285C_012	GOBP name	GOMF name	GOCC name	KEGG name	Pfam	Location	Topology	Peptides	Unique peptides	Number of proteins	Sequence coverage [%]	Sequence lengths	Mol. weight [kDa]	Q-value	Score	MS/MS count	Student's T-test q-value EV_SLC25A45-WT	Student's T-test q-value EV_SLC25A45-R285C	Student's T-test q-value SLC25A45-WT_SLC25A45-R285C	ANOVA Significant	"-Log ANOVA p value"	ANOVA q-value
200	C9JSQ1;F8WCN3;P12532;P12532-2;C9J6W7;C9JT96;C9J8F6;C9J995;D6RHV3;D6R998;P17540	Creatine kinase U-type, mitochondrial	CKMT1B;CKMT1A	-1.0778	-2.84199	-1.7642	0.550975	2.59216	0.89851		+		SLC25A45-R285C_EV	363610000	+	25.432	25.9812	26.1309	NaN	NaN	26.4492	NaN	NaN	NaN	biosynthetic process;cellular metabolic process;cellular modified amino acid biosynthetic process;cellular modified amino acid metabolic process;cellular process;metabolic process;nitrogen compound metabolic process;organic substance biosynthetic process;organic substance metabolic process;organonitrogen compound biosynthetic process;organonitrogen compound metabolic process;organophosphate biosy…	adenyl nucleotide binding;adenyl ribonucleotide binding;anion binding;ATP binding;binding;carbohydrate derivative binding;catalytic activity;creatine kinase activity;heterocyclic compound binding;ion binding;kinase activity;nucleoside phosphate binding;nucleotide binding;organic cyclic compound binding;phosphotransferase activity, nitrogenous group as acceptor;purine nucleotide binding;purine rib…	cellular anatomical entity;intracellular membrane-bounded organelle;intracellular organelle;membrane;membrane-bounded organelle;mitochondrial inner membrane;mitochondrial membrane;mitochondrion;organelle;organelle inner membrane;organelle membrane	Arginine and proline metabolism	ATP-gua_Ptrans;ATP-gua_PtransN	Mitochondrion inner membrane	Peripheral membrane protein	4	4	11	23.2	241;298;417;448;203;221;148;129;157;170;419	26.721	0	19.044	18	0.31525	0.0115	0.228	+	1.56705	0.0384242
385	P05109	Protein S100-A8;Protein S100-A8, N-terminally processed	S100A8	-1.29108	-2.15821	-0.867129	1.13971	2.20841	0.996143		+		SLC25A45-R285C_EV	497820000	+	25.7038	25.9692	24.7286	NaN	NaN	NaN	NaN	NaN	NaN	activation of cysteine-type endopeptidase activity involved in apoptotic process;amide transport;anatomical structure development;apoptotic process;astrocyte development;autocrine signaling;autophagy;biological process involved in interspecies interaction between organisms;biological regulation;catabolic process;cell adhesion;cell chemotaxis;cell communication;cell death;cell development;cell mig…	anion binding;arachidonic acid binding;binding;calcium ion binding;calcium-dependent protein binding;carboxylic acid binding;cation binding;cytoskeletal protein binding;fatty acid binding;icosanoid binding;icosatetraenoic acid binding;ion binding;lipid binding;long-chain fatty acid binding;metal ion binding;microtubule binding;monocarboxylic acid binding;organic acid binding;protein binding;RAGE …	cellular anatomical entity;collagen-containing extracellular matrix;cytoplasmic vesicle lumen;cytoskeleton;cytosol;external encapsulating structure;extracellular exosome;extracellular matrix;extracellular membrane-bounded organelle;extracellular organelle;extracellular region;extracellular space;extracellular vesicle;intermediate filament cytoskeleton;intracellular membrane-bounded organelle;intr…		S_100	Cell membrane;Cytoplasm;Cytoskeleton;Secreted	Peripheral membrane protein	3	3	1	25.8	93	10.834	0	9.8661	13	0.114	0.00707692	0.281857	+	2.04857	0.0139048
398	P07919;A0A096LP55	Cytochrome b-c1 complex subunit 6, mitochondrial	UQCRH	1.69141	2.76883	1.07743	1.13422	2.76966	0.711793		+		SLC25A45-R285C_EV	445990000	+	NaN	NaN	NaN	NaN	25.9537	25.3464	26.5997	25.9016	25.8176	aerobic electron transport chain;aerobic respiration;cellular metabolic process;cellular process;cellular respiration;electron transport chain;energy derivation by oxidation of organic compounds;generation of precursor metabolites and energy;metabolic process;mitochondrial electron transport, ubiquinol to cytochrome c;oxidative phosphorylation;respiratory electron transport chain	active monoatomic ion transmembrane transporter activity;active transmembrane transporter activity;catalytic activity;electron transfer activity;inorganic cation transmembrane transporter activity;inorganic molecular entity transmembrane transporter activity;monoatomic cation transmembrane transporter activity;monoatomic ion transmembrane transporter activity;oxidoreductase activity;oxidoreductas…	catalytic complex;cellular anatomical entity;cytochrome complex;inner mitochondrial membrane protein complex;intracellular membrane-bounded organelle;intracellular organelle;membrane;membrane protein complex;membrane-bounded organelle;mitochondrial inner membrane;mitochondrial membrane;mitochondrial protein-containing complex;mitochondrial respirasome;mitochondrial respiratory chain complex III;m…	Alzheimer's disease;Cardiac muscle contraction;Huntington's disease;Oxidative phosphorylation;Parkinson's disease	UCR_hinge	Mitochondrion inner membrane		3	3	2	37.4	91;91	10.739	0	129.03	18	0.0891429	0.0153333	0.410054	+	1.96563	0.0136667
411	P11021;A0A7P0TB36;A0A7P0TAI0	78 kDa glucose-regulated protein	HSPA5	0.750603	0.845746	0.095143	1.26114	2.01289	0.111932		+		SLC25A45-R285C_EV	1264000000	+	25.3921	25.0831	25.1944	25.4616	26.3429	26.117	25.7599	26.2816	26.1653	anatomical structure arrangement;anatomical structure development;biological regulation;catabolic process;cell communication;cellular localization;cellular macromolecule localization;cellular process;cellular response to biotic stimulus;cellular response to chemical stimulus;cellular response to cytokine stimulus;cellular response to external stimulus;cellular response to extracellular stimulus;c…	adenyl nucleotide binding;adenyl ribonucleotide binding;anion binding;ATP binding;ATP hydrolysis activity;ATP-dependent activity;ATP-dependent protein folding chaperone;binding;cadherin binding;calcium ion binding;carbohydrate derivative binding;catalytic activity;cation binding;cell adhesion molecule binding;enzyme binding;heat shock protein binding;heterocyclic compound binding;hydrolase activi…	anchoring junction;cell junction;cell surface;cell-substrate junction;cellular anatomical entity;cytoplasm;cytoplasmic vesicle;cytosol;endoplasmic reticulum;endoplasmic reticulum chaperone complex;endoplasmic reticulum lumen;endoplasmic reticulum membrane;endoplasmic reticulum protein-containing complex;endoplasmic reticulum-Golgi intermediate compartment;extracellular exosome;extracellular membr…	Prion diseases;Protein export;Protein processing in endoplasmic reticulum	HSP70	Cytoplasm;Endoplasmic reticulum lumen;Melanosome		17	17	3	30.4	654;623;616	72.332	0	87.675	75	0.125371	0.0218	0.924913	+	1.46705	0.0491429
516	P62266;D6RD47;D6RDJ2;D6RIX0;D6R9I7	40S ribosomal protein S23	RPS23	0.705137	0.685279	-0.0198587	1.63695	2.27975	0.0373768		+		SLC25A45-R285C_EV	1927400000	+	25.4038	25.7153	25.7163	26.0184	26.5958	26.3367	26.1624	26.3762	26.3527	amide biosynthetic process;amide metabolic process;biosynthetic process;cellular biosynthetic process;cellular component assembly;cellular component biogenesis;cellular component organization;cellular component organization or biogenesis;cellular metabolic process;cellular nitrogen compound biosynthetic process;cellular nitrogen compound metabolic process;cellular process;cytoplasmic translation;…	binding;nucleic acid binding;organic cyclic compound binding;RNA binding;structural constituent of ribosome;structural molecule activity	cell junction;cellular anatomical entity;cytoplasm;cytosol;cytosolic ribosome;cytosolic small ribosomal subunit;endoplasmic reticulum;intracellular membrane-bounded organelle;intracellular non-membrane-bounded organelle;intracellular organelle;membrane;membrane-bounded organelle;non-membrane-bounded organelle;nucleolus;nucleoplasm;organelle;polysomal ribosome;preribosome;protein-containing comple…	Ribosome	Ribosom_S12_S23	Cytoplasm;Cytosol;Rough endoplasmic reticulum		11	11	5	54.5	143;134;55;85;123	15.807	0	83.778	81	0.10432	0.0253333	0.98156	+	2.02324	0.0132727
548	Q00325-2;F8VVM2;Q00325;F8VWQ0	Phosphate carrier protein, mitochondrial	SLC25A3	0.939221	2.78203	1.8428	0.531427	2.93516	1.06341		+		SLC25A45-R285C_EV	456270000	+	NaN	NaN	NaN	NaN	NaN	25.6517	26.0007	26.5752	25.5687	cellular process;establishment of localization;inorganic anion transmembrane transport;inorganic anion transport;inorganic ion transmembrane transport;localization;mitochondrial phosphate ion transmembrane transport;mitochondrial transport;phosphate ion transmembrane transport;phosphate ion transport;transmembrane transport;transport	active monoatomic ion transmembrane transporter activity;active transmembrane transporter activity;binding;inorganic cation transmembrane transporter activity;inorganic molecular entity transmembrane transporter activity;inorganic phosphate transmembrane transporter activity;monoatomic cation transmembrane transporter activity;monoatomic ion transmembrane transporter activity;phosphate:proton sym…	cellular anatomical entity;extracellular exosome;extracellular membrane-bounded organelle;extracellular organelle;extracellular vesicle;intracellular membrane-bounded organelle;intracellular organelle;membrane;membrane-bounded organelle;mitochondrial inner membrane;mitochondrial membrane;mitochondrion;organelle;organelle inner membrane;organelle membrane;plasma membrane;vesicle		Mito_carr	Mitochondrion inner membrane	Multi-pass membrane protein	4	4	4	17.2	361;324;362;156	39.958	0	47.299	13	0.334203	0.0184	0.183143	+	1.77253	0.02432
670	Q9UJS0;Q9UJS0-2	Calcium-binding mitochondrial carrier protein Aralar2	SLC25A13	1.31587	1.80292	0.487045	1.34331	2.02606	0.824333		+		SLC25A45-R285C_EV	240330000	+	NaN	NaN	NaN	NaN	23.8417	24.3473	24.9404	24.7961	24.6588	acidic amino acid transport;alpha-amino acid metabolic process;amide transport;amino acid metabolic process;amino acid transmembrane transport;amino acid transport;aromatic compound biosynthetic process;aspartate family amino acid metabolic process;aspartate transmembrane transport;ATP biosynthetic process;ATP metabolic process;biosynthetic process;C4-dicarboxylate transport;carbohydrate biosynth…	3-sulfino-L-alanine: proton, glutamate antiporter activity;acidic amino acid transmembrane transporter activity;active monoatomic ion transmembrane transporter activity;active transmembrane transporter activity;amide transmembrane transporter activity;amino acid transmembrane transporter activity;amino acid:monoatomic cation antiporter activity;antiporter activity;aspartate:glutamate, proton anti…	cellular anatomical entity;intracellular membrane-bounded organelle;intracellular organelle;membrane;membrane-bounded organelle;mitochondrial inner membrane;mitochondrial membrane;mitochondrion;organelle;organelle inner membrane;organelle membrane;plasma membrane		Mito_carr	Mitochondrion inner membrane	Multi-pass membrane protein	5	5	2	15.1	675;676	74.175	0	202.57	23	0.0735556	0.00613333	0.522435	+	2.10166	0.0132632
113	A0A7I2V2G2;D6RCD7;P38646;A0A7I2V3F7;A0A7I2V2S7;H0Y8K0;A0A7I2YQB2;A0A3B3ITI4;H0Y8S0	Stress-70 protein, mitochondrial	HSPA9	1.01506	1.15105	0.135993	1.9073	4.48831	0.222985	+	+		SLC25A45-R285C_EV;SLC25A45-WT_EV	2827000000	+	26.1728	26.1839	26.098	27.1253	26.7852	27.5893	27.2069	27.3337	27.3671	biological regulation;cell differentiation;cellular component assembly;cellular component organization;cellular component organization or biogenesis;cellular developmental process;cellular localization;cellular macromolecule localization;cellular metabolic process;cellular process;chaperone cofactor-dependent protein refolding;chaperone-mediated protein folding;'de novo' post-translational protei…	adenyl nucleotide binding;adenyl ribonucleotide binding;anion binding;ATP binding;ATP hydrolysis activity;ATP-dependent activity;ATP-dependent protein folding chaperone;binding;carbohydrate derivative binding;catalytic activity;enzyme binding;heat shock protein binding;heterocyclic compound binding;hydrolase activity;hydrolase activity, acting on acid anhydrides;hydrolase activity, acting on acid…	anchoring junction;cell junction;cell-substrate junction;cellular anatomical entity;cytoplasm;extracellular exosome;extracellular membrane-bounded organelle;extracellular organelle;extracellular vesicle;focal adhesion;inner mitochondrial membrane protein complex;intracellular membrane-bounded organelle;intracellular non-membrane-bounded organelle;intracellular organelle;intracellular organelle lu…	ko05152;RNA degradation	HSP70;MreB_Mbl	Mitochondrion;Nucleolus;Nucleus		20	20	9	33.6	610;665;679;603;648;458;577;180;102	66.601	0	213.47	93	0.0237333	0.0092	0.866643	+	2.69138	0
123	A0A7I2V599;P10809;A0A7I2V2X6;A0A7I2YQK6;A0A7I2V5M1;A0A7I2V5K3;A0A7I2YQ71;A0A7I2V369;E7EXB4;E7ESH4;P10809-2;C9JL25;C9JCQ4;C9JL19;C9J0S9	60 kDa heat shock protein, mitochondrial	HSPD1	1.51899	2.34618	0.827185	1.63689	2.39667	1.4426	+	+		SLC25A45-R285C_EV;SLC25A45-WT_EV	5383600000	+	25.6103	25.5965	24.5131	26.8138	27.1059	26.3572	27.8693	27.5474	27.3418	activation of cysteine-type endopeptidase activity involved in apoptotic process;activation of immune response;activation of innate immune response;apoptotic mitochondrial changes;B cell activation;B cell activation involved in immune response;B cell proliferation;biological process involved in interaction with symbiont;biological process involved in interspecies interaction between organisms;bio…	adenyl nucleotide binding;adenyl ribonucleotide binding;anion binding;apolipoprotein A-I binding;apolipoprotein binding;ATP binding;ATP hydrolysis activity;ATP-dependent activity;ATP-dependent protein folding chaperone;binding;carbohydrate derivative binding;catalytic activity;DNA binding;DNA replication origin binding;double-stranded DNA binding;double-stranded RNA binding;enzyme binding;heteroc…	cell surface;cellular anatomical entity;clathrin-coated pit;coated vesicle;cytoplasm;cytoplasmic vesicle;cytosol;early endosome;endosome;extracellular exosome;extracellular membrane-bounded organelle;extracellular organelle;extracellular space;extracellular vesicle;intracellular membrane-bounded organelle;intracellular organelle;intracellular organelle lumen;intracellular vesicle;lipopolysacchari…	ko05152;RNA degradation;Type I diabetes mellitus	Cpn60_TCP1	Mitochondrion matrix		24	24	15	55.1	537;573;541;482;375;296;310;322;221;231;158;175;94;83;58	57.785	0	323.31	168	0.0254286	0.00836364	0.163529	+	2.70453	0
185	B8ZZL8;P61604;S4R3N1	10 kDa heat shock protein, mitochondrial	HSPE1;HSPE1-MOB4	1.20302	1.6435	0.440475	1.6019	2.15098	0.834542	+	+		SLC25A45-R285C_EV;SLC25A45-WT_EV	299050000	+	NaN	NaN	NaN	NaN	24.8291	24.2098	25.2429	24.7369	25.1118	activation of cysteine-type endopeptidase activity involved in apoptotic process;biological regulation;cell differentiation;cellular developmental process;cellular process;chaperone cofactor-dependent protein refolding;chaperone-mediated protein folding;'de novo' post-translational protein folding;'de novo' protein folding;developmental process;osteoblast differentiation;positive regulation of bi…	adenyl nucleotide binding;adenyl ribonucleotide binding;anion binding;ATP binding;binding;carbohydrate derivative binding;cation binding;heterocyclic compound binding;ion binding;metal ion binding;nucleic acid binding;nucleoside phosphate binding;nucleotide binding;organic cyclic compound binding;protein binding;protein folding chaperone;protein-folding chaperone binding;purine nucleotide binding…	cellular anatomical entity;extracellular exosome;extracellular membrane-bounded organelle;extracellular organelle;extracellular vesicle;intracellular membrane-bounded organelle;intracellular organelle;intracellular organelle lumen;membrane;membrane-bounded organelle;membrane-enclosed lumen;mitochondrial matrix;mitochondrion;organelle;organelle lumen;vesicle		Cpn10;Mob1_phocein	Mitochondrion matrix		4	4	3	39.6	101;102;261	10.689	0	6.7848	16	0.036	0.00657143	0.52392	+	2.35935	0.002
386	P05141;P12235;V9GYG0;Q9H0C2	ADP/ATP translocase 2;ADP/ATP translocase 2, N-terminally processed	SLC25A5	3.13006	3.6705	0.540443	2.47768	2.92967	0.747702	+	+		SLC25A45-R285C_EV;SLC25A45-WT_EV	1993500000	+	24.3568	22.9361	23.7308	27.3396	26.3659	26.7083	27.3494	27.6369	27.0488	adaptive thermogenesis;adenine nucleotide transport;ADP transport;ATP transport;B cell activation;B cell differentiation;biological regulation;carbohydrate derivative transport;cell activation;cell cycle process;cell differentiation;cellular component organization;cellular component organization or biogenesis;cellular developmental process;cellular process;cellular response to chemical stimulus;c…	active transmembrane transporter activity;adenine nucleotide transmembrane transporter activity;adenine transmembrane transporter activity;ADP transmembrane transporter activity;antiporter activity;ATP transmembrane transporter activity;ATP:ADP antiporter activity;binding;carbohydrate derivative transmembrane transporter activity;enzyme binding;inorganic cation transmembrane transporter activity;…	cellular anatomical entity;intracellular membrane-bounded organelle;intracellular non-membrane-bounded organelle;intracellular organelle;membrane;membrane protein complex;membrane-bounded organelle;mitochondrial inner membrane;mitochondrial membrane;mitochondrial nucleoid;mitochondrial permeability transition pore complex;mitochondrial protein-containing complex;mitochondrion;MMXD complex;non-mem…	Calcium signaling pathway;Huntington's disease;Parkinson's disease	Mito_carr	Mitochondrion inner membrane	Multi-pass membrane protein	16	9	4	37.2	298;298;208;315	32.852	0	278.38	45	0	0.023	0.509417	+	3.53424	0
415	P13073;Q86WV2;H3BPG0;H3BN72;H3BNV9	Cytochrome c oxidase subunit 4 isoform 1, mitochondrial	COX4I1	2.93366	3.90842	0.974765	2.23315	3.01361	1.20049	+	+		SLC25A45-R285C_EV;SLC25A45-WT_EV	869250000	+	24.296	NaN	NaN	25.9666	27.0792	26.1194	27.0771	27.3973	27.615	aerobic electron transport chain;aerobic respiration;cellular metabolic process;cellular process;cellular respiration;electron transport chain;energy derivation by oxidation of organic compounds;generation of precursor metabolites and energy;metabolic process;mitochondrial electron transport, cytochrome c to oxygen;respiratory electron transport chain	active monoatomic ion transmembrane transporter activity;active transmembrane transporter activity;catalytic activity;cytochrome-c oxidase activity;electron transfer activity;inorganic cation transmembrane transporter activity;inorganic molecular entity transmembrane transporter activity;monoatomic cation transmembrane transporter activity;monoatomic ion transmembrane transporter activity;oxidore…	catalytic complex;cellular anatomical entity;cytochrome complex;cytosol;inner mitochondrial membrane protein complex;intracellular membrane-bounded organelle;intracellular organelle;membrane;membrane protein complex;membrane-bounded organelle;mitochondrial inner membrane;mitochondrial membrane;mitochondrial protein-containing complex;mitochondrial respiratory chain complex IV;mitochondrion;nucleo…	Alzheimer's disease;Cardiac muscle contraction;Huntington's disease;Oxidative phosphorylation;Parkinson's disease	COX4	Mitochondrion inner membrane		3	3	5	16.6	169;83;108;126;139	19.576	0	9.414	23	0	0.046	0.214526	+	3.41735	0
435	P22695;H3BRG4;H3BSJ9;H3BP04;A0A087WVZ4;H3BUE4;H3BUI9	Cytochrome b-c1 complex subunit 2, mitochondrial	UQCRC2	1.89035	2.32141	0.431065	2.15505	2.88225	0.53343	+	+		SLC25A45-R285C_EV;SLC25A45-WT_EV	515800000	+	NaN	NaN	NaN	25.2531	24.5073	24.2512	25.375	25.1963	24.7335	aerobic electron transport chain;aerobic respiration;cellular metabolic process;cellular process;cellular respiration;electron transport chain;energy derivation by oxidation of organic compounds;generation of precursor metabolites and energy;macromolecule metabolic process;metabolic process;mitochondrial electron transport, ubiquinol to cytochrome c;nitrogen compound metabolic process;organic sub…	binding;catalytic activity;catalytic activity, acting on a protein;cation binding;endopeptidase activity;hydrolase activity;ion binding;metal ion binding;metalloendopeptidase activity;metallopeptidase activity;peptidase activity	catalytic complex;cellular anatomical entity;cytochrome complex;inner mitochondrial membrane protein complex;intracellular membrane-bounded organelle;intracellular organelle;membrane;membrane protein complex;membrane-bounded organelle;mitochondrial inner membrane;mitochondrial membrane;mitochondrial protein-containing complex;mitochondrial respiratory chain complex III;mitochondrial respiratory c…	Alzheimer's disease;Cardiac muscle contraction;Huntington's disease;Oxidative phosphorylation;Parkinson's disease	Peptidase_M16;Peptidase_M16_C	Mitochondrion inner membrane	Peripheral membrane protein	7	7	7	15.5	453;412;336;176;70;116;132	48.442	0	94.425	31	0	0.0131429	0.584324	+	2.96804	0
441	P25705-2;P25705;P25705-3;K7EK77;K7ERX7;K7EJP1;K7ENJ4;K7EQH4;K7ESA0	ATP synthase subunit alpha, mitochondrial	ATP5A1	0.877156	1.11671	0.239558	2.81626	2.20402	0.553619	+	+		SLC25A45-R285C_EV;SLC25A45-WT_EV	1395400000	+	25.9705	25.6286	25.7096	26.6721	26.5536	26.7145	27.2413	26.8023	26.6153	aromatic compound biosynthetic process;ATP biosynthetic process;ATP metabolic process;biological regulation;biosynthetic process;carbohydrate derivative biosynthetic process;carbohydrate derivative metabolic process;cellular aromatic compound metabolic process;cellular biosynthetic process;cellular metabolic process;cellular nitrogen compound biosynthetic process;cellular nitrogen compound metabo…	adenyl nucleotide binding;adenyl ribonucleotide binding;ADP binding;angiostatin binding;anion binding;ATP binding;ATP hydrolysis activity;binding;carbohydrate derivative binding;catalytic activity;channel activity;enzyme binding;heterocyclic compound binding;hydrolase activity;hydrolase activity, acting on acid anhydrides;hydrolase activity, acting on acid anhydrides, in phosphorus-containing anh…	ATPase complex;catalytic complex;cell surface;cellular anatomical entity;cytoplasm;extracellular exosome;extracellular membrane-bounded organelle;extracellular organelle;extracellular vesicle;inner mitochondrial membrane protein complex;intracellular membrane-bounded organelle;intracellular organelle;intracellular organelle lumen;membrane;membrane microdomain;membrane protein complex;membrane raf…	Alzheimer's disease;Huntington's disease;Oxidative phosphorylation;Parkinson's disease	ATP-synt_ab;ATP-synt_ab_C;ATP-synt_ab_N	Cell membrane;Mitochondrion;Mitochondrion inner membrane	Peripheral membrane protein	12	12	9	32.2	503;553;531;207;205;144;199;111;77	54.493	0	323.31	55	0	0.00541176	0.759951	+	2.75648	0
448	P30050;P30050-2	60S ribosomal protein L12	RPL12	1.1193	0.894415	-0.224885	2.24739	2.47203	0.491458	+	+		SLC25A45-R285C_EV;SLC25A45-WT_EV	2697300000	+	26.2031	25.8839	25.8704	27.4308	26.8263	27.0583	26.8904	26.7132	27.0371	amide biosynthetic process;amide metabolic process;biosynthetic process;cellular biosynthetic process;cellular metabolic process;cellular nitrogen compound biosynthetic process;cellular nitrogen compound metabolic process;cellular process;cytoplasmic translation;macromolecule biosynthetic process;macromolecule metabolic process;metabolic process;nitrogen compound metabolic process;organic substan…	binding;large ribosomal subunit rRNA binding;nucleic acid binding;organic cyclic compound binding;RNA binding;rRNA binding;structural constituent of ribosome;structural molecule activity	anchoring junction;cell junction;cell-substrate junction;cellular anatomical entity;cytoplasm;cytosol;cytosolic large ribosomal subunit;cytosolic ribosome;extracellular exosome;extracellular membrane-bounded organelle;extracellular organelle;extracellular vesicle;focal adhesion;intracellular non-membrane-bounded organelle;intracellular organelle;large ribosomal subunit;membrane;membrane-bounded o…	Ribosome	Ribosomal_L11;Ribosomal_L11_N			8	8	2	66.7	165;132	17.818	0	212.78	64	0	0.00511111	0.751364	+	2.67561	0
459	P35232;C9JW96;C9JZ20;E9PCW0;E7ESE2;P35232-2;A0A8I5KWR0	Prohibitin	PHB	2.75192	2.74018	-0.0117455	2.76424	2.60844	0.0168204	+	+		SLC25A45-R285C_EV;SLC25A45-WT_EV	913570000	+	NaN	23.9661	NaN	25.8577	26.0197	26.2542	25.8239	26.4343	25.8381	activation of immune response;activation of innate immune response;activation of phospholipase C activity;activation of protein kinase activity;activation of protein kinase C activity;adaptive immune response;adaptive immune response based on somatic recombination of immune receptors built from immunoglobulin superfamily domains;antiviral innate immune response;aromatic compound biosynthetic proc…	binding;complement binding;complement component C3a binding;complement component C3b binding;enzyme binding;G protein-coupled receptor binding;histone deacetylase binding;opsonin binding;protein binding;protein dimerization activity;protein heterodimerization activity;proteinase activated receptor binding;signaling receptor binding;transcription coregulator activity;transcription corepressor acti…	cell surface;cellular anatomical entity;cytoplasm;cytoplasmic vesicle;early endosome;endosome;extracellular exosome;extracellular membrane-bounded organelle;extracellular organelle;extracellular vesicle;inner mitochondrial membrane protein complex;intracellular membrane-bounded organelle;intracellular organelle;intracellular vesicle;membrane;membrane protein complex;membrane-bounded organelle;mit…		Band_7	Mitochondrion inner membrane;Nucleus		12	12	7	55.9	272;246;218;216;202;155;108	29.804	0	323.31	64	0	0.0102222	0.981944	+	3.55009	0
613	Q8N413;E9PJQ3;Q8N413-2;Q8N413-4;Q8N413-3;E9PK53	Solute carrier family 25 member 45	SLC25A45	6.78846	7.51542	0.726954	6.23199	4.66812	1.02233	+	+		SLC25A45-R285C_EV;SLC25A45-WT_EV	28312000000	+	NaN	NaN	NaN	29.7597	29.8574	30.083	29.9942	30.863	31.0238		transmembrane transporter activity;transporter activity	cellular anatomical entity;intracellular membrane-bounded organelle;intracellular organelle;membrane;membrane-bounded organelle;mitochondrial inner membrane;mitochondrial membrane;mitochondrion;organelle;organelle inner membrane;organelle membrane		Mito_carr	Mitochondrion inner membrane	Multi-pass membrane protein	19	19	6	55.6	288;226;246;264;184;118	31.906	0	323.31	145	0	0	0.333517	+	6.51296	0
637	Q99623;F5GY37;F5H3X6;J3KPX7;Q99623-2;A0A7I2V5F0;F5GWA7;F5H2D2;A0A3G2KQ93;F5H0C5;U3KPZ5	Prohibitin-2	PHB2	2.14538	1.97677	-0.168605	2.15793	1.8764	0.15723	+	+		SLC25A45-R285C_EV;SLC25A45-WT_EV	497850000	+	NaN	NaN	NaN	24.8483	25.3289	25.6951	24.5706	25.1231	25.6728	activation of immune response;activation of innate immune response;activation of phospholipase C activity;activation of protein kinase activity;activation of protein kinase C activity;anatomical structure development;anatomical structure morphogenesis;antiviral innate immune response;autophagy;autophagy of mitochondrion;B cell activation;biological process involved in interspecies interaction bet…	amide binding;binding;DNA-binding transcription factor binding;identical protein binding;lipid binding;nuclear estrogen receptor binding;nuclear receptor binding;protein binding;protein dimerization activity;protein heterodimerization activity;protein homodimerization activity;RNA polymerase II-specific DNA-binding transcription factor binding;sphingolipid binding;transcription factor binding	axon;bounding membrane of organelle;cell junction;cell periphery;cell projection;cell surface;cellular anatomical entity;cytoplasm;GABA-ergic synapse;glutamatergic synapse;inner mitochondrial membrane protein complex;intracellular membrane-bounded organelle;intracellular organelle;membrane;membrane protein complex;membrane-bounded organelle;mitochondrial inner membrane;mitochondrial membrane;mito…		Band_7	Cytoplasm;Mitochondrion inner membrane;Nucleus		10	10	11	38.1	299;267;247;255;261;219;261;87;91;112;103	33.296	0	204.77	39	0	0.00575	0.858545	+	2.361	0.00213333
578	Q56VL3	OCIA domain-containing protein 2	OCIAD2	1.92705	3.24389	1.31684	1.82625	3.13821	1.63927	+	+	+	SLC25A45-R285C_EV;SLC25A45-WT_EV;SLC25A45-WT_SLC25A45-R285C_EV	734150000	+	NaN	NaN	NaN	NaN	25.4317	25.127	26.1575	26.1145	26.5211	biological process involved in interspecies interaction between organisms;biological regulation;cellular process;endocytosis;establishment of localization;hematopoietic stem cell homeostasis;homeostasis of number of cells;homeostatic process;import into cell;localization;multicellular organismal process;multicellular organismal-level homeostasis;positive regulation of biological process;positive …		cellular anatomical entity;cytoplasmic vesicle;endosome;Golgi apparatus;intracellular membrane-bounded organelle;intracellular organelle;intracellular vesicle;lysosome;lytic vacuole;membrane-bounded organelle;organelle;vacuole;vesicle		OCIA	Endosome		4	4	1	16.9	154	16.953	0	101.11	24	0	0.0306667	0.048	+	3.25669	0
390	P05783;F8VZY9;CON__P05784;CON__H-INV:HIT000015463	Keratin, type I cytoskeletal 18	KRT18	0.0543397	1.03535	0.981013	0.0650967	1.53525	1.71631		+	+	SLC25A45-R285C_EV;SLC25A45-WT_SLC25A45-R285C_EV	5820400000	+	27.5202	26.8999	26.7345	26.9179	26.9646	27.4352	28.4457	28.0566	27.7584	anatomical structure morphogenesis;apoptotic process;apoptotic signaling pathway;biological regulation;cell cycle;cell death;cell surface receptor signaling pathway;cellular component organization;cellular component organization or biogenesis;cellular localization;cellular macromolecule localization;cellular process;cytokine-mediated signaling pathway;cytoskeleton organization;developmental proce…	binding;cadherin binding;cadherin binding involved in cell-cell adhesion;cell adhesion mediator activity;cell adhesion molecule binding;cell-cell adhesion mediator activity;nucleic acid binding;organic cyclic compound binding;protein binding;RNA binding;scaffold protein binding;structural molecule activity	adherens junction;anchoring junction;cell junction;cell periphery;cell-cell junction;cellular anatomical entity;centriolar satellite;cytoplasm;cytoskeleton;cytosol;extracellular exosome;extracellular membrane-bounded organelle;extracellular organelle;extracellular vesicle;intermediate filament;intracellular non-membrane-bounded organelle;intracellular organelle;keratin filament;membrane-bounded o…		Filament	Cytoplasm;Nucleolus;Nucleus;Perinuclear region		27	25	4	67.9	430;391;423;295	48.057	0	323.31	120	0.923416	0.0383636	0.0490909	+	1.71741	0.0272308
427	P17931;G3V3R6	Galectin-3;Galectin	LGALS3	0.00597445	-1.07601	-1.08199	0.00638026	1.92989	2.36212		+	+	SLC25A45-R285C_EV;SLC25A45-WT_SLC25A45-R285C_EV	1001200000	+	26.0497	26.3618	26.8884	26.2157	26.808	26.2942	25.3573	25.341	25.3736	biological process involved in interspecies interaction between organisms;biological regulation;cell chemotaxis;cell differentiation;cell migration;cell motility;cellular aromatic compound metabolic process;cellular developmental process;cellular metabolic process;cellular nitrogen compound metabolic process;cellular process;chemotaxis;defense response;defense response to other organism;developme…	binding;carbohydrate binding;chemoattractant activity;enzyme binding;enzyme inhibitor activity;enzyme regulator activity;extracellular matrix binding;IgE binding;immunoglobulin binding;laminin binding;molecular adaptor activity;molecular condensate scaffold activity;molecular function activator activity;molecular function inhibitor activity;molecular function regulator activity;nucleic acid bindi…	bounding membrane of organelle;cell surface;cellular anatomical entity;collagen-containing extracellular matrix;cytoplasm;cytoplasmic vesicle membrane;cytosol;external encapsulating structure;extracellular exosome;extracellular matrix;extracellular membrane-bounded organelle;extracellular organelle;extracellular region;extracellular space;extracellular vesicle;ficolin-1-rich granule membrane;immu…		Gal-bind_lectin	Cytoplasm;Nucleus;Secreted		11	11	2	39.2	250;233	26.152	0	26.279	37	0.993103	0.00484211	0.0216	+	2.1247	0.0126667
667	Q9UHD8;Q9UHD8-5;Q9UHD8-2;Q9UHD8-7;Q9UHD8-3;K7ER52;A0A6Q8PHC2;K7EL40;K7EK18;K7EKN4;K7ER14;K7EIE4;K7EQD7;K7EJ51;K7EJZ2;K7ENL0;K7ENQ5;K7EN52;Q9UHD8-4;Q9UHD8-9;Q9UHD8-8;K7EPY1;K7EJV0;K7ER34	Septin-9	SEPT9	-0.136803	-1.72721	-1.59041	0.257215	2.42498	2.9047		+	+	SLC25A45-R285C_EV;SLC25A45-WT_SLC25A45-R285C_EV	224480000	+	24.9902	24.2646	24.6017	NaN	24.4258	24.5039	NaN	NaN	NaN	biological regulation;cell cycle process;cellular process;cytokinesis;cytoskeleton-dependent cytokinesis;positive regulation of biological process;positive regulation of cell projection organization;positive regulation of cellular component biogenesis;positive regulation of cellular component organization;positive regulation of cellular process;positive regulation of cilium assembly;positive regu…	anion binding;binding;cadherin binding;carbohydrate derivative binding;catalytic activity;cell adhesion molecule binding;GTP binding;GTPase activity;guanyl nucleotide binding;guanyl ribonucleotide binding;heterocyclic compound binding;hydrolase activity;hydrolase activity, acting on acid anhydrides;hydrolase activity, acting on acid anhydrides, in phosphorus-containing anhydrides;ion binding;mole…	actin cytoskeleton;actin filament bundle;actomyosin;axoneme;cell division site;cell projection;cellular anatomical entity;cilium;contractile actin filament bundle;cytoplasm;cytoskeleton;intracellular non-membrane-bounded organelle;intracellular organelle;membrane-bounded organelle;microtubule;microtubule cytoskeleton;non-membrane-bounded organelle;non-motile cilium;organelle;perinuclear region of…		Septin	Cytoplasm;Cytoskeleton		5	5	24	10.2	586;579;568;567;422;151;290;209;195;107;159;157;165;134;135;152;127;115;335;362;474;151;125;90	65.401	0	7.1209	10	0.7754	0.00766667	0	+	3.26042	0
558	Q12797;E5RHJ2;E5RG56;Q12797-7;Q12797-6;Q12797-11;Q12797-2;Q12797-10;E5RHK2;A0A087WUJ2;A0A087WW51	Aspartyl/asparaginyl beta-hydroxylase	ASPH	0.71648	0.197958	-0.518522	2.22534	0.976506	1.734	+			SLC25A45-WT_EV	131120000	+	23.1342	23.084	22.9144	NaN	23.6393	23.6487	23.2876	23.1087	23.3302	activation of cysteine-type endopeptidase activity;activation of store-operated calcium channel activity;anatomical structure development;anatomical structure morphogenesis;appendage morphogenesis;biological regulation;calcium ion homeostasis;calcium ion transmembrane transport;calcium ion transport;calcium-mediated signaling;cell population proliferation;cellular process;cellular response to cal…	2-oxoglutarate-dependent dioxygenase activity;binding;calcium ion binding;catalytic activity;catalytic activity, acting on a protein;cation binding;dioxygenase activity;electron transfer activity;ion binding;metal ion binding;oxidoreductase activity;oxidoreductase activity, acting on paired donors, with incorporation or reduction of molecular oxygen;peptidyl-aspartic acid 3-dioxygenase activity;p…	bounding membrane of organelle;calcium channel complex;cation channel complex;cellular anatomical entity;cortical endoplasmic reticulum;endoplasmic reticulum;endoplasmic reticulum lumen;endoplasmic reticulum membrane;endoplasmic reticulum subcompartment;endoplasmic reticulum tubular network;intracellular membrane-bounded organelle;intracellular organelle;intracellular organelle lumen;junctional s…		Asp_Arg_Hydrox;Asp-B-Hydro_N;TPR_16	Endoplasmic reticulum membrane;Sarcoplasmic reticulum membrane	Single-pass type II membrane protein	4	4	11	7.5	758;113;327;203;270;294;313;729;136;186;195	85.862	0	133.65	30	0.0411765	0.704213	0.246783	+	2.5435	0
358	O60220;A0A2R8YDA8	Mitochondrial import inner membrane translocase subunit Tim8 A	TIMM8A	3.39722	0.892615	-2.50461	4.20268	0.472133	1.45694	+		+	SLC25A45-WT_EV;SLC25A45-WT_SLC25A45-R285C_EV	167840000	+	NaN	NaN	NaN	26.0539	26.1796	26.1808	NaN	25.2269	NaN	anatomical structure development;cellular component organization;cellular component organization or biogenesis;cellular localization;cellular macromolecule localization;cellular process;developmental process;establishment of localization;establishment of localization in cell;establishment of protein localization;establishment of protein localization to membrane;establishment of protein localizati…	binding;cation binding;identical protein binding;ion binding;metal ion binding;protein binding;transition metal ion binding;zinc ion binding	cellular anatomical entity;intracellular membrane-bounded organelle;intracellular organelle;intracellular organelle lumen;membrane;membrane-bounded organelle;membrane-enclosed lumen;mitochondrial inner membrane;mitochondrial intermembrane space;mitochondrial intermembrane space protein transporter complex;mitochondrial membrane;mitochondrial protein-containing complex;mitochondrion;organelle;orga…		zf-Tim10_DDP	Mitochondrion inner membrane	Peripheral membrane protein	3	3	2	47.4	97;48	10.998	0	48.192	8	0	0.456525	0.054	+	2.24658	0.00352941
410	P10606	Cytochrome c oxidase subunit 5B, mitochondrial	COX5B	3.58132	-0.369172	-3.95049	3.19217	0.222353	2.71296	+		+	SLC25A45-WT_EV;SLC25A45-WT_SLC25A45-R285C_EV	1549800000	+	NaN	NaN	NaN	26.9637	27.2712	27.1068	NaN	NaN	NaN	aerobic electron transport chain;aerobic respiration;cellular metabolic process;cellular process;cellular respiration;electron transport chain;energy derivation by oxidation of organic compounds;generation of precursor metabolites and energy;metabolic process;mitochondrial electron transport, cytochrome c to oxygen;multicellular organismal process;respiratory electron transport chain;respiratory …	active monoatomic ion transmembrane transporter activity;active transmembrane transporter activity;binding;catalytic activity;cation binding;cytochrome-c oxidase activity;electron transfer activity;inorganic cation transmembrane transporter activity;inorganic molecular entity transmembrane transporter activity;ion binding;metal ion binding;monoatomic cation transmembrane transporter activity;mono…	catalytic complex;cellular anatomical entity;cytochrome complex;inner mitochondrial membrane protein complex;intracellular membrane-bounded organelle;intracellular organelle;membrane;membrane protein complex;membrane-bounded organelle;mitochondrial inner membrane;mitochondrial membrane;mitochondrial protein-containing complex;mitochondrial respiratory chain complex IV;mitochondrion;organelle;orga…	Alzheimer's disease;Cardiac muscle contraction;Huntington's disease;Oxidative phosphorylation;Parkinson's disease	COX5B	Mitochondrion inner membrane		3	3	1	30.2	129	13.696	0	6.6354	8	0	0.878549	0	+	3.25186	0
523	P62750;H7BY10;K7ERT8;A8MUS3;K7EJV9;K7EMA7	60S ribosomal protein L23a	RPL23A	0.76549	0.0659866	-0.699503	2.62547	0.163926	2.6048	+		+	SLC25A45-WT_EV;SLC25A45-WT_SLC25A45-R285C_EV	2084900000	+	26.3306	26.4867	26.1037	27.0887	27.074	27.0548	26.4663	26.1675	26.4851	amide biosynthetic process;amide metabolic process;biosynthetic process;cellular biosynthetic process;cellular component assembly;cellular component organization;cellular component organization or biogenesis;cellular metabolic process;cellular nitrogen compound biosynthetic process;cellular nitrogen compound metabolic process;cellular process;cytoplasmic translation;macromolecule biosynthetic pro…	binding;cadherin binding;cell adhesion molecule binding;nucleic acid binding;organic cyclic compound binding;protein binding;protein-containing complex binding;RNA binding;rRNA binding;structural constituent of ribosome;structural molecule activity;TORC2 complex binding	cellular anatomical entity;cytoplasm;cytosol;cytosolic large ribosomal subunit;cytosolic ribosome;extracellular exosome;extracellular membrane-bounded organelle;extracellular organelle;extracellular vesicle;intracellular membrane-bounded organelle;intracellular non-membrane-bounded organelle;intracellular organelle;large ribosomal subunit;membrane-bounded organelle;non-membrane-bounded organelle;…	Ribosome	Ribosomal_L23;Ribosomal_L23eN			14	14	6	69.2	156;158;175;194;170;70	17.695	0	111.82	106	0.0190769	0.926729	0.0432	+	2.83468	0
594	Q6NZI2;Q6NZI2-3;Q6NZI2-2	Polymerase I and transcript release factor	PTRF	1.80369	0.245614	-1.55808	1.87712	0.2964	1.5854	+		+	SLC25A45-WT_EV;SLC25A45-WT_SLC25A45-R285C_EV	96941000	+	21.6403	22.0651	22.3736	NaN	23.0931	24.188	22.5787	21.7544	22.4828	aromatic compound biosynthetic process;biological regulation;biosynthetic process;cellular aromatic compound metabolic process;cellular biosynthetic process;cellular localization;cellular macromolecule localization;cellular metabolic process;cellular nitrogen compound biosynthetic process;cellular nitrogen compound metabolic process;cellular process;DNA-templated transcription;DNA-templated trans…	binding;identical protein binding;nucleic acid binding;organic cyclic compound binding;protein binding;RNA binding;rRNA binding;rRNA primary transcript binding	caveola;cellular anatomical entity;cytoplasm;cytosol;endoplasmic reticulum;intracellular membrane-bounded organelle;intracellular organelle;membrane;membrane microdomain;membrane raft;membrane-bounded organelle;mitochondrion;nucleoplasm;nucleus;organelle;plasma membrane;plasma membrane raft;plasma membrane region;protein-containing complex		PTRF_SDPR	Caveola;Cell membrane;Cytoplasm;Cytosol;Endoplasmic reticulum;Membrane;Microsome;Mitochondrion;Nucleus		2	2	3	5.1	390;198;300	43.476	0	20.013	16	0	0.8676	0.054	+	2.0563	0.0126
568	Q15084-3;Q15084;Q15084-4;Q15084-5;Q15084-2	Protein disulfide-isomerase A6	PDIA6	1.3984	-0.589731	-1.98813	0.897075	0.370715	2.40658			+	SLC25A45-WT_SLC25A45-R285C_EV	297650000	+	25.3699	24.1323	NaN	26.0881	25.0172	25.6913	NaN	NaN	NaN	cellular process;cellular response to stimulus;cellular response to stress;protein folding;response to endoplasmic reticulum stress;response to stimulus;response to stress	catalytic activity;catalytic activity, acting on a protein;disulfide oxidoreductase activity;intramolecular oxidoreductase activity;intramolecular oxidoreductase activity, transposing S-S bonds;isomerase activity;oxidoreductase activity;oxidoreductase activity, acting on a sulfur group of donors;protein disulfide isomerase activity;protein-disulfide reductase activity	cellular anatomical entity;cytoplasmic vesicle;cytosol;endoplasmic reticulum;endoplasmic reticulum chaperone complex;endoplasmic reticulum lumen;endoplasmic reticulum membrane;endoplasmic reticulum protein-containing complex;endoplasmic reticulum-Golgi intermediate compartment;extracellular exosome;extracellular membrane-bounded organelle;extracellular organelle;extracellular space;extracellular …	Protein processing in endoplasmic reticulum	Thioredoxin	Cell membrane;Endoplasmic reticulum lumen;Melanosome		5	5	5	11.7	437;440;445;488;492	47.837	0	96.591	30	0.130632	0.704	0		1.39913	0.0547027
623	Q8WU90;F8WF67;F8WB26;Q8WU90-2	Zinc finger CCCH domain-containing protein 15	ZC3H15	0.515889	-0.389246	-0.905135	0.584924	0.463902	2.28721			+	SLC25A45-WT_SLC25A45-R285C_EV	53993000	+	NaN	23.8275	22.6337	NaN	23.3299	NaN	22.6543	22.778	22.775	amide biosynthetic process;amide metabolic process;biological regulation;biosynthetic process;cell surface receptor signaling pathway;cellular biosynthetic process;cellular metabolic process;cellular nitrogen compound biosynthetic process;cellular nitrogen compound metabolic process;cellular process;cytokine-mediated signaling pathway;cytoplasmic translation;macromolecule biosynthetic process;mac…	binding;cadherin binding;cation binding;cell adhesion molecule binding;ion binding;metal ion binding;nucleic acid binding;organic cyclic compound binding;protein binding;RNA binding	cellular anatomical entity;cytosol;intracellular membrane-bounded organelle;intracellular organelle;membrane-bounded organelle;nucleus;organelle		DFRP_C;zf-CCCH	Cytoplasm;Nucleus		3	3	4	4.9	426;74;105;162	48.602	0.0026042	2.8368	6	0.403945	0.69326	0.0462857		1.09487	0.0946957
668	Q9UII2;A0A0B4J230;Q9UII2-3;Q9UII2-2	ATPase inhibitor, mitochondrial	ATPIF1	1.86124	-0.23364	-2.09488	1.13375	0.134827	1.88964			+	SLC25A45-WT_SLC25A45-R285C_EV	34936000	+	NaN	21.2113	NaN	NaN	NaN	NaN	21.8519	22.3429	22.33	anatomical structure formation involved in morphogenesis;angiogenesis;aromatic compound biosynthetic process;biological regulation;biosynthetic process;cell differentiation;cellular aromatic compound metabolic process;cellular biosynthetic process;cellular component organization;cellular component organization or biogenesis;cellular developmental process;cellular metabolic process;cellular nitrog…	angiostatin binding;ATPase binding;ATPase inhibitor activity;ATPase regulator activity;binding;calmodulin binding;enzyme binding;enzyme inhibitor activity;enzyme regulator activity;identical protein binding;mitochondrial proton-transporting ATP synthase complex binding;molecular function inhibitor activity;molecular function regulator activity;protein binding;protein-containing complex binding	cell surface;cellular anatomical entity;intracellular membrane-bounded organelle;intracellular organelle;membrane-bounded organelle;mitochondrion;organelle;protein-containing complex		IATP	Mitochondrion		2	2	4	18.9	106;75;60;71	12.249	0.0027027	3.1244	15	0.0826	0.878829	0.027	+	1.48172	0.0461176
1	A0A024RA87;G3V1Q4;E7ES33;E7EPK1;Q16181-2;Q16181;A0A0U1RRM2	Septin-7	SEPT7	0.0373109	-1.01142	-1.04873	0.0813604	1.30541	1.28769					258760000	+	24.4441	24.5207	24.7073	NaN	24.5968	24.3478	NaN	23.4185	24.2136	biological regulation;cell cycle process;cell differentiation;cell projection assembly;cell projection organization;cellular component assembly;cellular component organization;cellular component organization or biogenesis;cellular developmental process;cellular process;cilium assembly;cilium organization;cytokinesis;cytoskeleton-dependent cytokinesis;developmental process;developmental process in…	anion binding;binding;cadherin binding;carbohydrate derivative binding;catalytic activity;cell adhesion molecule binding;GTP binding;GTPase activity;guanyl nucleotide binding;guanyl ribonucleotide binding;heterocyclic compound binding;hydrolase activity;hydrolase activity, acting on acid anhydrides;hydrolase activity, acting on acid anhydrides, in phosphorus-containing anhydrides;identical protei…	actin filament bundle;actomyosin;axoneme;cell division site;cell projection;cellular anatomical entity;cilium;cleavage furrow;contractile actin filament bundle;cytoskeleton;cytosol;extracellular exosome;extracellular membrane-bounded organelle;extracellular organelle;extracellular vesicle;intracellular membrane-bounded organelle;intracellular non-membrane-bounded organelle;intracellular organelle…		Septin	Cell projection;Centromere;Chromosome;Cilium;Cilium axoneme;Cleavage furrow;Cytoplasm;Cytoskeleton;Flagellum;Kinetochore;Midbody;Spindle		4	4	7	8.3	384;401;417;437;436;437;111	44.842	0	141.18	27	0.919597	0.0633333	0.170933	+	1.56755	0.039625
4	A0A075B6R9		IGKV2D-24	-0.597365	0.212908	0.810273	0.742485	0.196608	0.744734					4538000000	+	27.8686	27.8224	28.3641	28.0612	27.2069	26.9949	28.6423	28.576	27.4755	adaptive immune response;immune response;immune system process;response to stimulus		cellular anatomical entity;extracellular space;immunoglobulin complex;membrane;plasma membrane;protein-containing complex		V-set			3	2	1	13.3	120	13.079	0	5.0726	22	0.309733	0.896142	0.455077		0.637737	0.261589
5	A2NJV5;A0A075B6S2;A0A0A0MRZ7;A0A075B6S6;A0A075B6P5;A0A0C4DH68;A0A087WW87;P06310;P01615;P01614		IGKV A18;IGKV2D-29;IGKV2D-26	-0.320037	0.21861	0.538647	0.474729	0.189474	0.480839					107010000000	+	32.6208	32.4886	32.982	32.8112	31.9367	32.3834	33.7473	32.5303	32.4698	adaptive immune response;immune response;immune system process;response to stimulus		cellular anatomical entity;extracellular region;extracellular space;immunoglobulin complex;membrane;plasma membrane;protein-containing complex		V-set	Cell membrane;Secreted		4	3	10	25.8	120;120;120;120;120;120;121;120;120;121	13.085	0	268.18	49	0.548589	0.893053	0.617565		0.325464	0.485698
16	J3KRB3;A0A087WWH0;J3QS96;A0A087WXM6;J3QQT2;J3KRX5;A0A0A6YYL6;P18621;P18621-3;J3QLC8;A0A087WY81;A0A0A0MRF8;P18621-2;J3KSJ0	60S ribosomal protein L17	RPL17;RPL17-C18orf32	-0.240186	-0.165913	0.0742728	0.965836	0.302029	0.122766					2311300000	+	26.8098	27.0109	27.0983	26.737	26.5936	26.8679	27.1001	26.4088	26.9124	amide biosynthetic process;amide metabolic process;biosynthetic process;cellular biosynthetic process;cellular metabolic process;cellular nitrogen compound biosynthetic process;cellular nitrogen compound metabolic process;cellular process;cytoplasmic translation;macromolecule biosynthetic process;macromolecule metabolic process;metabolic process;nitrogen compound metabolic process;organic substan…	binding;nucleic acid binding;organic cyclic compound binding;RNA binding;structural constituent of ribosome;structural molecule activity	cellular anatomical entity;cytoplasm;cytosol;cytosolic large ribosomal subunit;cytosolic ribosome;intracellular membrane-bounded organelle;intracellular non-membrane-bounded organelle;intracellular organelle;large ribosomal subunit;membrane-bounded organelle;non-membrane-bounded organelle;nucleus;organelle;protein-containing complex;ribonucleoprotein complex;ribosomal subunit;ribosome	Ribosome	Ribosomal_L22			7	7	14	60.5	129;131;138;169;171;174;228;184;228;174;97;190;146;56	14.894	0	139.75	72	0.467671	0.892486	0.933643		0.310662	0.489586
24	M0R2I7;M0QZM1;A0A087X0X3;P52272-2;P52272;M0QY96	Heterogeneous nuclear ribonucleoprotein M	HNRNPM	0.138364	-0.259844	-0.398208	0.345581	1.15692	1.02554					98435000	+	23.7342	23.701	23.5636	NaN	NaN	NaN	NaN	NaN	23.5591	alternative mRNA splicing, via spliceosome;cellular aromatic compound metabolic process;cellular metabolic process;cellular nitrogen compound metabolic process;cellular process;heterocycle metabolic process;macromolecule metabolic process;metabolic process;mRNA metabolic process;mRNA processing;mRNA splicing, via spliceosome;nitrogen compound metabolic process;nucleic acid metabolic process;nucle…	binding;mRNA binding;nucleic acid binding;organic cyclic compound binding;protein binding;protein domain specific binding;RNA binding	catalytic complex;catalytic step 2 spliceosome;cell junction;cellular anatomical entity;collagen-containing extracellular matrix;external encapsulating structure;extracellular exosome;extracellular matrix;extracellular membrane-bounded organelle;extracellular organelle;extracellular vesicle;intracellular membrane-bounded organelle;intracellular non-membrane-bounded organelle;intracellular organel…	Spliceosome	HnRNP_M_NLS;RRM_1	Nucleolus;Nucleus		2	2	6	10.7	214;383;730;691;730;116	22.589	0.0025575	2.7253	11	0.778607	0.473292	0.548		0.989152	0.124816
46	K7EM56;A0A0B4J2B4;S4R417;K7EQJ5;K7ELC2;P62841;S4R456;K7EJ78	40S ribosomal protein S15	RPS15	0.261224	-0.00664902	-0.267873	0.371661	0.00635984	0.42524					640270000	+	25.6594	26.0057	26.5423	26.4752	26.0429	26.4729	26.1035	25.6498	26.4341	amide biosynthetic process;amide metabolic process;biological regulation;biosynthetic process;cell differentiation;cellular aromatic compound metabolic process;cellular biosynthetic process;cellular component assembly;cellular component biogenesis;cellular component organization;cellular component organization or biogenesis;cellular developmental process;cellular localization;cellular metabolic p…	binding;DNA binding;enzyme inhibitor activity;enzyme regulator activity;MDM2/MDM4 family protein binding;molecular function inhibitor activity;molecular function regulator activity;nucleic acid binding;organic cyclic compound binding;protein binding;RNA binding;structural constituent of ribosome;structural molecule activity;ubiquitin ligase inhibitor activity;ubiquitin-protein transferase inhibit…	anchoring junction;cell junction;cell-substrate junction;cellular anatomical entity;cytoplasm;cytosol;cytosolic ribosome;cytosolic small ribosomal subunit;focal adhesion;intracellular membrane-bounded organelle;intracellular non-membrane-bounded organelle;intracellular organelle;membrane;membrane-bounded organelle;non-membrane-bounded organelle;nucleoplasm;nucleus;organelle;protein-containing com…	Ribosome	Ribosomal_S19			4	4	8	29.5	112;118;135;141;152;145;68;129	12.99	0	29.696	23	0.657069	0.996331	0.757793		0.203163	0.640787
60	A0A140TA49;A0A140TA44;A0A140TA32;A0A0G2JPR0;P0C0L4-2;P0C0L4;A0A3B3ISA6;F5GXS0;A0A140TA29;A0A0G2JL54;P0C0L5	Complement C4-A;Complement C4 beta chain;Complement C4-A alpha chain;C4a anaphylatoxin;C4b-A;C4d-A;Complement C4 gamma chain;Complement C4-B;Complement C4 beta chain;Complement C4-B alpha chain;C4a anaphylatoxin;C4b-B;C4d-B;Complement C4 gamma chain	C4A;C4B	-0.123288	-1.80869	-1.6854	0.170932	0.482798	0.441149					3203500000	+	28.4484	27.9851	28.1208	27.6777	28.0168	28.4899	27.6651	28.3111	NaN	activation of immune response;biological process involved in interspecies interaction between organisms;biological regulation;complement activation;complement activation, classical pathway;defense response;defense response to other organism;detection of biotic stimulus;detection of chemical stimulus;detection of external biotic stimulus;detection of molecule of bacterial origin;detection of stimu…	binding;carbohydrate binding;complement binding;complement component C1q complex binding;endopeptidase inhibitor activity;endopeptidase regulator activity;enzyme inhibitor activity;enzyme regulator activity;molecular function inhibitor activity;molecular function regulator activity;opsonin binding;peptidase inhibitor activity;peptidase regulator activity;protein binding;protein-containing complex…	axon;blood microparticle;cell body;cell junction;cell projection;cellular anatomical entity;dendrite;endoplasmic reticulum lumen;extracellular exosome;extracellular membrane-bounded organelle;extracellular organelle;extracellular region;extracellular space;extracellular vesicle;intracellular organelle lumen;membrane;membrane-bounded organelle;membrane-enclosed lumen;neuron projection;neuronal cel…	Complement and coagulation cascades;Staphylococcus aureus infection;Systemic lupus erythematosus	A2M;A2M_BRD;A2M_recep;ANATO;MG2;MG3;MG4;NTR;TED_complement	Axon;Cell junction;Cell projection;Dendrite;Secreted;Synapse		3	2	11	2.5	1698;1698;1698;1744;1698;1744;1296;1698;1698;1698;1744	187.79	0	314.24	32	0.809688	0.402894	0.579088		0.41693	0.384042
66	A0A0U1RRH7;Q99878;P20671;Q6FI13;A0A0U1RR32;P0C0S8;Q9BTM1;Q16777;Q96KK5;Q7L7L0;Q93077;H0YFX9;P04908;Q9BTM1-2;P16104;C9J0D1;A0A494C189;A0A3B3IS11;Q71UI9;Q71UI9-2;P0C0S5;Q96QV6;Q8IUE6;Q71UI9-3;C9J386;Q71UI9-4;Q71UI9-5	Histone H2A type 1-J;Histone H2A type 1-D;Histone H2A type 2-A;Histone H2A type 1;Histone H2A.J;Histone H2A type 2-C;Histone H2A type 1-H;Histone H2A type 3;Histone H2A type 1-C;Histone H2A;Histone H2A type 1-B/E;Histone H2AX;Histone H2A.V;Histone H2A.Z;Histone H2A type 1-A	HIST1H2AJ;HIST1H2AD;HIST2H2AA3;HIST1H2AG;H2AFJ;HIST2H2AC;HIST1H2AH;HIST3H2A;HIST1H2AC;HIST1H2AB;H2AFX;H2AFV;H2AFZ;HIST1H2AA	0.59311	-0.842331	-1.43544	0.640622	0.220621	0.405148					1837700000	+	26.3623	26.6619	27.2423	27.8971	26.7614	27.3873	27.4303	27.3272	NaN	anatomical structure development;biological regulation;cell cycle;cell cycle checkpoint signaling;cellular aromatic compound metabolic process;cellular component assembly;cellular component disassembly;cellular component organization;cellular component organization or biogenesis;cellular localization;cellular macromolecule localization;cellular metabolic process;cellular nitrogen compound metabol…	binding;chromatin binding;chromatin DNA binding;cis-regulatory region sequence-specific DNA binding;core promoter sequence-specific DNA binding;damaged DNA binding;DNA binding;double-stranded DNA binding;enzyme binding;histone binding;molecular adaptor activity;nucleic acid binding;nucleosomal DNA binding;nucleosome binding;organic cyclic compound binding;protein binding;protein dimerization acti…	cellular anatomical entity;CENP-A containing nucleosome;centrosome;chromatin;chromosomal region;chromosome;chromosome, telomeric region;condensed chromosome;condensed nuclear chromosome;euchromatin;extracellular exosome;extracellular membrane-bounded organelle;extracellular organelle;extracellular vesicle;female germ cell nucleus;germ cell nucleus;heterochromatin;intracellular membrane-bounded or…	Systemic lupus erythematosus	Histone;Histone_H2A_C	Chromosome;Nucleus		4	4	27	27.1	170;128;130;130;169;130;129;129;128;130;130;92;130;151;143;122;127;140;128;114;128;131;130;90;76;102;66	18.552	0	106.77	37	0.339118	0.835158	0.568848		0.263277	0.536881
77	A0A286YFL2;A0A286YFA2;A0A286YF22;A0A2C9F2M7;O43175;A0A286YFM8;A0A286YF78;A0A286YFE1;A0A286YER3;A0A286YFC8;A0A286YFB2	D-3-phosphoglycerate dehydrogenase	PHGDH	-0.846167	-1.82791	-0.98174	1.36494	0.934604	0.445802					517150000	+	25.5156	25.475	25.8218	NaN	25.2179	24.7668	NaN	NaN	25.5462	alkanesulfonate metabolic process;alpha-amino acid biosynthetic process;alpha-amino acid metabolic process;amino acid biosynthetic process;amino acid metabolic process;anatomical structure development;animal organ development;aspartate family amino acid metabolic process;biological regulation;biosynthetic process;brain development;carboxylic acid biosynthetic process;carboxylic acid metabolic pro…	adenyl nucleotide binding;binding;catalytic activity;electron transfer activity;heterocyclic compound binding;L-malate dehydrogenase activity;malate dehydrogenase activity;NAD binding;nucleoside phosphate binding;nucleotide binding;organic cyclic compound binding;oxidoreductase activity;oxidoreductase activity, acting on CH-OH group of donors;oxidoreductase activity, acting on the CH-OH group of …	cellular anatomical entity;cytosol;extracellular exosome;extracellular membrane-bounded organelle;extracellular organelle;extracellular vesicle;membrane-bounded organelle;organelle;vesicle	Glycine, serine and threonine metabolism;Methane metabolism	2-Hacid_dh;2-Hacid_dh_C;PGDH_inter			4	4	11	12.6	429;445;526;532;533;239;276;89;97;123;165	45.528	0	9.9351	22	0.102933	0.0824	0.588952		0.850985	0.162138
80	A0A2R8Y6G6;P06733;P06733-2;K7EM90;A0A2R8Y798;K7ERS8;A0A2R8YEG5;A0A2R8Y879;A0A2R8YEM5;P13929-3;P13929-2;P13929	Alpha-enolase	ENO1	-0.69204	-2.14818	-1.45614	0.535532	0.630003	0.38767					3280200000	+	28.3295	27.3272	27.6036	26.0945	27.6155	27.4742	NaN	27.3104	26.9036	ADP catabolic process;ADP metabolic process;aromatic compound catabolic process;ATP metabolic process;biological process involved in interspecies interaction between organisms;biological regulation;biosynthetic process;canonical glycolysis;carbohydrate biosynthetic process;carbohydrate catabolic process;carbohydrate derivative catabolic process;carbohydrate derivative metabolic process;carbohydra…	binding;cadherin binding;carbon-oxygen lyase activity;catalytic activity;cation binding;cell adhesion molecule binding;DNA binding;DNA-binding transcription factor activity;DNA-binding transcription factor activity, RNA polymerase II-specific;DNA-binding transcription repressor activity;DNA-binding transcription repressor activity, RNA polymerase II-specific;double-stranded DNA binding;enzyme bin…	bounding membrane of organelle;catalytic complex;cell cortex;cell surface;cellular anatomical entity;cytoplasm;cytosol;extracellular exosome;extracellular membrane-bounded organelle;extracellular organelle;extracellular space;extracellular vesicle;intracellular membrane-bounded organelle;intracellular organelle;M band;membrane;membrane-bounded organelle;nuclear membrane;nuclear outer membrane;nuc…	Glycolysis / Gluconeogenesis;Methane metabolism;RNA degradation	Enolase_C;Enolase_N	Cell membrane;Cytoplasm;M line;Myofibril;Nucleus;Sarcomere		9	8	12	34.3	434;434;341;195;70;83;101;125;171;391;406;434	47.327	0	323.31	63	0.392229	0.184333	0.599821		0.496221	0.334605
83	J3QQQ8;J3KSK9;E7ETD6;E9PE19;A0A2R8Y7Q1;Q12830-4;Q12830-2;Q12830	Nucleosome-remodeling factor subunit BPTF	BPTF	-1.46914	-1.07703	0.392103	0.396105	0.238803	0.0581406					6104700000	+	29.1236	28.1195	28.6509	NaN	28.5726	28.829	29.2995	29.314	NaN	anatomical structure development;animal organ development;anterior/posterior pattern specification;biological regulation;brain development;cellular component organization;cellular component organization or biogenesis;cellular process;cellular response to endogenous stimulus;cellular response to growth factor stimulus;cellular response to nerve growth factor stimulus;chromatin organization;chromat…	binding;cation binding;cis-regulatory region sequence-specific DNA binding;DNA binding;double-stranded DNA binding;histone binding;ion binding;metal ion binding;methylated histone binding;methylation-dependent protein binding;modification-dependent protein binding;nucleic acid binding;organic cyclic compound binding;protein binding;RNA polymerase II cis-regulatory region sequence-specific DNA bin…	ATPase complex;catalytic complex;cell body;cell projection;cellular anatomical entity;chromatin;cytoplasm;dendrite;extracellular exosome;extracellular membrane-bounded organelle;extracellular organelle;extracellular vesicle;intracellular membrane-bounded organelle;intracellular organelle;ISWI-type complex;membrane-bounded organelle;neuron projection;nuclear protein-containing complex;nucleoplasm;…		Bromodomain;DDT;PHD;WSD	Cytoplasm;Nucleus		2	2	8	2.4	420;484;2764;2822;2965;2903;2920;3046	48.318	0.0026455	2.9016	15	0.428769	0.793822	0.94		0.129705	0.742
86	P62263;A0A2R8Y811;E5RH77	40S ribosomal protein S14	RPS14	-0.138779	-0.243493	-0.104714	0.24256	0.572827	0.332064					883830000	+	26.4249	25.8967	25.8365	26.1472	25.8828	25.7117	25.7932	25.7691	25.8653	amide biosynthetic process;amide metabolic process;biological regulation;biosynthetic process;cell differentiation;cellular aromatic compound metabolic process;cellular biosynthetic process;cellular component assembly;cellular component biogenesis;cellular component organization;cellular component organization or biogenesis;cellular developmental process;cellular metabolic process;cellular nitrog…	binding;mRNA 5'-UTR binding;mRNA binding;nucleic acid binding;organic cyclic compound binding;RNA binding;structural constituent of ribosome;structural molecule activity;translation regulator activity	anchoring junction;cell junction;cell-substrate junction;cellular anatomical entity;cytoplasm;cytosol;cytosolic ribosome;cytosolic small ribosomal subunit;extracellular exosome;extracellular membrane-bounded organelle;extracellular organelle;extracellular vesicle;focal adhesion;intracellular non-membrane-bounded organelle;intracellular organelle;membrane;membrane-bounded organelle;non-membrane-bo…	Ribosome	Ribosomal_S11			7	7	3	25.2	151;150;134	16.273	0	27.447	38	0.775537	0.719111	0.875036		0.329624	0.488269
95	A0A3B3ITT5;P47914	60S ribosomal protein L29	RPL29	0.317581	0.14983	-0.167751	0.834845	0.423461	0.542566					2578500000	+	27.7089	28.0047	27.5517	27.8427	28.2161	28.1594	27.8118	27.8569	28.0462	amide biosynthetic process;amide metabolic process;biosynthetic process;cellular biosynthetic process;cellular metabolic process;cellular nitrogen compound biosynthetic process;cellular nitrogen compound metabolic process;cellular process;cytoplasmic translation;embryo implantation;macromolecule biosynthetic process;macromolecule metabolic process;metabolic process;nitrogen compound metabolic pro…	binding;cadherin binding;carbohydrate derivative binding;cell adhesion molecule binding;glycosaminoglycan binding;heparin binding;nucleic acid binding;organic cyclic compound binding;protein binding;RNA binding;structural constituent of ribosome;structural molecule activity;sulfur compound binding	cellular anatomical entity;cytoplasm;cytosol;cytosolic large ribosomal subunit;cytosolic ribosome;intracellular non-membrane-bounded organelle;intracellular organelle;large ribosomal subunit;membrane;non-membrane-bounded organelle;organelle;protein-containing complex;ribonucleoprotein complex;ribosomal subunit;ribosome	Ribosome	Ribosomal_L29e			5	5	2	22.8	167;159	18.512	0	13.205	41	0.411636	0.882485	0.813333		0.687892	0.245647
96	A0A3B3IU96;Q6NUK1-2;Q6NUK1;J3KN42	Calcium-binding mitochondrial carrier protein SCaMC-1	SLC25A24	0.663718	0.788186	0.124468	0.722809	0.6592	0.0650544					89315000	+	NaN	NaN	NaN	NaN	23.2646	NaN	23.1427	24.2128	24.9675	adenine nucleotide transport;ADP transport;ATP transport;carbohydrate derivative transport;cellular process;cellular response to calcium ion;cellular response to chemical stimulus;cellular response to chemical stress;cellular response to inorganic substance;cellular response to metal ion;cellular response to oxidative stress;cellular response to oxygen-containing compound;cellular response to sal…	active transmembrane transporter activity;adenine nucleotide transmembrane transporter activity;ADP transmembrane transporter activity;ADP:inorganic phosphate antiporter activity;antiporter activity;ATP transmembrane transporter activity;ATP:inorganic phosphate antiporter activity;binding;calcium ion binding;carbohydrate derivative transmembrane transporter activity;cation binding;inorganic molec…	cellular anatomical entity;intracellular membrane-bounded organelle;intracellular organelle;membrane;membrane-bounded organelle;mitochondrial inner membrane;mitochondrial membrane;mitochondrion;organelle;organelle inner membrane;organelle membrane		EF-hand_7;Mito_carr	Mitochondrion inner membrane	Multi-pass membrane protein	2	2	4	7.8	270;458;477;110	30.571	0	3.8015	9	0.295119	0.320372	0.935821		0.431926	0.377348
109	A0A6Q8PFJ0;P02545-3;P02545;A0A6Q8PHQ9;A0A804HL68;P02545-2;P02545-6;Q3BDU5;P02545-5;P02545-4;Q5TCI8;A0A6Q8PF80;A0A6Q8PGH0;A0A6Q8PFM1;A0A6Q8PF59;A0A6Q8PFF5	Prelamin-A/C;Lamin-A/C	LMNA	0.152466	0.34572	0.193254	0.322304	0.946213	0.881977					728880000	+	24.7687	25.3508	25.0683	NaN	25.4077	25.1409	25.3499	25.4181	25.457	anatomical structure development;animal organ development;biological regulation;cardiac cell development;cardiac muscle cell development;cell cycle process;cell development;cellular component organization;cellular component organization or biogenesis;cellular developmental process;cellular localization;cellular macromolecule localization;cellular metabolic process;cellular process;cellular respon…	binding;identical protein binding;protein binding;structural constituent of cytoskeleton;structural molecule activity	cellular anatomical entity;cytosol;envelope;intermediate filament;intracellular membrane-bounded organelle;intracellular organelle;lamin filament;membrane;membrane-bounded organelle;nuclear body;nuclear envelope;nuclear lamina;nuclear matrix;nuclear membrane;nuclear speck;nucleoplasm;nucleus;organelle;organelle envelope;organelle membrane;perinuclear region of cytoplasm;polymeric cytoskeletal fib…	Arrhythmogenic right ventricular cardiomyopathy (ARVC);Dilated cardiomyopathy;Hypertrophic cardiomyopathy (HCM)	Filament;LTD	Nucleoplasm;Nucleus;Nucleus envelope;Nucleus lamina;Nucleus speckle		18	18	16	27.3	729;634;664;516;540;572;614;487;565;574;491;342;214;123;126;36	80.902	0	323.31	85	0.777946	0.46992	0.727443		0.748711	0.2115
114	A0A7I2V2L9;P40429;Q8J015;A0A7I2V5L3;M0QYS1;M0QZU1;A0A096LPE0;Q6NVV1	60S ribosomal protein L13a	RPL13A;RPL13a	0.594317	0.284073	-0.310244	1.56066	0.400567	0.563402					1745000000	+	26.8873	26.2958	26.4804	27.1713	27.1507	27.1244	26.3816	26.9181	27.216	amide biosynthetic process;amide metabolic process;anatomical structure morphogenesis;animal organ morphogenesis;biological regulation;biosynthetic process;cell chemotaxis;cell migration;cell motility;cellular biosynthetic process;cellular metabolic process;cellular nitrogen compound biosynthetic process;cellular nitrogen compound metabolic process;cellular process;cellular response to chemical s…	binding;mRNA binding;nucleic acid binding;organic cyclic compound binding;RNA binding;structural constituent of ribosome;structural molecule activity	anchoring junction;cell junction;cell-substrate junction;cellular anatomical entity;cytoplasm;cytosol;cytosolic large ribosomal subunit;cytosolic ribosome;focal adhesion;GAIT complex;intracellular membrane-bounded organelle;intracellular non-membrane-bounded organelle;intracellular organelle;large ribosomal subunit;membrane;membrane-bounded organelle;non-membrane-bounded organelle;nucleolus;nucle…	Ribosome	Ribosomal_L13	Cytoplasm		8	8	8	32.8	198;203;142;188;210;46;48;102	22.934	0	42.163	47	0.125412	0.781767	0.688		0.88899	0.150526
117	P09651;F8W6I7;P09651-2;P09651-3;A0A7I2V3R8;A0A7I2V3W0;A0A7I2YQX9;A0A7I2V2L6;H0YH80;F8VZ49;A0A2R8Y4L2;F8VTQ5;A0A7I2V334;F8W646;Q32P51;A0A7I2V5H0;A0A7I2YQY2;A0A7I2YQ85;A0A7I2V5T1;A0A7I2V4F8;A0A7I2V2Q7;A0A7I2V360;A0A7I2V2M7;A0A7I2V497;A0A7I2V520;A0A7I2V459;A0A7I2V661;A0A7I2V453;A0A7I2V2R4;A0A7I2V666;A0A7I2V3K5;A0A7I2V5P1;A0A7I2V4E2;A0A7I2V4P7;A0A7I2V5N7;A0A7I2V2F1;A0A7I2V3U8;A0A7I2V2X1	Heterogeneous nuclear ribonucleoprotein A1;Heterogeneous nuclear ribonucleoprotein A1, N-terminally processed	HNRNPA1	0.253005	0.398237	0.145232	0.34102	1.4031	0.180091					510410000	+	24.9187	25.1885	24.8969	NaN	25.6696	25.4029	25.2197	25.5324	25.4467	amyloid fibril formation;biological regulation;cell communication;cellular aromatic compound metabolic process;cellular component organization;cellular component organization or biogenesis;cellular localization;cellular metabolic process;cellular nitrogen compound metabolic process;cellular process;cellular response to arsenic-containing substance;cellular response to chemical stimulus;cellular r…	binding;DNA binding;G-rich strand telomeric DNA binding;identical protein binding;miRNA binding;molecular adaptor activity;molecular condensate scaffold activity;mRNA 3'-UTR binding;mRNA binding;nucleic acid binding;organic cyclic compound binding;pre-mRNA binding;protein binding;protein domain specific binding;protein-macromolecule adaptor activity;regulatory RNA binding;RNA binding;sequence-spe…	catalytic complex;catalytic step 2 spliceosome;cellular anatomical entity;cytoplasm;cytosol;extracellular exosome;extracellular membrane-bounded organelle;extracellular organelle;extracellular vesicle;intracellular membrane-bounded organelle;intracellular non-membrane-bounded organelle;intracellular organelle;membrane;membrane-bounded organelle;non-membrane-bounded organelle;nuclear protein-conta…	Spliceosome	HnRNPA1;RRM_1	Cytoplasm;Nucleus		9	9	38	33.9	372;307;320;267;319;326;275;242;191;231;275;145;83;156;320;56;45;49;83;99;96;108;104;32;97;97;70;83;78;77;77;70;65;60;56;55;54;61	38.746	0	142.8	28	0.686563	0.217189	0.882017		0.433526	0.380527
119	A0A7I2V5M5;A0A7I2V428;C9JLB1;H7BY16;P19338;A0A7I2V699;A0A7I2V2U7;A0A7I2V3F3;A0A7I2V349;A0A7I2V506;A0A7I2V2S8	Nucleolin	NCL	0.477449	-0.0600866	-0.537536	1.17007	0.0644976	0.895837					2177300000	+	26.2056	26.7728	26.7015	26.8964	27.0993	27.1164	25.959	26.7486	26.792	anatomical structure formation involved in morphogenesis;angiogenesis;biological regulation;cellular process;cellular response to chemical stimulus;cellular response to cytokine stimulus;cellular response to endogenous stimulus;cellular response to epidermal growth factor stimulus;cellular response to growth factor stimulus;cellular response to leukemia inhibitory factor;cellular response to orga…	binding;DNA binding;DNA topoisomerase binding;enzyme binding;identical protein binding;insulin receptor substrate binding;mRNA 5'-UTR binding;mRNA binding;nucleic acid binding;organic cyclic compound binding;PH domain binding;protein binding;protein domain specific binding;RNA binding;sequence-specific DNA binding;telomeric DNA binding	cell cortex;cellular anatomical entity;chromosome;cornified envelope;cytoplasm;cytoplasmic ribonucleoprotein granule;extracellular exosome;extracellular membrane-bounded organelle;extracellular organelle;extracellular vesicle;intracellular membrane-bounded organelle;intracellular non-membrane-bounded organelle;intracellular organelle;membrane;membrane-bounded organelle;non-membrane-bounded organe…	Pathogenic Escherichia coli infection	RRM_1	Cytoplasm;Nucleolus;Nucleus		20	20	11	33.9	672;689;694;734;710;616;626;695;595;602;389	73.641	0	323.31	102	0.22525	0.953735	0.47239		0.757008	0.206413
126	A0A7I2YQC0;P06748;E5RI98;A0A7I2V5S2;P06748-3;P06748-2;A0A7I2V5J8;A0A7I2V2X9;A0A7I2V3U2;A0A7I2V433;A0A7I2V3G5;A0A7I2V579;A0A7I2V4G8	Nucleophosmin	NPM1	0.404519	-0.010231	-0.41475	0.575412	0.0224314	0.647347					1580500000	+	25.7011	25.5981	25.2495	26.4418	25.8453	25.4751	25.6379	25.4174	25.4628	biological regulation;cell cycle process;cell volume homeostasis;cellular aromatic compound metabolic process;cellular component assembly;cellular component biogenesis;cellular component organization;cellular component organization or biogenesis;cellular homeostasis;cellular localization;cellular macromolecule localization;cellular metabolic process;cellular nitrogen compound metabolic process;ce…	binding;chromatin binding;core promoter sequence-specific DNA binding;DNA binding;DNA-binding transcription factor binding;double-stranded DNA binding;enzyme binding;enzyme inhibitor activity;enzyme regulator activity;histone binding;identical protein binding;kinase binding;kinase inhibitor activity;kinase regulator activity;molecular adaptor activity;molecular condensate scaffold activity;molecu…	anchoring junction;cell junction;cell-substrate junction;cellular anatomical entity;centrosome;cytoplasm;cytosol;focal adhesion;granular component;intracellular membrane-bounded organelle;intracellular non-membrane-bounded organelle;intracellular organelle;large ribosomal subunit;membrane;membrane-bounded organelle;microtubule organizing center;non-membrane-bounded organelle;nuclear body;nuclear …		NPM1-C;Nucleoplasmin	Centrosome;Cytoplasm;Cytoskeleton;Microtubule organizing center;Nucleolus;Nucleoplasm;Nucleus		12	12	13	34.7	323;294;230;305;259;265;201;175;195;156;90;99;123	35.713	0	225.57	86	0.451759	0.989194	0.572308		0.56765	0.28215
127	J3QR09;J3KTE4;A0A7I2YQG2;P84098;A0A7I2V4U6;A0A7I2V2L0;A0A7I2V512;A0A7I2V638	Ribosomal protein L19;60S ribosomal protein L19	RPL19	0.577279	-0.192955	-0.770234	1.34519	0.419364	1.51829					3212400000	+	26.1553	26.4016	26.5264	27.1088	27.1049	26.6014	25.8532	26.2532	26.3981	amide biosynthetic process;amide metabolic process;biosynthetic process;cellular biosynthetic process;cellular metabolic process;cellular nitrogen compound biosynthetic process;cellular nitrogen compound metabolic process;cellular process;cytoplasmic translation;macromolecule biosynthetic process;macromolecule metabolic process;metabolic process;nitrogen compound metabolic process;organic substan…	binding;nucleic acid binding;organic cyclic compound binding;RNA binding;structural constituent of ribosome;structural molecule activity	anchoring junction;cell junction;cell-substrate junction;cellular anatomical entity;cytoplasm;cytosol;cytosolic large ribosomal subunit;cytosolic ribosome;focal adhesion;intracellular non-membrane-bounded organelle;intracellular organelle;large ribosomal subunit;membrane;non-membrane-bounded organelle;nucleolus;organelle;polysomal ribosome;protein-containing complex;ribonucleoprotein complex;ribo…	Ribosome	Ribosomal_L19e			14	14	8	51.8	193;194;216;196;95;109;110;48	23.134	0	100.9	118	0.147415	0.839753	0.17375	+	1.5959	0.0383226
143	A0A804HK76;O75369-6;O75369-3;O75369-2;O75369-9;O75369;O75369-8;A0A804HL72;O75369-5;O75369-4;E7EN95;O75369-7;A0A804HJC2	Filamin-B	FLNB	0.291354	-0.882407	-1.17376	0.485249	0.899845	1.13938					354470000	+	24.683	24.8866	24.3833	25.1861	24.5106	25.1303	NaN	24.334	24.0549	actin cytoskeleton organization;actin filament-based process;anatomical structure development;anatomical structure morphogenesis;biological regulation;cell development;cell morphogenesis;cellular component organization;cellular component organization or biogenesis;cellular developmental process;cellular process;cellular response to chemical stimulus;cellular response to cytokine stimulus;cellular…	actin binding;actin filament binding;binding;cadherin binding;cell adhesion molecule binding;cytoskeletal protein binding;identical protein binding;nucleic acid binding;organic cyclic compound binding;protein binding;protein-containing complex binding;RNA binding	actin cytoskeleton;actin filament bundle;actomyosin;anchoring junction;brush border;cell cortex;cell junction;cell-substrate junction;cellular anatomical entity;cluster of actin-based cell projections;contractile actin filament bundle;cytoplasm;cytoplasmic vesicle;cytoskeleton;cytosol;endocytic vesicle;extracellular exosome;extracellular membrane-bounded organelle;extracellular organelle;extracel…	Focal adhesion;MAPK signaling pathway	CH;Filamin	Cell cortex;Cytoplasm;Cytoskeleton;Myofibril;Sarcomere;Stress fiber;Z line		17	13	13	8.2	2562;2537;2561;2578;2591;2602;2633;2270;2146;2150;2409;2422;521	274.02	0	40.033	47	0.56899	0.15225	0.196667		1.17211	0.0814884
152	A0A8I5KSD5;A0A8I5KUE3;A0A8I5KYZ1;E9PMV1;Q15149-7;Q15149-8;Q15149-9;Q15149-5;Q15149-4;Q15149-6;Q15149-3;Q15149-2;Q15149;H0YDN1	Plectin	PLEC	0.330658	-0.21147	-0.542128	0.729806	0.250587	0.681645					317490000	+	23.8617	24.0882	23.7094	NaN	24.1974	24.5312	NaN	23.7444	24.184	actin cytoskeleton organization;actin filament organization;actin filament-based process;actomyosin contractile ring assembly actin filament organization;actomyosin structure organization;adherens junction organization;ameboidal-type cell migration;anatomical structure development;anatomical structure formation involved in morphogenesis;anatomical structure morphogenesis;biological regulation;bio…	actin binding;actin filament binding;ankyrin binding;binding;cadherin binding;cell adhesion molecule binding;cytoskeletal protein binding;dystroglycan binding;nucleic acid binding;organic cyclic compound binding;protein binding;protein self-association;protein-containing complex binding;RNA binding;structural constituent of cytoskeleton;structural constituent of muscle;structural molecule activity	anchoring junction;axon;bounding membrane of organelle;brush border;cell junction;cell projection;cell-substrate junction;cellular anatomical entity;cluster of actin-based cell projections;costamere;cytoplasm;cytoskeleton;cytosol;dendrite;extracellular exosome;extracellular membrane-bounded organelle;extracellular organelle;extracellular vesicle;focal adhesion;hemidesmosome;intermediate filament …		CH;Plectin;S10_plectin;SH3_10;Spectrin_like	Cell junction;Cytoplasm;Cytoskeleton;Hemidesmosome		29	29	14	8.4	4453;4524;4564;4591;4515;4525;4533;4547;4547;4551;4570;4574;4684;3447	505.29	0	145.26	61	0.448203	0.903886	0.536154		0.547839	0.291422
174	P07910;P07910-2;G3V2Q1;P07910-3;G3V4C1;B4DY08;G3V4W0;G3V576;G3V575;G3V2D6;G3V5V7;G3V555;G3V4M8;B4DSU6;G3V251;G3V3K6;G3V5X6;P07910-4;G3V2H6	Heterogeneous nuclear ribonucleoproteins C1/C2	HNRNPC	-0.123534	0.0840079	0.207542	0.131519	0.0580413	0.144667					195780000	+	23.9359	24.3437	23.6264	NaN	NaN	23.3225	NaN	24.5557	24.4592	3'-UTR-mediated mRNA stabilization;biological regulation;cell differentiation;cellular aromatic compound metabolic process;cellular component organization;cellular component organization or biogenesis;cellular developmental process;cellular metabolic process;cellular nitrogen compound metabolic process;cellular process;chromatin organization;chromatin remodeling;developmental process;heterocycle …	binding;chromatin binding;chromatin DNA binding;DNA binding;identical protein binding;molecular adaptor activity;mRNA 3'-UTR binding;mRNA binding;N6-methyladenosine-containing RNA reader activity;nucleic acid binding;nucleosomal DNA binding;nucleosome binding;organic cyclic compound binding;poly(U) RNA binding;poly-pyrimidine tract binding;protein binding;protein-containing complex binding;protei…	actin cytoskeleton;catalytic complex;catalytic step 2 spliceosome;cellular anatomical entity;chromatin;cytoskeleton;cytosol;extracellular exosome;extracellular membrane-bounded organelle;extracellular organelle;extracellular region;extracellular vesicle;intracellular membrane-bounded organelle;intracellular non-membrane-bounded organelle;intracellular organelle;membrane;membrane-bounded organelle…	Spliceosome	RRM_1	Nucleus		3	3	19	9.5	306;293;305;226;292;288;262;231;187;214;180;175;66;147;126;121;117;250;54	33.67	0	6.2776	20	0.847442	0.971519	0.871261		0.0427255	0.877203
175	B4E127;G8JL98;Q13569	G/T mismatch-specific thymine DNA glycosylase	TDG	-2.38559	-0.0292174	2.35637	0.411107	0.0235093	0.410774					32915000000	+	31.7285	30.7223	32.0293	NaN	31.4711	31.6112	31.3159	31.7193	31.3573	2'-deoxyribonucleotide metabolic process;aromatic compound catabolic process;base-excision repair;base-excision repair, AP site formation;biological regulation;carbohydrate derivative catabolic process;carbohydrate derivative metabolic process;catabolic process;cellular aromatic compound metabolic process;cellular catabolic process;cellular component organization;cellular component organization o…	adenyl nucleotide binding;adenyl ribonucleotide binding;alkali metal ion binding;anion binding;ATP binding;binding;carbohydrate derivative binding;catalytic activity;catalytic activity, acting on a nucleic acid;catalytic activity, acting on DNA;cation binding;chloride ion binding;damaged DNA binding;deaminated base DNA N-glycosylase activity;DNA binding;DNA N-glycosylase activity;DNA-binding tran…	cellular anatomical entity;intracellular membrane-bounded organelle;intracellular organelle;membrane;membrane-bounded organelle;nuclear body;nucleoplasm;nucleus;organelle;plasma membrane;PML body	Base excision repair	UDG	Nucleus		1	1	3	3.7	267;406;410	30.151	0.0022222	1.8972	15	0.388451	0.972168	0.590508		0.349278	0.467294
184	B7ZKJ8;Q14624-4;Q14624-3;Q14624-2;Q14624;H7C0L5;CON__Q3T052	Inter-alpha-trypsin inhibitor heavy chain H4;70 kDa inter-alpha-trypsin inhibitor heavy chain H4;35 kDa inter-alpha-trypsin inhibitor heavy chain H4	ITIH4	0.53593	0.290713	-0.245217	2.22926	0.486858	0.407458					441610000	+	24.2689	24.2482	24.4938	24.8447	24.7822	24.9919	25.1098	24.2878	24.4855	acute inflammatory response;acute-phase response;aminoglycan metabolic process;carbohydrate derivative metabolic process;defense response;glycosaminoglycan metabolic process;hyaluronan metabolic process;inflammatory response;macromolecule metabolic process;metabolic process;mucopolysaccharide metabolic process;nitrogen compound metabolic process;organic substance metabolic process;organonitrogen …	endopeptidase inhibitor activity;endopeptidase regulator activity;enzyme inhibitor activity;enzyme regulator activity;molecular function inhibitor activity;molecular function regulator activity;peptidase inhibitor activity;peptidase regulator activity;serine-type endopeptidase inhibitor activity	blood microparticle;cellular anatomical entity;collagen-containing extracellular matrix;cytoplasmic vesicle lumen;external encapsulating structure;extracellular exosome;extracellular matrix;extracellular membrane-bounded organelle;extracellular organelle;extracellular region;extracellular vesicle;intracellular organelle lumen;membrane;membrane-bounded organelle;membrane-enclosed lumen;organelle;o…		ITI_HC_C;VIT;VWA	Secreted		3	3	7	3	935;845;900;914;930;719;916	103.88	0	3.8953	16	0.108667	0.724759	0.767244		0.908317	0.147709
239	D3YTB1;F8W727;P62910;D3YTI8	60S ribosomal protein L32	RPL32	0.264088	0.569619	0.305531	0.21613	0.743164	0.400736					2068200000	+	26.0264	27.0525	27.1	26.3499	27.2699	27.3514	27.2512	27.3595	27.2771	amide biosynthetic process;amide metabolic process;biosynthetic process;cellular biosynthetic process;cellular metabolic process;cellular nitrogen compound biosynthetic process;cellular nitrogen compound metabolic process;cellular process;cytoplasmic translation;macromolecule biosynthetic process;macromolecule metabolic process;metabolic process;nitrogen compound metabolic process;organic substan…	binding;nucleic acid binding;organic cyclic compound binding;RNA binding;structural constituent of ribosome;structural molecule activity	cell junction;cellular anatomical entity;cytoplasm;cytosol;cytosolic large ribosomal subunit;cytosolic ribosome;intracellular non-membrane-bounded organelle;intracellular organelle;large ribosomal subunit;membrane;non-membrane-bounded organelle;organelle;polysomal ribosome;protein-containing complex;ribonucleoprotein complex;ribosomal subunit;ribosome;synapse	Ribosome	Ribosomal_L32e			7	7	4	53.4	133;153;135;62	15.616	0	54.24	64	0.780945	0.351455	0.743302		0.398953	0.407542
245	D6REM1;Q9H4A6	Golgi phosphoprotein 3	GOLPH3	0.0447756	-0.360755	-0.405531	0.132216	0.311504	0.351093					130790000	+	23.7383	23.9577	23.781	NaN	24.0435	23.8868	NaN	23.776	24.0741	asymmetric Golgi ribbon formation;biological regulation;biosynthetic process;carbohydrate derivative biosynthetic process;carbohydrate derivative metabolic process;cell adhesion;cell adhesion molecule production;cell migration;cell motility;cell projection assembly;cell projection organization;cell-cell adhesion;cellular biosynthetic process;cellular component assembly;cellular component organiza…	binding;enzyme binding;lipid binding;phosphatidylinositol binding;phosphatidylinositol phosphate binding;phosphatidylinositol-4-phosphate binding;phospholipid binding;protein binding	bounding membrane of organelle;cellular anatomical entity;cytoplasmic vesicle;cytosol;endosome;Golgi apparatus;Golgi apparatus subcompartment;Golgi cisterna;Golgi cisterna membrane;Golgi membrane;intracellular membrane-bounded organelle;intracellular organelle;intracellular organelle lumen;intracellular vesicle;membrane;membrane-bounded organelle;membrane-enclosed lumen;mitochondrial intermembran…		GPP34	Cell membrane;Endosome;Golgi apparatus;Golgi stack membrane;Mitochondrion intermembrane space;trans-Golgi network membrane	Peripheral membrane protein	2	2	2	8.6	93;298	9.9998	0.0025381	2.6269	7	0.91603	0.785806	0.752619		0.249042	0.5594
250	E5RI99;P62888;E5RJH3;A0A0C4DH44;A0A0B4J213	60S ribosomal protein L30	RPL30	-0.651479	0.0212828	0.672762	0.366516	0.0681905	0.375855					1084900000	+	26.2055	26.2233	26.211	NaN	26.1846	26.4186	26.0219	26.3007	26.3812	amide biosynthetic process;amide metabolic process;antimicrobial humoral immune response mediated by antimicrobial peptide;antimicrobial humoral response;biological process involved in interspecies interaction between organisms;biosynthetic process;cell killing;cellular biosynthetic process;cellular metabolic process;cellular nitrogen compound biosynthetic process;cellular nitrogen compound metab…	binding;nucleic acid binding;organic cyclic compound binding;RNA binding;structural constituent of ribosome;structural molecule activity	anchoring junction;cell junction;cell-substrate junction;cellular anatomical entity;cytoplasm;cytosol;cytosolic large ribosomal subunit;cytosolic ribosome;extracellular exosome;extracellular membrane-bounded organelle;extracellular organelle;extracellular vesicle;focal adhesion;intracellular membrane-bounded organelle;intracellular non-membrane-bounded organelle;intracellular organelle;large ribo…	Ribosome	Ribosomal_L7Ae			5	5	5	56.1	114;115;56;96;51	12.656	0	323.31	45	0.516267	0.9698	0.686987		0.300529	0.503821
259	E7EUT5;P04406-2;P04406	Glyceraldehyde-3-phosphate dehydrogenase	GAPDH	-1.09686	0.077198	1.17405	0.64247	0.0722418	0.762521					1800600000	+	26.8028	25.6259	26.3014	NaN	25.2941	26.2631	26.0184	26.4123	26.531	ADP catabolic process;ADP metabolic process;antimicrobial humoral immune response mediated by antimicrobial peptide;antimicrobial humoral response;apoptotic process;aromatic compound catabolic process;ATP metabolic process;biological process involved in interaction with symbiont;biological process involved in interspecies interaction between organisms;biological process involved in symbiotic inte…	adenyl nucleotide binding;aspartic-type endopeptidase inhibitor activity;binding;catalytic activity;catalytic activity, acting on a protein;cytoskeletal protein binding;disordered domain specific binding;endopeptidase inhibitor activity;endopeptidase regulator activity;enzyme inhibitor activity;enzyme regulator activity;glyceraldehyde-3-phosphate dehydrogenase (NAD(P)+) (phosphorylating) activity…	cellular anatomical entity;cytoplasm;cytoskeleton;cytosol;extracellular exosome;extracellular membrane-bounded organelle;extracellular organelle;extracellular vesicle;GAIT complex;intracellular membrane-bounded organelle;intracellular non-membrane-bounded organelle;intracellular organelle;lipid droplet;membrane;membrane-bounded organelle;microtubule cytoskeleton;non-membrane-bounded organelle;nuc…	Alzheimer's disease;Glycolysis / Gluconeogenesis	Gp_dh_C;Gp_dh_N	Cytoplasm;Cytoskeleton;Cytosol;Membrane;Nucleus;Perinuclear region		6	6	3	31.5	260;293;335	27.87	0	228.67	73	0.264154	0.955212	0.330941		0.689631	0.248239
266	E9PF19;Q9Y4P3	Transducin beta-like protein 2	TBL2	0.450864	0.146806	-0.304057	0.638934	0.137047	0.24675					180280000	+	23.3611	23.707	23.5714	24.5821	23.5738	23.8361	NaN	NaN	24.4007	biological regulation;cell communication;cellular process;cellular response to chemical stimulus;cellular response to decreased oxygen levels;cellular response to external stimulus;cellular response to extracellular stimulus;cellular response to glucose starvation;cellular response to hypoxia;cellular response to nutrient levels;cellular response to oxygen levels;cellular response to starvation;c…	binding;enzyme binding;kinase binding;nucleic acid binding;organic cyclic compound binding;phosphoprotein binding;protein binding;protein kinase binding;RNA binding;translation initiation factor binding	cellular anatomical entity;endoplasmic reticulum;endoplasmic reticulum membrane;intracellular membrane-bounded organelle;intracellular organelle;membrane;membrane-bounded organelle;organelle;organelle membrane		WD40			4	4	2	10.7	411;447	45.935	0	7.7499	14	0.408222	0.883683	0.82576		0.252093	0.555193
269	E9PL12;P29692;P29692-3;E9PK01;E9PI39;E9PL71;E9PQ49;E9PPR1;P29692-2;A0A087X1X7;E9PQZ1;E9PK06;E9PMW7;E9PN91;E9PRY8;P29692-4;E9PIZ1;E9PKK3;E9PJD0;H0YCK7;E9PK72;E9PNW6	Elongation factor 1-delta	EEF1D	1.04672	1.18003	0.133308	0.525433	0.606143	0.18666					489430000	+	25.7385	25.8374	NaN	26.2248	26.1386	25.5834	25.7475	26.3195	26.2798	biological regulation;biosynthetic process;cellular biosynthetic process;cellular metabolic process;cellular process;cellular response to abiotic stimulus;cellular response to environmental stimulus;cellular response to heat;cellular response to ionizing radiation;cellular response to radiation;cellular response to stimulus;cellular response to stress;cytoplasmic translational elongation;macromol…	binding;cadherin binding;cell adhesion molecule binding;cis-regulatory region sequence-specific DNA binding;DNA binding;DNA-binding transcription factor binding;double-stranded DNA binding;enzyme regulator activity;GTPase regulator activity;guanyl-nucleotide exchange factor activity;heat shock protein binding;molecular function regulator activity;nucleic acid binding;nucleoside-triphosphatase reg…	cellular anatomical entity;cytoplasm;cytosol;eukaryotic translation elongation factor 1 complex;fibrillar center;intracellular membrane-bounded organelle;intracellular organelle;membrane-bounded organelle;nucleoplasm;nucleus;organelle;protein-containing complex		EF-1_beta_acid;EF1_GNE	Nucleus		3	3	22	22.6	168;281;257;261;204;187;198;166;647;631;238;139;130;106;697;262;137;39;99;210;63;35	18.401	0	39.946	25	0.333552	0.2777	0.8649		0.546298	0.289571
274	E9PLL6;P46776;E9PLX7;E9PJD9;H0YF34;E9PKT2	60S ribosomal protein L27a	RPL27A	0.76593	0.23699	-0.52894	1.49313	0.348695	1.09236					1769900000	+	26.2258	26.8006	26.8748	27.5408	27.4967	27.1614	27.028	26.4857	27.0985	amide biosynthetic process;amide metabolic process;biosynthetic process;cellular biosynthetic process;cellular metabolic process;cellular nitrogen compound biosynthetic process;cellular nitrogen compound metabolic process;cellular process;cytoplasmic translation;macromolecule biosynthetic process;macromolecule metabolic process;metabolic process;nitrogen compound metabolic process;organic substan…	binding;nucleic acid binding;organic cyclic compound binding;RNA binding;structural constituent of ribosome;structural molecule activity	cellular anatomical entity;cytoplasm;cytosol;cytosolic large ribosomal subunit;cytosolic ribosome;endoplasmic reticulum;intracellular membrane-bounded organelle;intracellular non-membrane-bounded organelle;intracellular organelle;large ribosomal subunit;membrane;membrane-bounded organelle;non-membrane-bounded organelle;organelle;protein-containing complex;ribonucleoprotein complex;ribosomal subun…	Ribosome	Ribosomal_L27A			6	6	6	63.9	108;148;113;91;42;41	12.201	0	110.97	50	0.110286	0.842833	0.372444		1.26371	0.0652381
280	F2Z2S8;P23396;H0YCJ7;E9PPU1;P23396-2;E9PQ96;E9PJH4;H0YF32;E9PK82;E9PL09;E9PQX2;H0YEU2	40S ribosomal protein S3	RPS3	0.0368538	-0.0396258	-0.0764796	0.150185	0.0470157	0.0979526					791190000	+	25.2701	25.0323	25.2843	25.1799	25.3134	25.2039	24.6025	25.4334	25.4319	amide biosynthetic process;amide metabolic process;apoptotic process;base-excision repair;biological regulation;biosynthetic process;cell cycle process;cell death;cell division;cellular aromatic compound metabolic process;cellular biosynthetic process;cellular component assembly;cellular component organization;cellular component organization or biogenesis;cellular metabolic process;cellular nitro…	binding;carbon-oxygen lyase activity;catalytic activity;catalytic activity, acting on a nucleic acid;catalytic activity, acting on DNA;class I DNA-(apurinic or apyrimidinic site) endonuclease activity;cytoskeletal protein binding;damaged DNA binding;DNA binding;DNA endonuclease activity;DNA nuclease activity;DNA-(apurinic or apyrimidinic site) endonuclease activity;DNA-binding transcription facto…	anchoring junction;cell junction;cell projection membrane;cell-substrate junction;cellular anatomical entity;cytoplasm;cytosol;cytosolic ribosome;cytosolic small ribosomal subunit;endoplasmic reticulum;extracellular exosome;extracellular membrane-bounded organelle;extracellular organelle;extracellular vesicle;focal adhesion;intracellular membrane-bounded organelle;intracellular non-membrane-bound…	Ribosome	KH_2;Ribosomal_S3_C	Cytoplasm;Cytoskeleton;Mitochondrion inner membrane;Nucleolus;Nucleus;Spindle	Peripheral membrane protein	8	8	12	75.2	117;243;135;158;259;91;115;123;128;231;44;171	13.069	0	42.265	46	0.915088	0.979416	0.945446		0.0222507	0.919014
306	H0Y5B4;H7BZ11;J3KQN4;P83881;H7BY91;H0Y3V9;R4GN19	60S ribosomal protein L36a	RPL36A;RPL36A-HNRNPH2	0.350535	0.0302353	-0.3203	0.421669	0.0242626	0.361603					447970000	+	24.11	24.8932	25.0242	NaN	25.4273	24.9355	24.5135	24.3032	25.3015	amide biosynthetic process;amide metabolic process;biosynthetic process;cellular biosynthetic process;cellular metabolic process;cellular nitrogen compound biosynthetic process;cellular nitrogen compound metabolic process;cellular process;cytoplasmic translation;macromolecule biosynthetic process;macromolecule metabolic process;metabolic process;nitrogen compound metabolic process;organic substan…	binding;nucleic acid binding;organic cyclic compound binding;RNA binding;structural constituent of ribosome;structural molecule activity	cellular anatomical entity;cytosol;cytosolic large ribosomal subunit;cytosolic ribosome;endoplasmic reticulum;intracellular membrane-bounded organelle;intracellular non-membrane-bounded organelle;intracellular organelle;large ribosomal subunit;membrane;membrane-bounded organelle;non-membrane-bounded organelle;organelle;plasma membrane;polysomal ribosome;protein-containing complex;ribonucleoprotei…	Ribosome	Ribosomal_L44	Cytoplasm		9	3	7	42.9	112;118;142;106;70;77;25	13.228	0	96.568	33	0.573958	0.985078	0.742921		0.207983	0.636132
309	H0YEN5;P15880;I3L404;E9PM36;E9PMM9;E9PQD7;E9PPT0	40S ribosomal protein S2	RPS2	-0.229249	-0.229601	-0.000352224	0.276832	0.23719	0.00023549					574160000	+	25.3001	24.9693	25.1523	NaN	25.4051	25.0132	24.1852	25.3869	25.1608	amide biosynthetic process;amide metabolic process;biological regulation;biosynthetic process;cellular biosynthetic process;cellular metabolic process;cellular nitrogen compound biosynthetic process;cellular nitrogen compound metabolic process;cellular process;cytoplasmic translation;macromolecule biosynthetic process;macromolecule metabolic process;metabolic process;nitrogen compound metabolic p…	binding;cadherin binding;cell adhesion molecule binding;enzyme binding;fibroblast growth factor binding;growth factor binding;mRNA binding;nucleic acid binding;organic cyclic compound binding;protein binding;RNA binding;structural constituent of ribosome;structural molecule activity	anchoring junction;cell junction;cell-substrate junction;cellular anatomical entity;cytoplasm;cytosol;cytosolic ribosome;cytosolic small ribosomal subunit;extracellular exosome;extracellular membrane-bounded organelle;extracellular organelle;extracellular vesicle;focal adhesion;intracellular membrane-bounded organelle;intracellular non-membrane-bounded organelle;intracellular organelle;membrane;m…	Ribosome	Ribosomal_S5;Ribosomal_S5_C			6	6	7	25.1	195;293;155;209;218;235;197	21.154	0	9.4852	34	0.762206	0.897698	0.999342		0.0895408	0.794294
312	H0YMU9;H0YMD0;P07355;H0YNB8;H0YKS4;H0YN42;P07355-2;H0YMW4;H0YMM1;A0A7I2V4P4;A6NMY6;H0YKZ7;H0YMT9;H0YKX9;H0YLV6;H0YKL9;H0YM50;H0YNP5;H0YKV8;H0YMD9;H0YN28;H0YL33;H0YNA0;H0YKN4;H0YLE2	Annexin;Annexin A2;Putative annexin A2-like protein	ANXA2;ANXA2P2	-0.534951	-0.310149	0.224802	1.62457	0.615175	0.576789					3263100000	+	27.6429	27.313	27.1382	26.822	26.8813	26.7859	27.1817	27.2666	26.7154	anatomical structure development;anatomical structure formation involved in morphogenesis;angiogenesis;aromatic compound biosynthetic process;biological regulation;biosynthetic process;bone cell development;cell development;cellular aromatic compound metabolic process;cellular biosynthetic process;cellular component assembly;cellular component organization;cellular component organization or bioge…	anion binding;binding;cadherin binding;cadherin binding involved in cell-cell adhesion;calcium channel activity;calcium ion binding;calcium ion transmembrane transporter activity;calcium-dependent phospholipid binding;calcium-dependent protein binding;cation binding;cell adhesion mediator activity;cell adhesion molecule binding;cell-cell adhesion mediator activity;channel activity;cytoskeletal pr…	adherens junction;anchoring junction;AnxA2-p11 complex;azurophil granule lumen;basement membrane;basolateral plasma membrane;bounding membrane of organelle;cell junction;cell surface;cell-cell junction;cellular anatomical entity;collagen-containing extracellular matrix;cornified envelope;cytoplasm;cytoplasmic vesicle;cytoplasmic vesicle lumen;cytoplasmic vesicle membrane;cytosol;early endosome;en…		Annexin	Basement membrane;Extracellular matrix;Extracellular space;Melanosome;Secreted		13	13	25	70.4	230;227;339;189;176;256;357;367;149;155;339;119;133;134;132;110;248;175;81;65;139;222;79;69;45	25.569	0	323.31	104	0.134444	0.655606	0.764341		1.13344	0.0879111
318	H3BNC9;P08708;H0YN88;A0A075B716;H0YN73;A0A0J9YYC4	40S ribosomal protein S17	RPS17	0.578917	0.465035	-0.113881	0.803688	1.3301	0.140966					795840000	+	24.6201	24.4492	24.976	25.7859	24.7666	25.2296	25.0433	25.1937	25.2034	amide biosynthetic process;amide metabolic process;biosynthetic process;cellular aromatic compound metabolic process;cellular biosynthetic process;cellular component biogenesis;cellular component organization or biogenesis;cellular metabolic process;cellular nitrogen compound biosynthetic process;cellular nitrogen compound metabolic process;cellular process;cytoplasmic translation;erythrocyte hom…	binding;mRNA 3'-UTR binding;mRNA binding;nucleic acid binding;organic cyclic compound binding;RNA binding;structural constituent of ribosome;structural molecule activity;translation regulator activity	anchoring junction;cell junction;cell-substrate junction;cellular anatomical entity;cytoplasm;cytosol;cytosolic ribosome;cytosolic small ribosomal subunit;focal adhesion;intracellular non-membrane-bounded organelle;intracellular organelle;membrane;non-membrane-bounded organelle;nucleolus;nucleoplasm;organelle;preribosome;protein-containing complex;ribonucleoprotein complex;ribosomal subunit;ribos…	Ribosome	CEBP_ZZ;CEBP1_N;Ribosomal_S17e;RRM_7			5	5	6	13.2	584;135;136;191;59;293	64.532	0	187.5	56	0.295298	0.170303	0.894016		0.785942	0.187613
329	P62277;J3KMX5;E9PS50	40S ribosomal protein S13	RPS13	0.255772	0.158548	-0.0972239	0.205818	0.187834	0.0688637					1181900000	+	25.8255	25.9616	26.5241	25.5882	26.4156	27.0748	25.7889	26.4151	26.5829	amide biosynthetic process;amide metabolic process;biological regulation;biosynthetic process;cellular biosynthetic process;cellular component biogenesis;cellular component organization or biogenesis;cellular metabolic process;cellular nitrogen compound biosynthetic process;cellular nitrogen compound metabolic process;cellular process;cytoplasmic translation;macromolecule biosynthetic process;mac…	binding;mRNA 5'-UTR binding;mRNA binding;nucleic acid binding;organic cyclic compound binding;RNA binding;rRNA binding;small ribosomal subunit rRNA binding;structural constituent of ribosome;structural molecule activity	anchoring junction;cell junction;cell-substrate junction;cellular anatomical entity;cytoplasm;cytosol;cytosolic ribosome;cytosolic small ribosomal subunit;extracellular exosome;extracellular membrane-bounded organelle;extracellular organelle;extracellular vesicle;focal adhesion;intracellular membrane-bounded organelle;intracellular non-membrane-bounded organelle;intracellular organelle;membrane;m…	Ribosome	Ribosomal_S13_N;Ribosomal_S15			6	6	3	44.4	151;148;116	17.222	0	20.082	41	0.775752	0.897525	0.923912		0.0730425	0.826986
335	J3KTJ3;P62829;J3QQT9;C9JD32;J3KT29;B9ZVP7	60S ribosomal protein L23	RPL23	-0.192071	0.205409	0.39748	0.155155	0.148213	0.235569					1298200000	+	26.3585	25.877	26.2102	26.5562	26.2159	25.0974	27.3156	26.0832	25.6631	amide biosynthetic process;amide metabolic process;biological regulation;biosynthetic process;cell cycle process;cellular biosynthetic process;cellular component disassembly;cellular component organization;cellular component organization or biogenesis;cellular localization;cellular macromolecule localization;cellular metabolic process;cellular nitrogen compound biosynthetic process;cellular nitro…	binding;enzyme binding;enzyme inhibitor activity;enzyme regulator activity;large ribosomal subunit rRNA binding;molecular function inhibitor activity;molecular function regulator activity;nucleic acid binding;organic cyclic compound binding;protein binding;RNA binding;rRNA binding;structural constituent of ribosome;structural molecule activity;transcription coactivator binding;transcription coreg…	anchoring junction;cell junction;cell-substrate junction;cellular anatomical entity;cytoplasm;cytosol;cytosolic large ribosomal subunit;cytosolic ribosome;extracellular exosome;extracellular membrane-bounded organelle;extracellular organelle;extracellular vesicle;focal adhesion;intracellular non-membrane-bounded organelle;intracellular organelle;large ribosomal subunit;membrane;membrane-bounded o…	Ribosome	Ribosomal_L14			3	3	6	33.3	81;140;34;91;122;114	8.8994	0	3.6239	14	0.790592	0.880656	0.820367		0.107287	0.77009
347	M0R0F0;P46782;M0R0R2;M0QZN2	40S ribosomal protein S5;40S ribosomal protein S5, N-terminally processed	RPS5	0.377166	0.162678	-0.214488	1.2096	0.351551	0.578641					1470300000	+	25.6657	25.9121	26.0966	26.1288	26.3935	26.2836	26.3457	25.8883	25.9285	amide biosynthetic process;amide metabolic process;biological regulation;biosynthetic process;cellular biosynthetic process;cellular component assembly;cellular component biogenesis;cellular component organization;cellular component organization or biogenesis;cellular metabolic process;cellular nitrogen compound biosynthetic process;cellular nitrogen compound metabolic process;cellular process;cy…	binding;mRNA binding;nucleic acid binding;organic cyclic compound binding;RNA binding;rRNA binding;structural constituent of ribosome;structural molecule activity	anchoring junction;cell junction;cell-substrate junction;cellular anatomical entity;cytoplasm;cytosol;cytosolic ribosome;cytosolic small ribosomal subunit;extracellular exosome;extracellular membrane-bounded organelle;extracellular organelle;extracellular vesicle;focal adhesion;intracellular non-membrane-bounded organelle;intracellular organelle;membrane;membrane-bounded organelle;non-membrane-bo…	Ribosome	Ribosomal_S7			9	9	4	37.5	200;204;225;134	22.391	0	139.51	52	0.297214	0.882385	0.749459		0.791003	0.188066
348	M0R117;Q02543;M0R0P7;M0R1A7;M0R3D6	60S ribosomal protein L18a	RPL18A	0.466722	-0.214333	-0.681054	0.83947	0.435229	1.27461					1891100000	+	25.9594	26.4013	25.9145	26.8572	26.6547	26.1633	25.6161	26.1077	25.9083	amide biosynthetic process;amide metabolic process;biosynthetic process;cellular biosynthetic process;cellular metabolic process;cellular nitrogen compound biosynthetic process;cellular nitrogen compound metabolic process;cellular process;cytoplasmic translation;macromolecule biosynthetic process;macromolecule metabolic process;metabolic process;nitrogen compound metabolic process;organic substan…	binding;nucleic acid binding;organic cyclic compound binding;RNA binding;structural constituent of ribosome;structural molecule activity	cellular anatomical entity;cytoplasm;cytosol;cytosolic large ribosomal subunit;cytosolic ribosome;intracellular non-membrane-bounded organelle;intracellular organelle;large ribosomal subunit;membrane;non-membrane-bounded organelle;organelle;polysomal ribosome;protein-containing complex;ribonucleoprotein complex;ribosomal subunit;ribosome	Ribosome	Ribosomal_L18A			12	12	5	50	154;176;137;147;141	18.079	0	48.604	66	0.312317	0.804681	0.242308		1.13779	0.0888182
349	M0R210;P62249;M0R3H0;Q6IPX4;M0R1M5;M0QX76	40S ribosomal protein S16	RPS16	0.042146	0.498069	0.455923	0.0153493	0.923806	0.195564					551910000	+	25.0843	25.5512	24.8285	25.6935	26.4195	NaN	25.5391	25.4941	25.925	amide biosynthetic process;amide metabolic process;biosynthetic process;cellular aromatic compound metabolic process;cellular biosynthetic process;cellular component biogenesis;cellular component organization or biogenesis;cellular metabolic process;cellular nitrogen compound biosynthetic process;cellular nitrogen compound metabolic process;cellular process;cellular response to chemical stimulus;…	binding;nucleic acid binding;organic cyclic compound binding;RNA binding;structural constituent of ribosome;structural molecule activity	anchoring junction;cell junction;cell-substrate junction;cellular anatomical entity;cytoplasm;cytosol;cytosolic ribosome;cytosolic small ribosomal subunit;extracellular exosome;extracellular membrane-bounded organelle;extracellular organelle;extracellular vesicle;focal adhesion;intracellular non-membrane-bounded organelle;intracellular organelle;membrane;membrane-bounded organelle;non-membrane-bo…	Ribosome	Ribosomal_S9			10	10	6	43.4	129;146;100;152;85;50	14.419	0	29.726	53	0.990043	0.281641	0.83499		0.112418	0.770424
352	O00203;O00203-3;H0YBD0	AP-3 complex subunit beta-1	AP3B1	0.18743	0.565753	0.378323	0.230373	0.877156	1.08723					196660000	+	23.9718	NaN	23.7077	NaN	NaN	23.9728	24.2975	24.0813	24.0065	activation of immune response;activation of innate immune response;anatomical structure development;anatomical structure morphogenesis;animal organ morphogenesis;anterograde axonal transport;anterograde synaptic vesicle transport;antigen processing and presentation;antigen processing and presentation of exogenous antigen;antigen processing and presentation of lipid antigen via MHC class Ib;antige…	binding;enzyme binding;GTP-dependent protein binding;phosphatase binding;protein binding;protein phosphatase binding	AP-3 adaptor complex;AP-type membrane coat adaptor complex;axon cytoplasm;bounding membrane of organelle;cellular anatomical entity;clathrin adaptor complex;clathrin-coated vesicle membrane;coated vesicle membrane;cytoplasm;cytoplasmic region;cytoplasmic vesicle;cytoplasmic vesicle membrane;early endosome;endosome;Golgi apparatus;intracellular membrane-bounded organelle;intracellular organelle;in…	Lysosome	Adaptin_N;AP3B1_C;SEEEED	Clathrin-coated vesicle membrane;Cytoplasmic vesicle;Golgi apparatus	Peripheral membrane protein	4	4	3	3.7	1094;1045;154	121.32	0	10.402	7	0.787263	0.25	0.535545		0.736241	0.221046
363	O60884;A0A087WT48	DnaJ homolog subfamily A member 2	DNAJA2	0.260559	0.305452	0.0448933	0.319305	0.895805	0.0523452					400490000	+	24.3134	24.7776	24.7975	NaN	24.7272	25.4619	24.9335	24.9072	24.9642	biological regulation;cellular process;positive regulation of biological process;positive regulation of cell population proliferation;positive regulation of cellular process;protein folding;protein refolding;regulation of biological process;regulation of cell population proliferation;regulation of cellular process;response to abiotic stimulus;response to heat;response to stimulus;response to stre…	adenyl nucleotide binding;adenyl ribonucleotide binding;anion binding;ATP binding;ATPase activator activity;ATPase regulator activity;binding;carbohydrate derivative binding;cation binding;heat shock protein binding;heterocyclic compound binding;Hsp70 protein binding;ion binding;metal ion binding;molecular function activator activity;molecular function regulator activity;nucleoside phosphate bind…	cellular anatomical entity;cytoplasm;cytosol;extracellular exosome;extracellular membrane-bounded organelle;extracellular organelle;extracellular vesicle;membrane;membrane-bounded organelle;organelle;vesicle	Protein processing in endoplasmic reticulum	DnaJ;DnaJ_C;DnaJ_CXXCXGXG	Membrane	Lipid-anchor	3	3	2	14.6	412;134	45.745	0	213.53	32	0.698115	0.47725	0.965942		0.283059	0.51273
372	P01024;M0QXZ3	Complement C3;Complement C3 beta chain;C3-beta-c;Complement C3 alpha chain;C3a anaphylatoxin;Acylation stimulating protein;Complement C3b alpha chain;Complement C3c alpha chain fragment 1;Complement C3dg fragment;Complement C3g fragment;Complement C3d fragment;Complement C3f fragment;Complement C3c alpha chain fragment 2	C3	0.302703	0.78555	0.482848	0.145266	0.326743	0.144049					41654000000	+	29.6204	29.4245	29.8369	31.4587	29.1163	29.2149	32.3698	29.5608	29.3078	activation of immune response;amyloid-beta clearance;anatomical structure development;anatomical structure maturation;biological process involved in interspecies interaction between organisms;biological regulation;carboxylic acid metabolic process;cell junction disassembly;cell junction organization;cell killing;cell maturation;cellular component disassembly;cellular component organization;cellul…	binding;C5a anaphylatoxin chemotactic receptor binding;C5L2 anaphylatoxin chemotactic receptor binding;endopeptidase inhibitor activity;endopeptidase regulator activity;enzyme inhibitor activity;enzyme regulator activity;G protein-coupled receptor binding;molecular function inhibitor activity;molecular function regulator activity;peptidase inhibitor activity;peptidase regulator activity;protein b…	azurophil granule lumen;blood microparticle;cell surface;cellular anatomical entity;cytoplasmic vesicle lumen;endoplasmic reticulum lumen;extracellular exosome;extracellular membrane-bounded organelle;extracellular organelle;extracellular region;extracellular space;extracellular vesicle;intracellular organelle lumen;membrane;membrane-bounded organelle;membrane-enclosed lumen;organelle;organelle l…	Chagas disease (American trypanosomiasis);Complement and coagulation cascades;ko05152;Leishmaniasis;Phagosome;Staphylococcus aureus infection;Systemic lupus erythematosus	A2M;A2M_BRD;A2M_recep;ANATO;MG1;MG2;MG3;MG4;NTR;TED_complement	Secreted		17	7	2	8.1	1663;100	187.15	0	250.23	118	0.784164	0.69787	0.85964		0.124762	0.745832
374	P01766	Ig heavy chain V-III region BRO		0.00082461	0.481031	0.480207	0.00123008	1.27492	0.891669					186770000	+	23.6311	23.3717	23.353	NaN	23.6637	NaN	NaN	23.9353	24.196	adaptive immune response;adaptive immune response based on somatic recombination of immune receptors built from immunoglobulin superfamily domains;B cell mediated immunity;immune effector process;immune response;immune system process;immunoglobulin mediated immune response;leukocyte mediated immunity;lymphocyte mediated immunity;response to stimulus	antigen binding;binding	blood microparticle;cellular anatomical entity;extracellular region;extracellular space;immunoglobulin complex;membrane;plasma membrane;protein-containing complex		V-set	Cell membrane;Secreted		2	1	1	9.5	116	12.506	0.0026385	2.873	10	0.998301	0.165294	0.523714		0.956227	0.131692
376	P01871	Ig mu chain C region	IGHM	0.247683	0.188871	-0.0588112	0.149285	0.231908	0.037212					53604000000	+	31.0457	31.747	32.116	30.8224	32.4886	32.3408	31.8492	31.7117	31.9145	activation of immune response;adaptive immune response;antibacterial humoral response;antigen receptor-mediated signaling pathway;antimicrobial humoral response;B cell receptor signaling pathway;biological process involved in interspecies interaction between organisms;biological regulation;cell surface receptor signaling pathway;cellular process;complement activation;complement activation, classi…	antigen binding;binding	blood microparticle;cell surface;cellular anatomical entity;extracellular exosome;extracellular membrane-bounded organelle;extracellular organelle;extracellular space;extracellular vesicle;hexameric IgM immunoglobulin complex;IgM immunoglobulin complex;IgM immunoglobulin complex, circulating;immunoglobulin complex;immunoglobulin complex, circulating;membrane;membrane-bounded organelle;organelle;p…		C1-set	Cell membrane;Secreted	Single-pass type I membrane protein	2	2	1	5.7	453	49.439	0	9.6597	81	0.782161	0.908661	0.967424		0.0553854	0.856199
378	P02751;P02751-8;P02751-13;P02751-7;P02751-1;P02751-11;P02751-3;P02751-17;P02751-14;P02751-9;P02751-5;P02751-6;P02751-10;P02751-12;P02751-4;P02751-2;P02751-16;H0Y7Z1	Fibronectin;Anastellin;Ugl-Y1;Ugl-Y2;Ugl-Y3	FN1	-0.792634	-1.25279	-0.460155	0.703852	0.457382	0.135195					636730000	+	25.8864	26.2633	26.5989	NaN	25.8535	25.9982	NaN	26.232	26.0872	acute inflammatory response;acute-phase response;ameboidal-type cell migration;anatomical structure development;anatomical structure formation involved in morphogenesis;angiogenesis;animal organ development;biological process involved in interaction with symbiont;biological process involved in interspecies interaction between organisms;biological process involved in symbiotic interaction;biologic…	binding;carbohydrate derivative binding;cell adhesion molecule binding;collagen binding;enzyme activator activity;enzyme binding;enzyme regulator activity;extracellular matrix structural constituent;glycosaminoglycan binding;heparin binding;identical protein binding;integrin binding;molecular function activator activity;molecular function regulator activity;peptidase activator activity;peptidase …	apical plasma membrane;basement membrane;blood microparticle;cellular anatomical entity;collagen-containing extracellular matrix;cytoplasmic vesicle lumen;endoplasmic reticulum lumen;endoplasmic reticulum-Golgi intermediate compartment;external encapsulating structure;extracellular exosome;extracellular matrix;extracellular membrane-bounded organelle;extracellular organelle;extracellular region;e…	Amoebiasis;Bacterial invasion of epithelial cells;ECM-receptor interaction;Focal adhesion;Pathways in cancer;Regulation of actin cytoskeleton;Small cell lung cancer	fn1;fn2;fn3	Extracellular matrix;Extracellular space;Secreted		6	6	18	3	2477;2296;2267;2446;2386;2386;2355;2330;2265;2240;2211;2184;2176;2008;2031;642;657;1103	272.32	0	32.196	21	0.272364	0.472755	0.872142		0.288852	0.510316
383	P04843;B7Z4L4;F8WF32	Dolichyl-diphosphooligosaccharide--protein glycosyltransferase subunit 1	RPN1	0.190861	-0.122124	-0.312985	0.34772	0.33974	0.709535					880760000	+	25.6663	25.2216	25.4018	25.8914	25.2606	25.7104	25.2363	25.4549	25.2322	glycosylation;macromolecule glycosylation;macromolecule metabolic process;macromolecule modification;metabolic process;nitrogen compound metabolic process;organic substance metabolic process;organonitrogen compound metabolic process;primary metabolic process;protein glycosylation;protein metabolic process;protein modification process;protein N-linked glycosylation;protein N-linked glycosylation v…	binding;catalytic activity;nucleic acid binding;organic cyclic compound binding;RNA binding;transferase activity	catalytic complex;cellular anatomical entity;cytoplasmic vesicle;cytosol;endoplasmic reticulum;endoplasmic reticulum membrane;endoplasmic reticulum protein-containing complex;intracellular membrane-bounded organelle;intracellular organelle;intracellular vesicle;melanosome;membrane;membrane protein complex;membrane-bounded organelle;oligosaccharyltransferase complex;organelle;organelle membrane;pi…	N-Glycan biosynthesis;Protein processing in endoplasmic reticulum;Various types of N-glycan biosynthesis	Ribophorin_I	Endoplasmic reticulum;Endoplasmic reticulum membrane;Melanosome	Single-pass type I membrane protein	12	12	3	23.7	607;435;121	68.569	0	157.05	61	0.745698	0.907748	0.603211		0.470252	0.350652
389	P05388;F8VWS0;P05388-2;F8VU65;F8VPE8;G3V210;F8VW21;Q8NHW5;F8VZS0;F8VQY6;F8VRK7;F8VS58;F8VWV4;F8W1K8	60S acidic ribosomal protein P0;60S acidic ribosomal protein P0-like	RPLP0;RPLP0P6	0.225943	-1.00901	-1.23495	1.19602	0.429108	0.541462					1252900000	+	26.5995	26.4976	26.6447	26.7028	26.7589	26.9579	NaN	26.5624	26.5894	amide biosynthetic process;amide metabolic process;biosynthetic process;cellular biosynthetic process;cellular component assembly;cellular component biogenesis;cellular component organization;cellular component organization or biogenesis;cellular metabolic process;cellular nitrogen compound biosynthetic process;cellular nitrogen compound metabolic process;cellular process;cytoplasmic translation;…	binding;large ribosomal subunit rRNA binding;nucleic acid binding;organic cyclic compound binding;RNA binding;rRNA binding;structural constituent of ribosome;structural molecule activity	anchoring junction;cell junction;cell-substrate junction;cellular anatomical entity;cytoplasm;cytoplasmic ribonucleoprotein granule;cytosol;cytosolic large ribosomal subunit;cytosolic ribosome;endoplasmic reticulum;extracellular exosome;extracellular membrane-bounded organelle;extracellular organelle;extracellular vesicle;focal adhesion;intracellular membrane-bounded organelle;intracellular non-m…	Ribosome	Ribosomal_60s;Ribosomal_L10;RL10P_insert	Cytoplasm;Nucleus		10	10	14	34.1	317;281;255;247;153;166;244;317;246;142;156;121;111;107	34.273	0	119.01	50	0.449143	0.483515	0.513957		0.461763	0.354711
392	P06576;F8W079;H0YH81;H0YI37;F8W0P7	ATP synthase subunit beta, mitochondrial;ATP synthase subunit beta	ATP5B	1.97402	1.50895	-0.465069	0.813489	0.441263	0.150698					554990000	+	26.1134	NaN	NaN	26.8507	25.2418	26.0674	NaN	26.5884	26.6931	anatomical structure formation involved in morphogenesis;angiogenesis;aromatic compound biosynthetic process;ATP biosynthetic process;ATP metabolic process;biological regulation;biosynthetic process;carbohydrate derivative biosynthetic process;carbohydrate derivative metabolic process;cell differentiation;cellular aromatic compound metabolic process;cellular biosynthetic process;cellular developm…	active monoatomic ion transmembrane transporter activity;active transmembrane transporter activity;adenyl nucleotide binding;adenyl ribonucleotide binding;angiostatin binding;anion binding;ATP binding;ATP hydrolysis activity;ATPase activity, coupled to transmembrane movement of ions, rotational mechanism;ATPase-coupled ion transmembrane transporter activity;ATPase-coupled monoatomic cation transm…	ATPase complex;catalytic complex;cell surface;cellular anatomical entity;cytoplasm;extracellular exosome;extracellular membrane-bounded organelle;extracellular organelle;extracellular vesicle;inner mitochondrial membrane protein complex;intracellular membrane-bounded organelle;intracellular non-membrane-bounded organelle;intracellular organelle;intracellular organelle lumen;membrane;membrane prot…	Alzheimer's disease;Huntington's disease;Oxidative phosphorylation;Parkinson's disease	ATP-synt_ab;ATP-synt_ab_N	Mitochondrion inner membrane	Peripheral membrane protein	7	7	5	22.1	529;284;362;133;270	56.559	0	194.95	29	0.141846	0.465778	0.850618		0.483515	0.3415
395	P07305;P07305-2	Histone H1.0;Histone H1.0, N-terminally processed	H1F0	0.291895	-0.0221348	-0.31403	0.559483	0.0284639	0.429572					659320000	+	25.4754	25.7392	25.8448	26.0033	26.318	25.6137	26.1153	25.312	25.5656	biological regulation;cellular component assembly;cellular component organization;cellular component organization or biogenesis;cellular process;chromatin organization;chromatin remodeling;chromosome condensation;chromosome organization;epigenetic regulation of gene expression;heterochromatin formation;heterochromatin organization;negative regulation of biological process;negative regulation of b…	binding;chromatin binding;chromatin DNA binding;DNA binding;DNA secondary structure binding;double-stranded DNA binding;minor groove of adenine-thymine-rich DNA binding;nucleic acid binding;nucleosomal DNA binding;nucleosome binding;organic cyclic compound binding;protein-containing complex binding;RNA binding;structural constituent of chromatin;structural molecule activity	actin cytoskeleton;cellular anatomical entity;chromatin;cytoskeleton;euchromatin;Golgi apparatus;intracellular membrane-bounded organelle;intracellular non-membrane-bounded organelle;intracellular organelle;membrane-bounded organelle;non-membrane-bounded organelle;nuclear body;nucleoplasm;nucleosome;nucleus;organelle;protein-containing complex;protein-DNA complex;transcription regulator complex;t…		Linker_histone	Chromosome;Nucleus		6	6	2	27.3	194;177	20.863	0	109.13	35	0.530066	0.979014	0.764		0.321473	0.490953
402	P08670;B0YJC4;A0A1B0GTT5;A0A1B0GVG8;B0YJC5;P17661;Q16352;P07197-2	Vimentin	VIM	0.662818	0.0908756	-0.571943	1.51642	0.169554	1.17947					2676100000	+	26.3829	26.7537	26.3922	27.4604	26.904	27.1528	26.3937	26.4889	26.9188	anatomical structure development;astrocyte development;astrocyte differentiation;Bergmann glial cell differentiation;biological regulation;cell development;cell differentiation;cell projection organization;cellular component organization;cellular component organization or biogenesis;cellular developmental process;cellular process;cellular response to biotic stimulus;cellular response to chemical …	binding;double-stranded RNA binding;identical protein binding;intermediate filament binding;keratin filament binding;molecular adaptor activity;nucleic acid binding;organic cyclic compound binding;protein binding;protein domain specific binding;RNA binding;scaffold protein binding;structural constituent of cytoskeleton;structural constituent of eye lens;structural molecule activity	anchoring junction;axon;cell junction;cell leading edge;cell projection;cell-substrate junction;cellular anatomical entity;cytoplasm;cytoplasmic vesicle;cytoskeleton;cytosol;endocytic vesicle;extracellular exosome;extracellular membrane-bounded organelle;extracellular organelle;extracellular vesicle;focal adhesion;intermediate filament;intermediate filament cytoskeleton;intracellular membrane-bou…		Filament;Filament_head	Cytoplasm;Cytoskeleton;Nucleus matrix		20	19	8	48.9	466;431;149;109;228;470;499;540	53.651	0	323.31	113	0.104485	0.892	0.3345		1.40087	0.0562222
409	P10412;Q02539;P22492	Histone H1.4	HIST1H1E	-0.0168629	-0.339059	-0.322196	0.00810196	0.192057	0.123986					321350000	+	24.9001	24.9772	25.2509	NaN	25.3689	25.9867	NaN	25.4718	25.2666	biological regulation;cellular component assembly;cellular component organization;cellular component organization or biogenesis;cellular process;chromatin organization;chromatin remodeling;chromosome condensation;chromosome organization;negative regulation of biological process;negative regulation of biosynthetic process;negative regulation of cellular biosynthetic process;negative regulation of …	binding;chromatin binding;chromatin DNA binding;DNA binding;double-stranded DNA binding;enzyme binding;histone deacetylase binding;nucleic acid binding;nucleosomal DNA binding;nucleosome binding;organic cyclic compound binding;protein binding;protein-containing complex binding;RNA binding;structural constituent of chromatin;structural molecule activity	cellular anatomical entity;chromatin;heterochromatin;intracellular membrane-bounded organelle;intracellular organelle;membrane-bounded organelle;nucleosome;nucleus;organelle;protein-containing complex;protein-DNA complex		Linker_histone	Chromosome;Nucleus		16	5	3	51.6	219;215;207	21.865	0	323.31	20	0.990222	0.886926	0.85318		0.0509998	0.86107
412	P11142;P11142-2;E9PKE3;E9PN89;E9PLF4;E9PK54;E9PQK7;E9PQQ4;E9PNE6;E9PI65;E9PPY6;A8K7Q2;E9PN25;P54652;Q53FA3;E9PM13;P0DMV9;P0DMV8;P34931;E9PS65;A0A0G2JIW1;P0DMV8-2	Heat shock cognate 71 kDa protein	HSPA8	-0.238009	-0.0629298	0.175079	0.197081	0.0847106	0.135709					6683000000	+	28.9568	29.1157	29.5296	28.0994	29.4111	29.3776	28.7373	29.3277	29.3484	ATP metabolic process;autophagy;axo-dendritic transport;biological process involved in interaction with symbiont;biological process involved in interspecies interaction between organisms;biological process involved in symbiotic interaction;biological regulation;carbohydrate derivative metabolic process;catabolic process;cell communication;cellular aromatic compound metabolic process;cellular cata…	adenyl nucleotide binding;adenyl ribonucleotide binding;anion binding;ATP binding;ATP hydrolysis activity;ATP-dependent activity;ATP-dependent protein disaggregase activity;ATP-dependent protein folding chaperone;binding;C3HC4-type RING finger domain binding;cadherin binding;carbohydrate derivative binding;catalytic activity;cell adhesion molecule binding;clathrin-uncoating ATPase activity;enzyme…	anchoring junction;autophagosome;blood microparticle;bounding membrane of organelle;cell junction;cell projection;cell-substrate junction;cellular anatomical entity;clathrin-coated vesicle membrane;clathrin-sculpted gamma-aminobutyric acid transport vesicle membrane;coated vesicle membrane;cytoplasm;cytoplasmic vesicle;cytoplasmic vesicle lumen;cytoplasmic vesicle membrane;cytosol;cytosolic regio…	Antigen processing and presentation;Endocytosis;MAPK signaling pathway;Measles;Protein processing in endoplasmic reticulum;Spliceosome;Toxoplasmosis	HSP70	Cell membrane;Cytoplasm;Melanosome;Nucleolus;Nucleus		18	17	22	30.8	646;493;627;312;187;183;178;171;500;168;137;410;132;639;641;150;641;641;641;223;642;586	70.897	0	323.31	85	0.783374	0.961557	0.869871		0.0752873	0.826657
416	P13639	Elongation factor 2	EEF2	0.108269	-0.234636	-0.342905	0.386449	0.289654	0.452985					322610000	+	24.3698	24.434	24.15	NaN	24.4183	24.5699	NaN	24.5835	24.1676	biological regulation;biosynthetic process;cell differentiation;cellular biosynthetic process;cellular developmental process;cellular metabolic process;cellular process;developmental process;hematopoietic progenitor cell differentiation;macromolecule biosynthetic process;macromolecule metabolic process;metabolic process;organic substance biosynthetic process;organic substance metabolic process;po…	anion binding;binding;cadherin binding;carbohydrate derivative binding;catalytic activity;cell adhesion molecule binding;enzyme binding;GTP binding;GTPase activity;guanyl nucleotide binding;guanyl ribonucleotide binding;heterocyclic compound binding;hydrolase activity;hydrolase activity, acting on acid anhydrides;hydrolase activity, acting on acid anhydrides, in phosphorus-containing anhydrides;i…	aggresome;cell junction;cellular anatomical entity;cytoplasm;cytoplasmic vesicle lumen;cytosol;extracellular exosome;extracellular membrane-bounded organelle;extracellular organelle;extracellular region;extracellular vesicle;ficolin-1-rich granule lumen;inclusion body;intracellular anatomical structure;intracellular membrane-bounded organelle;intracellular organelle;intracellular organelle lumen;…		EFG_C;EFG_III;EFG_IV;GTP_EFTU;GTP_EFTU_D2	Cytoplasm;Nucleus		12	12	1	18.6	858	95.337	0	211.21	40	0.775462	0.876356	0.722872		0.311525	0.4928
418	P14618;H3BTN5;A0A804F6T5;A0A804F729;P14618-2;P14618-3;B4DNK4;H3BQ34;H3BT25;H3BUW1;H3BTJ2;H3BU13;P30613-2;P30613	Pyruvate kinase PKM;Pyruvate kinase	PKM	-0.0383135	0.102793	0.141106	0.163815	0.28493	0.502951					8047300000	+	27.624	27.3814	27.3675	27.3834	27.4755	27.399	27.4823	27.4042	27.7948	ADP catabolic process;ADP metabolic process;aromatic compound catabolic process;ATP metabolic process;biological regulation;canonical glycolysis;carbohydrate catabolic process;carbohydrate derivative catabolic process;carbohydrate derivative metabolic process;carbohydrate metabolic process;carboxylic acid metabolic process;catabolic process;cell death;cellular aromatic compound metabolic process;…	adenyl nucleotide binding;adenyl ribonucleotide binding;alkali metal ion binding;anion binding;ATP binding;binding;cadherin binding;carbohydrate derivative binding;catalytic activity;catalytic activity, acting on a protein;cation binding;cell adhesion molecule binding;heterocyclic compound binding;histone H3 kinase activity;histone H3T11 kinase activity;histone kinase activity;histone modifying a…	cell projection;cellular anatomical entity;cilium;collagen-containing extracellular matrix;cytoplasm;cytoplasmic vesicle lumen;cytosol;endoplasmic reticulum;external encapsulating structure;extracellular exosome;extracellular matrix;extracellular membrane-bounded organelle;extracellular organelle;extracellular region;extracellular vesicle;ficolin-1-rich granule lumen;intracellular membrane-bounde…	Carbon fixation in photosynthetic organisms;Glycolysis / Gluconeogenesis;Purine metabolism;Pyruvate metabolism;Type II diabetes mellitus	PK;PK_C	Cytoplasm;Nucleus		25	25	14	61.4	531;485;566;605;531;516;457;281;151;162;168;82;543;574	57.936	0	323.31	223	0.912504	0.8854	0.819723		0.282586	0.509241
420	P15924;P15924-3;P15924-2	Desmoplakin	DSP	-1.12947	-1.15404	-0.0245679	0.597931	0.929926	0.0117735					448450000	+	24.2071	25.3801	23.5438	NaN	NaN	22.2906	NaN	23.2285	23.6006	adherens junction organization;anatomical structure development;anatomical structure morphogenesis;animal organ development;biological regulation;bundle of His cell-Purkinje myocyte adhesion involved in cell communication;cardiac conduction;cardiac muscle cell-cardiac muscle cell adhesion;cardiac muscle tissue morphogenesis;cell adhesion;cell differentiation;cell junction organization;cell-cell a…	binding;cell adhesion mediator activity;cell adhesion molecule binding;cell adhesive protein binding involved in bundle of His cell-Purkinje myocyte communication;cell-cell adhesion mediator activity;enzyme binding;kinase binding;nucleic acid binding;organic cyclic compound binding;protein binding;protein binding involved in heterotypic cell-cell adhesion;protein kinase binding;protein kinase C b…	adherens junction;anchoring junction;basolateral plasma membrane;bounding membrane of organelle;cell junction;cell-cell contact zone;cell-cell junction;cellular anatomical entity;cornified envelope;cytoplasm;cytoplasmic vesicle membrane;desmosome;extracellular exosome;extracellular membrane-bounded organelle;extracellular organelle;extracellular vesicle;fascia adherens;ficolin-1-rich granule memb…	Arrhythmogenic right ventricular cardiomyopathy (ARVC)	Plectin;SH3_10;Spectrin_like	Cell junction;Cell membrane;Cytoplasm;Cytoskeleton;Desmosome		20	20	3	7.1	2871;2428;2272	331.77	0	79.318	50	0.294	0.123286	0.987273		0.587704	0.276623
421	P16401	Histone H1.5	HIST1H1B	-0.428082	0.277957	0.706039	0.189586	0.417025	0.3336					1446300000	+	25.9263	26.544	26.327	NaN	26.3873	26.9467	26.2742	26.3804	26.9766	anatomical structure development;animal organ development;biological regulation;cellular component assembly;cellular component organization;cellular component organization or biogenesis;cellular localization;cellular macromolecule localization;cellular process;chromatin organization;chromatin remodeling;chromosome condensation;chromosome organization;developmental process;establishment of localiz…	binding;chromatin binding;chromatin DNA binding;DNA binding;double-stranded DNA binding;enzyme binding;histone deacetylase binding;nucleic acid binding;nucleosomal DNA binding;nucleosome binding;organic cyclic compound binding;protein binding;protein-containing complex binding;RNA binding;structural constituent of chromatin;structural molecule activity	cellular anatomical entity;chromatin;chromosome;heterochromatin;intracellular membrane-bounded organelle;intracellular non-membrane-bounded organelle;intracellular organelle;membrane-bounded organelle;non-membrane-bounded organelle;nucleolus;nucleoplasm;nucleosome;nucleus;organelle;protein-containing complex;protein-DNA complex		Linker_histone	Chromosome;Nucleus		13	8	1	49.1	226	22.58	0	89.621	33	0.781651	0.780518	0.731013		0.192532	0.658211
422	P16403	Histone H1.2	HIST1H1C	0.462924	0.25889	-0.204035	0.871022	0.605121	0.41109					705640000	+	26.3257	25.7593	26.0474	26.1753	26.8171	26.5288	26.1495	26.4912	26.2684	biological regulation;cellular component assembly;cellular component organization;cellular component organization or biogenesis;cellular process;chromatin organization;chromatin remodeling;chromosome condensation;chromosome organization;negative regulation of biological process;negative regulation of biosynthetic process;negative regulation of cellular biosynthetic process;negative regulation of …	binding;chromatin binding;chromatin DNA binding;DNA binding;double-stranded DNA binding;nucleic acid binding;nucleosomal DNA binding;nucleosome binding;organic cyclic compound binding;protein-containing complex binding;RNA binding;structural constituent of chromatin;structural molecule activity	cellular anatomical entity;chromatin;euchromatin;intracellular membrane-bounded organelle;intracellular organelle;membrane-bounded organelle;nucleosome;nucleus;organelle;protein-containing complex;protein-DNA complex		Linker_histone	Chromosome;Nucleus		15	5	1	48.8	213	21.364	0	31.277	25	0.313377	0.688923	0.808043		0.733539	0.219939
429	P18077;C9K025;F8WBS5;F8WB72	60S ribosomal protein L35a	RPL35A	-0.153805	-0.206017	-0.0522118	0.0858955	0.528852	0.0272617					1736800000	+	25.6376	25.5118	25.8513	NaN	25.8273	26.4079	25.7408	25.3202	25.3217	amide biosynthetic process;amide metabolic process;biosynthetic process;cellular aromatic compound metabolic process;cellular biosynthetic process;cellular component biogenesis;cellular component organization or biogenesis;cellular metabolic process;cellular nitrogen compound biosynthetic process;cellular nitrogen compound metabolic process;cellular process;cytoplasmic translation;heterocycle met…	binding;nucleic acid binding;organic cyclic compound binding;RNA binding;structural constituent of ribosome;structural molecule activity;tRNA binding	cell junction;cellular anatomical entity;cytoplasm;cytosol;cytosolic large ribosomal subunit;cytosolic ribosome;extracellular exosome;extracellular membrane-bounded organelle;extracellular organelle;extracellular vesicle;intracellular non-membrane-bounded organelle;intracellular organelle;large ribosomal subunit;membrane;membrane-bounded organelle;non-membrane-bounded organelle;organelle;protein-…	Ribosome	Ribosomal_L35Ae			11	11	4	69.1	110;94;55;57	12.538	0	86.136	67	0.87713	0.776584	0.974457		0.0348677	0.895056
430	P18124;A8MUD9;C9JZ88;C9JIJ5	60S ribosomal protein L7	RPL7	0.263067	-0.349359	-0.612426	0.612481	0.247263	0.446219					2473100000	+	27.1393	27.1466	27.2258	27.2341	27.815	27.2518	25.7063	27.4336	27.3237	amide biosynthetic process;amide metabolic process;biosynthetic process;cellular aromatic compound metabolic process;cellular biosynthetic process;cellular component biogenesis;cellular component organization or biogenesis;cellular metabolic process;cellular nitrogen compound biosynthetic process;cellular nitrogen compound metabolic process;cellular process;cytoplasmic translation;heterocycle met…	binding;DNA binding;identical protein binding;mRNA binding;nucleic acid binding;organic cyclic compound binding;protein binding;RNA binding;structural constituent of ribosome;structural molecule activity	anchoring junction;cell junction;cell-substrate junction;cellular anatomical entity;cytoplasm;cytosol;cytosolic large ribosomal subunit;cytosolic ribosome;focal adhesion;intracellular membrane-bounded organelle;intracellular non-membrane-bounded organelle;intracellular organelle;large ribosomal subunit;membrane;membrane-bounded organelle;non-membrane-bounded organelle;nucleolus;nucleus;organelle;…	Ribosome	Ribosomal_L30;Ribosomal_L30_N			7	7	4	28.6	248;208;88;99	29.225	0	323.31	76	0.529376	0.86501	0.592329		0.311945	0.496697
432	Q60FE5;P21333-2;P21333;A0A7P0NMY4;A0A087WWY3;A0A7I2V3E6;F8WE98;H0Y5F3;Q14315-2;Q14315;H7C2E7;H7C5L4;H0Y5C6	Filamin-A	FLNA	0.413757	-0.298086	-0.711843	0.917261	0.78024	1.8471					2903900000	+	26.0904	26.6158	26.3416	26.479	26.8451	26.965	25.8847	26.0775	26.1914	actin crosslink formation;actin cytoskeleton organization;actin filament organization;actin filament-based process;adenylate cyclase-inhibiting dopamine receptor signaling pathway;adenylate cyclase-inhibiting G protein-coupled receptor signaling pathway;adenylate cyclase-modulating G protein-coupled receptor signaling pathway;anatomical structure development;anatomical structure formation involve…	actin binding;actin filament binding;binding;cadherin binding;cell adhesion molecule binding;channel regulator activity;cytoskeletal protein binding;DNA-binding transcription factor binding;enzyme binding;Fc-gamma receptor I complex binding;G protein-coupled receptor binding;GTPase binding;identical protein binding;immunoglobulin receptor binding;ion channel regulator activity;kinase binding;mole…	actin cytoskeleton;actin filament;actin filament bundle;anchoring junction;apical dendrite;axonal growth cone;brush border;cell junction;cell projection;cell-cell junction;cell-substrate junction;cellular anatomical entity;cluster of actin-based cell projections;cortical cytoskeleton;cytoplasm;cytoskeleton;cytosol;dendrite;dendritic shaft;extracellular exosome;extracellular membrane-bounded organ…	Focal adhesion;MAPK signaling pathway	CH;Filamin	Cell cortex;Cytoplasm;Cytoskeleton		43	39	13	21.8	2620;2639;2647;1574;482;556;604;232;2692;2725;90;135;281	278.22	0	323.31	178	0.313538	0.558925	0.124333	+	1.6094	0.0396
440	P25398	40S ribosomal protein S12	RPS12	0.56458	-0.502433	-1.06701	0.367612	0.754865	0.798248					734980000	+	25.5493	26.1655	25.3327	27.3907	25.4117	25.9388	25.3959	25.3152	24.829	amide biosynthetic process;amide metabolic process;biological regulation;biosynthetic process;cellular biosynthetic process;cellular component biogenesis;cellular component organization or biogenesis;cellular metabolic process;cellular nitrogen compound biosynthetic process;cellular nitrogen compound metabolic process;cellular process;cytoplasmic translation;macromolecule biosynthetic process;mac…	binding;nucleic acid binding;organic cyclic compound binding;RNA binding;structural constituent of ribosome;structural molecule activity	cellular anatomical entity;cytoplasm;cytosol;cytosolic ribosome;cytosolic small ribosomal subunit;Golgi apparatus;intracellular membrane-bounded organelle;intracellular non-membrane-bounded organelle;intracellular organelle;membrane;membrane-bounded organelle;non-membrane-bounded organelle;nucleolus;nucleoplasm;organelle;preribosome;protein-containing complex;ribonucleoprotein complex;ribosomal s…	Ribosome	Ribosomal_L7Ae	Cytoplasm		4	4	1	47	132	14.515	0	126.11	46	0.531565	0.404174	0.334303		0.646295	0.255
442	P26373;P26373-2;J3QSB4;H3BUK8;J3KS98;H3BTH3	60S ribosomal protein L13	RPL13	0.406792	-0.00212161	-0.408914	1.34649	0.00575366	1.76404					6664300000	+	27.7841	28.1528	27.8998	28.4846	28.3921	28.1804	27.985	27.839	28.0064	amide biosynthetic process;amide metabolic process;anatomical structure development;animal organ development;biosynthetic process;blastocyst development;bone development;cellular biosynthetic process;cellular metabolic process;cellular nitrogen compound biosynthetic process;cellular nitrogen compound metabolic process;cellular process;cytoplasmic translation;developmental process;macromolecule bi…	binding;nucleic acid binding;organic cyclic compound binding;RNA binding;structural constituent of ribosome;structural molecule activity	cell junction;cellular anatomical entity;cytoplasm;cytosol;cytosolic large ribosomal subunit;cytosolic ribosome;endoplasmic reticulum;intracellular membrane-bounded organelle;intracellular non-membrane-bounded organelle;intracellular organelle;large ribosomal subunit;membrane;membrane-bounded organelle;non-membrane-bounded organelle;nucleolus;nucleus;organelle;protein-containing complex;ribonucle…	Ribosome	Ribosomal_L13e			10	10	6	40.3	211;164;126;54;78;63	24.261	0	226.17	108	0.22698	0.993342	0.341333	+	1.60984	0.0409655
445	P27635;X1WI28;F8W7C6;B8A6G2;A6QRI9;Q96L21;H7C123;H7C2C5	60S ribosomal protein L10	RPL10	0.745649	0.568508	-0.177141	1.88772	1.3977	0.320575					1562600000	+	25.4373	25.7384	25.5815	26.0316	26.5186	26.444	25.9802	26.4912	25.9912	amide biosynthetic process;amide metabolic process;anatomical structure development;animal organ development;biological regulation;biosynthetic process;cellular biosynthetic process;cellular component assembly;cellular component organization;cellular component organization or biogenesis;cellular metabolic process;cellular nitrogen compound biosynthetic process;cellular nitrogen compound metabolic…	binding;nucleic acid binding;organic cyclic compound binding;RNA binding;structural constituent of ribosome;structural molecule activity;translation regulator activity	cellular anatomical entity;cytosol;cytosolic large ribosomal subunit;cytosolic ribosome;endoplasmic reticulum;intracellular membrane-bounded organelle;intracellular non-membrane-bounded organelle;intracellular organelle;large ribosomal subunit;membrane;membrane-bounded organelle;non-membrane-bounded organelle;nucleus;organelle;protein-containing complex;ribonucleoprotein complex;ribosomal subunit…	Ribosome	Ribosomal_L16			13	13	8	63.6	214;200;163;108;181;214;91;131	24.577	0	67.284	77	0.0753684	0.12331	0.826962	+	1.66052	0.030963
446	P27918;E9PAQ1	Properdin	CFP	0.0197341	0.347108	0.327374	0.0130558	0.833101	0.260411					31437000000	+	30.7124	30.5237	30.9864	29.832	31.006	31.4438	30.8244	31.1436	31.2958	activation of immune response;biological process involved in interspecies interaction between organisms;biological regulation;complement activation;complement activation, alternative pathway;defense response;defense response to bacterium;defense response to other organism;humoral immune response;immune effector process;immune response;immune system process;innate immune response;positive regulati…		cellular anatomical entity;cytoplasmic side of Golgi membrane;cytoplasmic side of membrane;cytoplasmic vesicle lumen;endoplasmic reticulum lumen;extracellular region;extracellular space;intracellular organelle lumen;membrane-enclosed lumen;organelle lumen;secretory granule lumen;side of membrane;specific granule lumen;tertiary granule lumen;vesicle lumen		TSP_1;TSR	Secreted		3	3	2	3.6	469;415	51.276	0	6.0004	41	0.993803	0.468	0.826625		0.172251	0.681056
447	P28799-2;P28799;K7EMR1;K7EKL3;K7EQ05;P28799-3	Granulins;Acrogranin;Paragranulin;Granulin-1;Granulin-2;Granulin-3;Granulin-4;Granulin-5;Granulin-6;Granulin-7	GRN	1.31065	1.14606	-0.16459	0.602671	0.549089	0.0632152					548740000	+	NaN	25.4036	24.9815	NaN	26.5716	26.4036	24.472	26.4533	26.0199	astrocyte activation;astrocyte activation involved in immune response;biological regulation;cell activation;cell activation involved in immune response;cellular component organization;cellular component organization or biogenesis;cellular homeostasis;cellular localization;cellular process;chemical homeostasis;establishment of localization;establishment of localization in cell;glial cell activatio…	binding;cytokine activity;growth factor activity;molecular function activator activity;molecular function regulator activity;nucleic acid binding;organic cyclic compound binding;protein binding;protein-folding chaperone binding;receptor ligand activity;RNA binding;signaling receptor activator activity;signaling receptor binding;signaling receptor regulator activity	azurophil granule lumen;bounding membrane of organelle;cellular anatomical entity;cytoplasmic vesicle;cytoplasmic vesicle lumen;endoplasmic reticulum;endosome;extracellular exosome;extracellular membrane-bounded organelle;extracellular organelle;extracellular region;extracellular space;extracellular vesicle;Golgi apparatus;Golgi apparatus subcompartment;intracellular membrane-bounded organelle;in…		Granulin	Lysosome;Secreted		2	2	6	5.5	438;593;172;388;436;413	46.991	0	56.905	22	0.273111	0.360533	0.942485		0.428094	0.378022
451	P31689;P31689-2	DnaJ homolog subfamily A member 1	DNAJA1	0.488686	0.64946	0.160774	0.767089	0.587039	0.146743					300880000	+	23.2954	24.234	24.0418	NaN	24.4618	24.3335	24.8673	NaN	24.9492	androgen receptor signaling pathway;biological regulation;cell motility;cellular localization;cellular macromolecule localization;cellular process;cilium movement;cilium movement involved in cell motility;cilium or flagellum-dependent cell motility;cilium-dependent cell motility;developmental process;developmental process involved in reproduction;flagellated sperm motility;gamete generation;hormo…	adenyl nucleotide binding;adenyl ribonucleotide binding;anion binding;ATP binding;ATPase activator activity;ATPase regulator activity;binding;C3HC4-type RING finger domain binding;carbohydrate derivative binding;cation binding;DNA-binding transcription factor binding;enzyme binding;G protein-coupled receptor binding;heat shock protein binding;heterocyclic compound binding;Hsp70 protein binding;io…	cellular anatomical entity;cytoplasm;cytoplasmic side of endoplasmic reticulum membrane;cytoplasmic side of membrane;cytoskeleton;cytosol;extracellular exosome;extracellular membrane-bounded organelle;extracellular organelle;extracellular vesicle;intracellular membrane-bounded organelle;intracellular non-membrane-bounded organelle;intracellular organelle;membrane;membrane-bounded organelle;microt…	Protein processing in endoplasmic reticulum	DnaJ;DnaJ_C;DnaJ_CXXCXGXG	Cytoplasm;Membrane;Microsome;Mitochondrion;Nucleus;Perinuclear region	Lipid-anchor	6	6	2	21.2	397;331	44.868	0	33.753	31	0.322121	0.473143	0.865724		0.494334	0.33246
461	P35268;K7EMH1;K7ERI7;K7EP65;K7EKS7;K7ELC4;K7EJT5	60S ribosomal protein L22	RPL22	1.56055	1.06537	-0.495184	0.752818	0.475213	0.959343					1030700000	+	NaN	26.2747	26.2566	26.7127	26.8661	27.0584	26.1277	26.2021	26.8218	alpha-beta T cell activation;alpha-beta T cell differentiation;amide biosynthetic process;amide metabolic process;biosynthetic process;cell activation;cell differentiation;cellular biosynthetic process;cellular developmental process;cellular metabolic process;cellular nitrogen compound biosynthetic process;cellular nitrogen compound metabolic process;cellular process;cytoplasmic translation;devel…	binding;carbohydrate derivative binding;glycosaminoglycan binding;heparin binding;identical protein binding;nucleic acid binding;organic cyclic compound binding;protein binding;RNA binding;structural constituent of ribosome;structural molecule activity;sulfur compound binding	anchoring junction;cell junction;cell-substrate junction;cellular anatomical entity;cytoplasm;cytosol;cytosolic large ribosomal subunit;cytosolic ribosome;extracellular exosome;extracellular membrane-bounded organelle;extracellular organelle;extracellular vesicle;focal adhesion;glutamatergic synapse;intracellular membrane-bounded organelle;intracellular non-membrane-bounded organelle;intracellula…	Ribosome	Ribosomal_L22e			5	5	7	53.9	128;89;95;48;53;79;47	14.787	0	150.03	42	0.163467	0.477615	0.4842		0.664602	0.251429
464	P36578;H3BM89;H3BU31;H3BTP7	60S ribosomal protein L4	RPL4	0.583651	0.288003	-0.295647	1.73302	1.01329	1.60741					6671000000	+	27.7553	28.1315	28.158	28.6922	28.6617	28.4419	28.3601	28.2604	28.2883	amide biosynthetic process;amide metabolic process;biosynthetic process;cellular biosynthetic process;cellular metabolic process;cellular nitrogen compound biosynthetic process;cellular nitrogen compound metabolic process;cellular process;cytoplasmic translation;macromolecule biosynthetic process;macromolecule metabolic process;metabolic process;nitrogen compound metabolic process;organic substan…	binding;nucleic acid binding;organic cyclic compound binding;RNA binding;structural constituent of ribosome;structural molecule activity	anchoring junction;cell junction;cell-substrate junction;cellular anatomical entity;cytoplasm;cytosol;cytosolic large ribosomal subunit;cytosolic ribosome;endoplasmic reticulum;extracellular exosome;extracellular membrane-bounded organelle;extracellular organelle;extracellular vesicle;focal adhesion;intracellular membrane-bounded organelle;intracellular non-membrane-bounded organelle;intracellula…	Ribosome	Ribos_L4_asso_C;Ribosomal_L4			21	21	4	47.3	427;333;171;170	47.697	0	173.61	159	0.10775	0.471742	0.5264	+	1.97326	0.0126957
465	P39019;A0A075B6E2;M0R2L9;M0QYF7;M0R140	40S ribosomal protein S19	RPS19	0.635372	0.417676	-0.217696	1.03356	0.536702	0.446492					1057500000	+	25.8379	24.9852	25.8143	26.2847	26.0512	26.2076	26.2239	25.5748	26.0917	amide biosynthetic process;amide metabolic process;antimicrobial humoral immune response mediated by antimicrobial peptide;antimicrobial humoral response;biological process involved in interspecies interaction between organisms;biological regulation;biosynthetic process;cell chemotaxis;cell differentiation;cell killing;cell migration;cell motility;cellular aromatic compound metabolic process;cell…	binding;enzyme binding;fibroblast growth factor binding;growth factor binding;identical protein binding;kinase binding;nucleic acid binding;organic cyclic compound binding;protein binding;protein kinase binding;RNA binding;structural constituent of ribosome;structural molecule activity	anchoring junction;cell junction;cell-substrate junction;cellular anatomical entity;cytoplasm;cytosol;cytosolic ribosome;cytosolic small ribosomal subunit;extracellular exosome;extracellular membrane-bounded organelle;extracellular organelle;extracellular vesicle;focal adhesion;intracellular non-membrane-bounded organelle;intracellular organelle;membrane;membrane-bounded organelle;non-membrane-bo…	Ribosome	Ribosomal_S19e	Nucleus		7	7	5	37.9	145;71;71;100;102	16.06	0	98.916	42	0.18513	0.579886	0.768967		0.801946	0.184136
466	P39023;G5E9G0;H7C422;B5MCW2;H7C3M2;F8WCR1;Q92901	60S ribosomal protein L3	RPL3	0.335161	-0.0295741	-0.364735	0.808987	0.0498312	0.60884					4942000000	+	27.7335	27.5646	27.5725	27.5929	28.1693	28.1139	27.204	27.8257	27.7523	amide biosynthetic process;amide metabolic process;biosynthetic process;cellular biosynthetic process;cellular metabolic process;cellular nitrogen compound biosynthetic process;cellular nitrogen compound metabolic process;cellular process;cellular response to chemical stimulus;cellular response to cytokine stimulus;cellular response to interleukin-4;cellular response to organic substance;cellular…	binding;nucleic acid binding;organic cyclic compound binding;RNA binding;structural constituent of ribosome;structural molecule activity	anchoring junction;cell junction;cell-substrate junction;cellular anatomical entity;cytoplasm;cytosol;cytosolic large ribosomal subunit;cytosolic ribosome;extracellular exosome;extracellular membrane-bounded organelle;extracellular organelle;extracellular vesicle;focal adhesion;intracellular membrane-bounded organelle;intracellular non-membrane-bounded organelle;intracellular organelle;large ribo…	Ribosome	Ribosomal_L3	Cytoplasm;Nucleolus;Nucleus		24	24	7	51.9	403;351;305;272;261;180;407	46.108	0	180.18	135	0.413027	0.970273	0.594833		0.567375	0.27916
471	P42766;F2Z388	60S ribosomal protein L35	RPL35	0.816462	0.36525	-0.451211	1.54313	0.817896	0.775395					2363800000	+	26.0396	26.2173	26.4644	26.6636	27.1236	27.3836	26.5364	26.359	26.9217	amide biosynthetic process;amide metabolic process;biosynthetic process;cellular aromatic compound metabolic process;cellular biosynthetic process;cellular metabolic process;cellular nitrogen compound biosynthetic process;cellular nitrogen compound metabolic process;cellular process;cytoplasmic translation;heterocycle metabolic process;macromolecule biosynthetic process;macromolecule metabolic pr…	binding;mRNA binding;nucleic acid binding;organic cyclic compound binding;RNA binding;structural constituent of ribosome;structural molecule activity	cellular anatomical entity;cytoplasm;cytosol;cytosolic large ribosomal subunit;cytosolic ribosome;intracellular non-membrane-bounded organelle;intracellular organelle;large ribosomal subunit;membrane;non-membrane-bounded organelle;nucleolus;organelle;protein-containing complex;ribonucleoprotein complex;ribosomal subunit;ribosome	Ribosome	Ribosomal_L29			11	11	2	54.5	123;96	14.551	0	168.42	79	0.112909	0.470036	0.526038		1.39657	0.0518974
475	P46777;A0A2R8Y6J3;A0A2R8Y4A2;R4GNJ2;Q5T7N0	60S ribosomal protein L5	RPL5	0.0368449	-0.376418	-0.413263	0.219737	0.613863	0.677108					557870000	+	24.471	24.599	24.58	24.489	24.6651	24.6064	23.6454	24.3222	24.5531	amide biosynthetic process;amide metabolic process;biological regulation;biosynthetic process;cellular aromatic compound metabolic process;cellular biosynthetic process;cellular component assembly;cellular component biogenesis;cellular component organization;cellular component organization or biogenesis;cellular metabolic process;cellular nitrogen compound biosynthetic process;cellular nitrogen c…	5S rRNA binding;binding;enzyme binding;enzyme inhibitor activity;enzyme regulator activity;molecular function inhibitor activity;molecular function regulator activity;mRNA 3'-UTR binding;mRNA 5'-UTR binding;mRNA binding;nucleic acid binding;organic cyclic compound binding;protein binding;RNA binding;rRNA binding;structural constituent of ribosome;structural molecule activity;ubiquitin ligase inhi…	anchoring junction;cell junction;cell-substrate junction;cellular anatomical entity;cytoplasm;cytosol;cytosolic large ribosomal subunit;cytosolic ribosome;endoplasmic reticulum;extracellular exosome;extracellular membrane-bounded organelle;extracellular organelle;extracellular vesicle;focal adhesion;intracellular membrane-bounded organelle;intracellular non-membrane-bounded organelle;intracellula…	Ribosome	Ribosomal_L18_c;Ribosomal_L5e	Cytoplasm;Nucleolus;Nucleus		11	11	5	37.7	297;238;170;63;130	34.362	0	41.554	51	0.919519	0.550706	0.584903		0.665556	0.253971
476	P46778;M0R181;G3V1B3;M0R3I5	60S ribosomal protein L21	RPL21	-0.542011	0.132076	0.674087	0.193209	0.223013	0.244184					2037800000	+	26.7554	26.4185	26.4705	NaN	27.1176	27.0357	26.3431	26.6433	27.0542	amide biosynthetic process;amide metabolic process;biosynthetic process;cellular biosynthetic process;cellular metabolic process;cellular nitrogen compound biosynthetic process;cellular nitrogen compound metabolic process;cellular process;cytoplasmic translation;macromolecule biosynthetic process;macromolecule metabolic process;metabolic process;nitrogen compound metabolic process;organic substan…	binding;nucleic acid binding;organic cyclic compound binding;RNA binding;structural constituent of ribosome;structural molecule activity	cellular anatomical entity;cytoplasm;cytosol;cytosolic large ribosomal subunit;cytosolic ribosome;endoplasmic reticulum;intracellular membrane-bounded organelle;intracellular non-membrane-bounded organelle;intracellular organelle;large ribosomal subunit;membrane;membrane-bounded organelle;non-membrane-bounded organelle;organelle;protein-containing complex;ribonucleoprotein complex;ribosomal subun…	Ribosome	Ribosomal_L21e	Cytoplasm;Cytosol;Endoplasmic reticulum		10	10	4	48.8	160;122;87;59	18.565	0	66.931	62	0.76037	0.903282	0.779087		0.131655	0.744403
477	P46779;H0YKD8;P46779-2;P46779-3;H0YMF4;P46779-4;P46779-5;H0YLP6	60S ribosomal protein L28	RPL28	0.351635	0.207198	-0.144437	0.501977	0.599723	0.18024					5359700000	+	27.0609	27.0098	27.366	26.9272	27.7612	27.8032	27.3964	27.1487	27.5131	amide biosynthetic process;amide metabolic process;biosynthetic process;cellular biosynthetic process;cellular metabolic process;cellular nitrogen compound biosynthetic process;cellular nitrogen compound metabolic process;cellular process;cytoplasmic translation;macromolecule biosynthetic process;macromolecule metabolic process;metabolic process;nitrogen compound metabolic process;organic substan…	binding;nucleic acid binding;organic cyclic compound binding;RNA binding;structural constituent of ribosome;structural molecule activity	cell body;cell junction;cell projection;cellular anatomical entity;cytoplasm;cytoplasmic ribonucleoprotein granule;cytosol;cytosolic large ribosomal subunit;cytosolic ribosome;dendrite;extracellular exosome;extracellular membrane-bounded organelle;extracellular organelle;extracellular vesicle;intracellular non-membrane-bounded organelle;intracellular organelle;large ribosomal subunit;membrane;mem…	Ribosome	Ribosomal_L28e			16	16	8	79.6	137;170;163;169;112;69;87;89	15.747	0	323.31	101	0.514247	0.766333	0.875356		0.338517	0.479767
481	P49207	60S ribosomal protein L34	RPL34	0.65111	0.244781	-0.406329	0.95346	0.172793	0.353776					1413800000	+	25.5842	25.8687	26.543	26.3701	26.8628	26.7163	25.7096	25.8727	27.1479	amide biosynthetic process;amide metabolic process;biosynthetic process;cellular biosynthetic process;cellular metabolic process;cellular nitrogen compound biosynthetic process;cellular nitrogen compound metabolic process;cellular process;cytoplasmic translation;macromolecule biosynthetic process;macromolecule metabolic process;metabolic process;nitrogen compound metabolic process;organic substan…	binding;cadherin binding;cell adhesion molecule binding;nucleic acid binding;organic cyclic compound binding;protein binding;RNA binding;structural constituent of ribosome;structural molecule activity	cell junction;cellular anatomical entity;cytoplasm;cytosol;cytosolic large ribosomal subunit;cytosolic ribosome;endoplasmic reticulum;extracellular exosome;extracellular membrane-bounded organelle;extracellular organelle;extracellular vesicle;intracellular membrane-bounded organelle;intracellular non-membrane-bounded organelle;intracellular organelle;large ribosomal subunit;membrane-bounded organ…	Ribosome	Ribosomal_L34e	Cytoplasm;Cytosol;Endoplasmic reticulum		9	9	1	44.4	117	13.293	0	68.822	56	0.216766	0.890191	0.758892		0.391126	0.41299
484	P49411;H3BNU3	Elongation factor Tu, mitochondrial	TUFM	0.279224	0.211597	-0.067627	1.02013	0.666429	0.139635					37370000000	+	28.604	28.7553	28.7563	28.8291	28.908	29.2162	29.1312	28.6681	28.951	biosynthetic process;cellular biosynthetic process;cellular metabolic process;cellular process;macromolecule biosynthetic process;macromolecule metabolic process;metabolic process;mitochondrial translational elongation;organic substance biosynthetic process;organic substance metabolic process;response to alcohol;response to chemical;response to ethanol;response to organic substance;response to ox…	anion binding;binding;carbohydrate derivative binding;catalytic activity;GTP binding;GTPase activity;guanyl nucleotide binding;guanyl ribonucleotide binding;heterocyclic compound binding;hydrolase activity;hydrolase activity, acting on acid anhydrides;hydrolase activity, acting on acid anhydrides, in phosphorus-containing anhydrides;ion binding;nucleic acid binding;nucleoside phosphate binding;nu…	bounding membrane of organelle;cell junction;cellular anatomical entity;extracellular exosome;extracellular membrane-bounded organelle;extracellular organelle;extracellular vesicle;intracellular membrane-bounded organelle;intracellular non-membrane-bounded organelle;intracellular organelle;membrane;membrane-bounded organelle;mitochondrial membrane;mitochondrial nucleoid;mitochondrial outer membra…	Plant-pathogen interaction	GTP_EFTU;GTP_EFTU_D2;GTP_EFTU_D3	Mitochondrion		26	26	2	64.8	452;101	49.541	0	323.31	413	0.408789	0.724439	0.937562		0.622084	0.267568
489	P50914;E7EPB3	60S ribosomal protein L14	RPL14	0.1961	-0.420455	-0.616554	1.20557	1.06414	1.46277					3983900000	+	26.8043	26.8945	26.7932	27.0696	27.1196	26.891	26.3203	26.148	26.7622	amide biosynthetic process;amide metabolic process;biosynthetic process;cellular aromatic compound metabolic process;cellular biosynthetic process;cellular component biogenesis;cellular component organization or biogenesis;cellular metabolic process;cellular nitrogen compound biosynthetic process;cellular nitrogen compound metabolic process;cellular process;cytoplasmic translation;heterocycle met…	binding;cadherin binding;cell adhesion molecule binding;nucleic acid binding;organic cyclic compound binding;protein binding;RNA binding;structural constituent of ribosome;structural molecule activity	cellular anatomical entity;cytoplasm;cytosol;cytosolic large ribosomal subunit;cytosolic ribosome;extracellular exosome;extracellular membrane-bounded organelle;extracellular organelle;extracellular vesicle;intracellular non-membrane-bounded organelle;intracellular organelle;large ribosomal subunit;membrane;membrane-bounded organelle;non-membrane-bounded organelle;organelle;postsynaptic density;p…	Ribosome	Ribosomal_L14e			20	20	2	60	215;124	23.432	0	103.15	138	0.504591	0.288195	0.258	+	1.64156	0.0327143
495	P56470;M0QZ93	Galectin-4;Galectin	LGALS4	-0.397872	-1.14709	-0.749221	0.604091	0.8721	0.56191					1294500000	+	26.7451	25.9342	26.2438	25.9502	25.5854	26.1938	24.0457	25.5612	25.8749	amide biosynthetic process;amide metabolic process;antibacterial peptide biosynthetic process;antimicrobial peptide biosynthetic process;biosynthetic process;cell adhesion;cellular biosynthetic process;cellular metabolic process;cellular nitrogen compound biosynthetic process;cellular nitrogen compound metabolic process;cellular process;metabolic process;nitrogen compound metabolic process;organi…	binding;carbohydrate binding;carbohydrate derivative binding;galactoside binding	cellular anatomical entity;collagen-containing extracellular matrix;cytosol;external encapsulating structure;extracellular matrix;extracellular space;membrane;plasma membrane		Gal-bind_lectin			7	7	2	22	323;218	35.941	0	166.37	57	0.45075	0.129032	0.551855		0.791274	0.190733
504	P61247;D6RG13;D6RAT0;D6RB09;E9PFI5;H0Y8L7;H0Y9Y4;D6RAS7;D6R9B6;D6RED7;D6RGE0;D6RI02	40S ribosomal protein S3a	RPS3A	-0.259926	-1.08756	-0.827632	0.134753	0.272417	0.183749					761870000	+	26.1186	25.8802	25.301	NaN	25.9915	26.3432	NaN	26.0795	26.4354	amide biosynthetic process;amide metabolic process;biological regulation;biosynthetic process;cell differentiation;cellular biosynthetic process;cellular component biogenesis;cellular component organization or biogenesis;cellular developmental process;cellular metabolic process;cellular nitrogen compound biosynthetic process;cellular nitrogen compound metabolic process;cellular process;cytoplasmi…	binding;mRNA 5'-UTR binding;mRNA binding;nucleic acid binding;organic cyclic compound binding;RNA binding;structural constituent of ribosome;structural molecule activity	anchoring junction;cell junction;cell-substrate junction;cellular anatomical entity;cytoplasm;cytosol;cytosolic ribosome;cytosolic small ribosomal subunit;endoplasmic reticulum;extracellular exosome;extracellular membrane-bounded organelle;extracellular organelle;extracellular vesicle;focal adhesion;intracellular membrane-bounded organelle;intracellular non-membrane-bounded organelle;intracellula…	Ribosome	Ribosomal_S3Ae	Cytoplasm;Nucleus		12	12	12	41.3	264;223;227;193;205;190;208;125;145;101;65;95	29.945	0	279.32	51	0.791556	0.739904	0.81851		0.132727	0.74925
505	P61254;J3QRI7;J3QQQ9;J3QQV1;J3QRC4;J3KSS0	60S ribosomal protein L26	RPL26	0.442486	-1.20106	-1.64355	1.63099	0.44421	0.634259					804900000	+	26.4612	26.4825	26.516	26.7378	27.1585	26.8909	NaN	26.4936	26.3998	amide biosynthetic process;amide metabolic process;biological regulation;biosynthetic process;cell cycle checkpoint signaling;cell cycle process;cellular aromatic compound metabolic process;cellular biosynthetic process;cellular component biogenesis;cellular component organization or biogenesis;cellular metabolic process;cellular nitrogen compound biosynthetic process;cellular nitrogen compound m…	binding;mRNA 5'-UTR binding;mRNA binding;nucleic acid binding;organic cyclic compound binding;RNA binding;structural constituent of ribosome;structural molecule activity	cell junction;cellular anatomical entity;cytoplasm;cytosol;cytosolic large ribosomal subunit;cytosolic ribosome;extracellular exosome;extracellular membrane-bounded organelle;extracellular organelle;extracellular vesicle;intracellular non-membrane-bounded organelle;intracellular organelle;large ribosomal subunit;membrane;membrane-bounded organelle;non-membrane-bounded organelle;nucleolus;nucleopl…	Ribosome	KOW;Ribosomal_L26			11	4	6	56.6	145;107;107;110;135;63	17.258	0	48.732	35	0.166698	0.4602	0.407789		0.554121	0.28922
506	P61313;E7ERA2;E7EQV9;A0A2R8YEM3;E7ENU7;E7EX53;A0A2R8Y738;P61313-2	60S ribosomal protein L15;Ribosomal protein L15	RPL15	0.181264	0.0668704	-0.114394	0.225846	0.0618908	0.1372					4060200000	+	26.5785	27.317	27.4383	27.3532	27.5381	26.9862	26.8602	26.9768	27.6973	amide biosynthetic process;amide metabolic process;biosynthetic process;cellular biosynthetic process;cellular metabolic process;cellular nitrogen compound biosynthetic process;cellular nitrogen compound metabolic process;cellular process;cytoplasmic translation;macromolecule biosynthetic process;macromolecule metabolic process;metabolic process;nitrogen compound metabolic process;organic substan…	binding;cadherin binding;cell adhesion molecule binding;nucleic acid binding;organic cyclic compound binding;protein binding;RNA binding;structural constituent of ribosome;structural molecule activity	cellular anatomical entity;cytoplasm;cytosol;cytosolic large ribosomal subunit;cytosolic ribosome;intracellular membrane-bounded organelle;intracellular non-membrane-bounded organelle;intracellular organelle;large ribosomal subunit;membrane-bounded organelle;non-membrane-bounded organelle;nucleus;organelle;protein-containing complex;ribonucleoprotein complex;ribosomal subunit;ribosome	Ribosome	Ribosomal_L15e	Membrane	Lipid-anchor	15	15	8	56.9	204;44;174;169;175;133;138;145	24.146	0	323.31	109	0.777812	0.959881	0.890159		0.0639503	0.840057
507	P61353;K7ELC7;K7EQQ9;K7ERY7	60S ribosomal protein L27	RPL27	-0.184212	0.99371	1.17792	0.069505	0.946798	0.526272					1721800000	+	26.2009	25.8666	26.7419	NaN	26.6894	27.2353	26.7144	26.9884	28.0878	amide biosynthetic process;amide metabolic process;biosynthetic process;cellular aromatic compound metabolic process;cellular biosynthetic process;cellular metabolic process;cellular nitrogen compound biosynthetic process;cellular nitrogen compound metabolic process;cellular process;cytoplasmic translation;heterocycle metabolic process;macromolecule biosynthetic process;macromolecule metabolic pr…	binding;nucleic acid binding;organic cyclic compound binding;RNA binding;structural constituent of ribosome;structural molecule activity	anchoring junction;cell junction;cell-substrate junction;cellular anatomical entity;cytoplasm;cytoplasmic side of endoplasmic reticulum membrane;cytoplasmic side of membrane;cytoplasmic side of rough endoplasmic reticulum membrane;cytosol;cytosolic large ribosomal subunit;cytosolic ribosome;endoplasmic reticulum;extracellular exosome;extracellular membrane-bounded organelle;extracellular organell…	Ribosome	KOW;Ribosomal_L27e	Cytoplasm;Cytosol;Rough endoplasmic reticulum		8	8	4	59.6	136;144;38;40	15.798	0	53.662	50	0.896697	0.1256	0.522857		0.4272	0.374511
508	P61513;G5E9R3;C9J4Z3;Q6P4E4;E9PEL3;M0R0A1;M0R2L6;A6NKH3	60S ribosomal protein L37a	RPL37A	0.014314	-2.59853	-2.61284	0.0110631	0.829588	0.809758					1521500000	+	26.499	26.9195	27.094	26.0954	27.3837	27.0763	NaN	NaN	27.1142	amide biosynthetic process;amide metabolic process;biosynthetic process;cellular biosynthetic process;cellular metabolic process;cellular nitrogen compound biosynthetic process;cellular nitrogen compound metabolic process;cellular process;cytoplasmic translation;macromolecule biosynthetic process;macromolecule metabolic process;metabolic process;nitrogen compound metabolic process;organic substan…	binding;cation binding;ion binding;metal ion binding;nucleic acid binding;organic cyclic compound binding;RNA binding;structural constituent of ribosome;structural molecule activity	anchoring junction;cell junction;cell-substrate junction;cellular anatomical entity;cytoplasm;cytosol;cytosolic large ribosomal subunit;cytosolic ribosome;extracellular exosome;extracellular membrane-bounded organelle;extracellular organelle;extracellular vesicle;focal adhesion;intracellular membrane-bounded organelle;intracellular non-membrane-bounded organelle;intracellular organelle;large ribo…	Ribosome	Ribosomal_L37ae			3	3	8	27.2	92;58;68;72;75;60;88;93	10.275	0	22.688	28	0.991664	0.0969231	0.2405		0.904112	0.147143
510	P61927;D6RG19;D6R9X9	60S ribosomal protein L37;Ribosomal protein L37	RPL37	-0.0669638	-0.328671	-0.261707	0.0461028	0.354654	0.181095					707100000	+	25.2252	25.6305	24.885	24.9734	26.0376	24.5288	24.502	24.7061	25.5465	amide biosynthetic process;amide metabolic process;biological regulation;biosynthetic process;cellular biosynthetic process;cellular metabolic process;cellular nitrogen compound biosynthetic process;cellular nitrogen compound metabolic process;cellular process;cytoplasmic translation;macromolecule biosynthetic process;macromolecule metabolic process;metabolic process;nitrogen compound metabolic p…	binding;cation binding;enzyme inhibitor activity;enzyme regulator activity;ion binding;MDM2/MDM4 family protein binding;metal ion binding;molecular function inhibitor activity;molecular function regulator activity;nucleic acid binding;organic cyclic compound binding;protein binding;RNA binding;rRNA binding;structural constituent of ribosome;structural molecule activity;ubiquitin ligase inhibitor …	cell junction;cellular anatomical entity;cytoplasm;cytosol;cytosolic large ribosomal subunit;cytosolic ribosome;intracellular non-membrane-bounded organelle;intracellular organelle;large ribosomal subunit;non-membrane-bounded organelle;organelle;protein-containing complex;ribonucleoprotein complex;ribosomal subunit;ribosome;synapse	Ribosome	Ribosomal_L37e			5	5	3	39.2	97;82;74	11.078	0	10.888	30	0.921029	0.775545	0.850055		0.108025	0.774647
513	P62081;B5MCP9;A0A2R8Y623	40S ribosomal protein S7	RPS7	0.576442	0.507865	-0.0685768	1.47287	0.870739	0.0901345					1742200000	+	25.7404	25.7685	26.1406	26.2042	26.5865	26.5881	25.9166	26.6764	26.58	amide biosynthetic process;amide metabolic process;anatomical structure formation involved in morphogenesis;biological regulation;biosynthetic process;cell differentiation;cellular aromatic compound metabolic process;cellular biosynthetic process;cellular component biogenesis;cellular component organization or biogenesis;cellular developmental process;cellular metabolic process;cellular nitrogen …	binding;enzyme binding;enzyme inhibitor activity;enzyme regulator activity;kinase binding;molecular function inhibitor activity;molecular function regulator activity;mRNA 3'-UTR binding;mRNA 5'-UTR binding;mRNA binding;nucleic acid binding;organic cyclic compound binding;protein binding;protein kinase binding;RNA binding;structural constituent of ribosome;structural molecule activity;ubiquitin li…	anchoring junction;cell junction;cell-substrate junction;cellular anatomical entity;cytoplasm;cytosol;cytosolic ribosome;cytosolic small ribosomal subunit;endoplasmic reticulum;focal adhesion;intracellular membrane-bounded organelle;intracellular non-membrane-bounded organelle;intracellular organelle;membrane;membrane-bounded organelle;microtubule organizing center;non-membrane-bounded organelle;…	Ribosome	Ribosomal_S7e	Centrosome;Cytoplasm;Cytoskeleton;Microtubule organizing center		8	8	3	35.1	194;187;169	22.127	0	323.31	76	0.134162	0.310286	0.941414		0.967867	0.128784
514	Q5JR95;P62241	40S ribosomal protein S8	RPS8	0.383252	-1.30315	-1.6864	0.423853	0.364596	0.484654					3436600000	+	27.2033	27.9016	27.7036	27.336	28.2954	28.3268	NaN	27.7262	27.8289	amide biosynthetic process;amide metabolic process;biosynthetic process;cellular aromatic compound metabolic process;cellular biosynthetic process;cellular component biogenesis;cellular component organization or biogenesis;cellular metabolic process;cellular nitrogen compound biosynthetic process;cellular nitrogen compound metabolic process;cellular process;cytoplasmic translation;heterocycle met…	binding;nucleic acid binding;organic cyclic compound binding;RNA binding;structural constituent of ribosome;structural molecule activity	anchoring junction;cell junction;cell-substrate junction;cellular anatomical entity;cytoplasm;cytosol;cytosolic ribosome;cytosolic small ribosomal subunit;endoplasmic reticulum;extracellular exosome;extracellular membrane-bounded organelle;extracellular organelle;extracellular vesicle;focal adhesion;intracellular membrane-bounded organelle;intracellular non-membrane-bounded organelle;intracellula…	Ribosome	Ribosomal_S8e	Cytoplasm;Membrane	Lipid-anchor	7	7	2	40.4	188;208	21.879	0	100.89	52	0.549447	0.583246	0.524078		0.376314	0.43301
515	P62258;B4DJF2;I3L3T1;P62258-2;I3L0W5;K7EIT4;K7EM20	14-3-3 protein epsilon	YWHAE	-1.01544	-0.842868	0.172571	1.18302	1.58854	0.186568					590340000	+	27.0328	26.3979	26.3469	NaN	25.4866	26.2023	25.8017	25.8965	25.5508	anatomical structure development;biological regulation;calcium ion homeostasis;cardiac conduction;cardiac muscle cell membrane repolarization;cell migration;cell motility;cellular homeostasis;cellular localization;cellular macromolecule localization;cellular process;cellular response to heat;cellular response to stimulus;cellular response to stress;cerebral cortex development;chemical homeostasis…	binding;cadherin binding;calcium channel regulator activity;cell adhesion molecule binding;channel regulator activity;enzyme binding;histone deacetylase binding;identical protein binding;ion channel regulator activity;MHC class II protein complex binding;MHC protein complex binding;molecular function regulator activity;molecular sequestering activity;nucleic acid binding;organic cyclic compound b…	anchoring junction;cell junction;cell-substrate junction;cellular anatomical entity;cytoplasm;cytoplasmic vesicle;cytosol;extracellular exosome;extracellular membrane-bounded organelle;extracellular organelle;extracellular vesicle;focal adhesion;intracellular membrane-bounded organelle;intracellular organelle;intracellular vesicle;melanosome;membrane;membrane-bounded organelle;nucleus;organelle;p…	Cell cycle;Hepatitis C;Hippo signaling pathway;Neurotrophin signaling pathway;NOD-like receptor signaling pathway;Oocyte meiosis;PI3K-Akt signaling pathway;Viral carcinogenesis	14-3-3	Cytoplasm;Melanosome;Nucleus		8	7	7	43.1	255;94;107;233;38;109;115	29.174	0	44.591	28	0.107097	0.0613913	0.873404		1.29496	0.0648
517	P62269;A0A0G2JQH2;Q5GGW2;J3JS69	40S ribosomal protein S18	RPS18	-1.41734	-1.69953	-0.282187	0.773093	0.42918	0.0537415					4718600000	+	28.7016	27.8631	27.3595	NaN	27.1043	27.4906	NaN	28.537	27.2185	amide biosynthetic process;amide metabolic process;biosynthetic process;cellular biosynthetic process;cellular metabolic process;cellular nitrogen compound biosynthetic process;cellular nitrogen compound metabolic process;cellular process;cytoplasmic translation;macromolecule biosynthetic process;macromolecule metabolic process;metabolic process;nitrogen compound metabolic process;organic substan…	binding;nucleic acid binding;organic cyclic compound binding;RNA binding;rRNA binding;structural constituent of ribosome;structural molecule activity	anchoring junction;cell junction;cell-substrate junction;cellular anatomical entity;cytoplasm;cytosol;cytosolic ribosome;cytosolic small ribosomal subunit;extracellular exosome;extracellular membrane-bounded organelle;extracellular organelle;extracellular vesicle;focal adhesion;intracellular membrane-bounded organelle;intracellular non-membrane-bounded organelle;intracellular organelle;membrane;m…	Ribosome	Ribosomal_S13	Cytoplasm		9	9	4	41.4	152;33;34;82	17.718	0	34.143	32	0.167182	0.461643	0.930756		0.282468	0.505265
518	P62280;M0QZC5;M0R1H6;M0R1H5	40S ribosomal protein S11	RPS11	0.311544	-0.0436033	-0.355148	0.664073	0.09157	0.797577					2980300000	+	27.1095	27.3766	26.9446	27.7669	27.4225	27.1759	27.2984	26.9041	27.0973	amide biosynthetic process;amide metabolic process;biosynthetic process;cellular biosynthetic process;cellular component biogenesis;cellular component organization or biogenesis;cellular metabolic process;cellular nitrogen compound biosynthetic process;cellular nitrogen compound metabolic process;cellular process;cytoplasmic translation;macromolecule biosynthetic process;macromolecule metabolic p…	binding;nucleic acid binding;organic cyclic compound binding;RNA binding;rRNA binding;structural constituent of ribosome;structural molecule activity	anchoring junction;cell junction;cell-substrate junction;cellular anatomical entity;cytoplasm;cytosol;cytosolic ribosome;cytosolic small ribosomal subunit;extracellular exosome;extracellular membrane-bounded organelle;extracellular organelle;extracellular vesicle;focal adhesion;intracellular non-membrane-bounded organelle;intracellular organelle;membrane;membrane-bounded organelle;non-membrane-bo…	Ribosome	Ribosomal_S17;Ribosomal_S17_N			8	8	4	53.8	158;118;88;79	18.431	0	209.99	78	0.469302	0.967045	0.585311		0.64846	0.256676
520	P62424;Q5T8U3;Q5T8U2;REV__X6RE90;REV__P50750;REV__P50750-2	60S ribosomal protein L7a	RPL7A	0.215825	-0.0371011	-0.252926	0.399945	0.0486908	0.297349					5056100000	+	27.4846	27.4579	27.3977	27.2099	27.86	27.9178	26.9115	27.5295	27.7879	amide biosynthetic process;amide metabolic process;biosynthetic process;cellular aromatic compound metabolic process;cellular biosynthetic process;cellular component biogenesis;cellular component organization or biogenesis;cellular metabolic process;cellular nitrogen compound biosynthetic process;cellular nitrogen compound metabolic process;cellular process;cytoplasmic translation;heterocycle met…	binding;cadherin binding;cell adhesion molecule binding;nucleic acid binding;organic cyclic compound binding;protein binding;RNA binding;structural constituent of ribosome;structural molecule activity	anchoring junction;cell junction;cell-substrate junction;cellular anatomical entity;cytoplasm;cytosol;cytosolic large ribosomal subunit;cytosolic ribosome;focal adhesion;intracellular membrane-bounded organelle;intracellular non-membrane-bounded organelle;intracellular organelle;large ribosomal subunit;membrane;membrane-bounded organelle;non-membrane-bounded organelle;nucleolus;nucleus;organelle;…	Ribosome	Ribosomal_L7Ae			20	20	6	48.5	266;191;151;194;372;489	29.995	0	323.31	121	0.684353	0.972319	0.823381		0.188615	0.658806
522	P62701;C9JEH7;P22090;Q8TD47	40S ribosomal protein S4, X isoform	RPS4X	0.307016	-0.109471	-0.416487	0.894409	0.155742	0.758864					2155300000	+	26.6963	26.3779	26.79	26.7465	26.9463	27.0925	26.1447	26.4512	26.94	amide biosynthetic process;amide metabolic process;biological regulation;biosynthetic process;cellular biosynthetic process;cellular component biogenesis;cellular component organization or biogenesis;cellular metabolic process;cellular nitrogen compound biosynthetic process;cellular nitrogen compound metabolic process;cellular process;cytoplasmic translation;macromolecule biosynthetic process;mac…	binding;nucleic acid binding;organic cyclic compound binding;RNA binding;rRNA binding;structural constituent of ribosome;structural molecule activity	anchoring junction;cell junction;cell-substrate junction;cellular anatomical entity;cytoplasmic ribonucleoprotein granule;cytosol;cytosolic ribosome;cytosolic small ribosomal subunit;extracellular exosome;extracellular membrane-bounded organelle;extracellular organelle;extracellular vesicle;focal adhesion;intracellular non-membrane-bounded organelle;intracellular organelle;membrane;membrane-bound…	Ribosome	40S_S4_C;KOW;Ribosomal_S4e;RS4NT;S4	Cytoplasm		12	12	4	39.5	263;262;263;263	29.597	0	75.292	95	0.41024	0.884913	0.580786		0.602735	0.270895
524	P62753;A2A3R5;A2A3R7	40S ribosomal protein S6	RPS6	0.429088	-0.612539	-1.04163	0.56438	0.261406	0.469458					999250000	+	26.0894	26.32	25.7094	26.7058	25.8976	26.8025	NaN	26.2027	26.4783	activation-induced cell death of T cells;amide biosynthetic process;amide metabolic process;anatomical structure development;anatomical structure morphogenesis;animal organ development;apoptotic process;biological regulation;biosynthetic process;carbohydrate homeostasis;cell activation;cell activation involved in immune response;cell cycle G1/S phase transition;cell cycle phase transition;cell cy…	binding;enzyme binding;kinase binding;nucleic acid binding;organic cyclic compound binding;protein binding;protein kinase binding;RNA binding;structural constituent of ribosome;structural molecule activity	cell body;cell projection;cellular anatomical entity;cytoplasm;cytoplasmic ribonucleoprotein granule;cytosol;cytosolic ribosome;cytosolic small ribosomal subunit;dendrite;endoplasmic reticulum;intracellular membrane-bounded organelle;intracellular non-membrane-bounded organelle;intracellular organelle;membrane;membrane-bounded organelle;neuron projection;non-membrane-bounded organelle;nucleolus;n…	Insulin signaling pathway;mTOR signaling pathway;Ribosome	Ribosomal_S6e			9	9	3	45	249;218;91	28.68	0	46.387	49	0.446585	0.779	0.593586		0.328775	0.485943
526	P62807;Q5QNW6-2;Q5QNW6;Q16778;U3KQK0;Q99879;Q93079;P58876;O60814;Q99877;P57053;P06899;P33778;Q99880;P23527;Q8N257;Q96A08;A0A2R8Y619;Q6DRA6;Q6DN03	Histone H2B type 1-C/E/F/G/I;Histone H2B type 2-F;Histone H2B type 2-E;Histone H2B;Histone H2B type 1-M;Histone H2B type 1-H;Histone H2B type 1-D;Histone H2B type 1-K;Histone H2B type 1-N;Histone H2B type F-S;Histone H2B type 1-J;Histone H2B type 1-B;Histone H2B type 1-L;Histone H2B type 1-O;Histone H2B type 3-B;Histone H2B type 1-A	HIST1H2BC;HIST2H2BF;HIST2H2BE;HIST1H2BN;HIST1H2BM;HIST1H2BH;HIST1H2BD;HIST1H2BK;H2BFS;HIST1H2BJ;HIST1H2BB;HIST1H2BL;HIST1H2BO;HIST3H2BB;HIST1H2BA	0.153392	0.347685	0.194294	0.264954	0.910875	0.431396					5106300000	+	28.7043	28.3	28.8083	28.4186	28.8821	28.9722	28.7791	29.0658	29.0108	anatomical structure development;antibacterial humoral response;antimicrobial humoral immune response mediated by antimicrobial peptide;antimicrobial humoral response;biological process involved in interspecies interaction between organisms;biological regulation;cell killing;cell migration;cell motility;cellular component assembly;cellular component disassembly;cellular component organization;cel…	binding;carbohydrate derivative binding;DNA binding;DNA-binding transcription factor binding;enzyme binding;histone binding;identical protein binding;lipid binding;lipopolysaccharide binding;nucleic acid binding;organic cyclic compound binding;protein binding;protein dimerization activity;protein heterodimerization activity;RNA polymerase II-specific DNA-binding transcription factor binding;STAT …	cell surface;cellular anatomical entity;CENP-A containing nucleosome;chromosomal region;chromosome, telomeric region;cytosol;extracellular exosome;extracellular membrane-bounded organelle;extracellular organelle;extracellular space;extracellular vesicle;female germ cell nucleus;germ cell nucleus;intracellular membrane-bounded organelle;intracellular organelle;membrane-bounded organelle;nucleoplas…	Systemic lupus erythematosus	Histone	Chromosome;Nucleus		12	12	20	78.6	126;134;126;126;166;126;126;126;126;126;126;126;126;126;126;126;127;122;164;193	13.906	0	230.29	89	0.778621	0.478039	0.799537		0.525124	0.308376
528	P62854;Q5JNZ5	40S ribosomal protein S26;Putative 40S ribosomal protein S26-like 1	RPS26;RPS26P11	-0.410845	-0.940922	-0.530078	0.232461	0.344322	0.153482					978330000	+	26.2989	25.617	26.2551	NaN	26.1279	26.4654	NaN	26.4202	26.0205	amide biosynthetic process;amide metabolic process;biological regulation;biosynthetic process;cellular biosynthetic process;cellular metabolic process;cellular nitrogen compound biosynthetic process;cellular nitrogen compound metabolic process;cellular process;cytoplasmic translation;macromolecule biosynthetic process;macromolecule metabolic process;metabolic process;negative regulation of biolog…	binding;cadherin binding;cell adhesion molecule binding;mRNA binding;nucleic acid binding;organic cyclic compound binding;protein binding;RNA binding;structural constituent of ribosome;structural molecule activity	cell junction;cellular anatomical entity;cytoplasm;cytoplasmic side of endoplasmic reticulum membrane;cytoplasmic side of membrane;cytoplasmic side of rough endoplasmic reticulum membrane;cytosol;cytosolic small ribosomal subunit;extracellular exosome;extracellular membrane-bounded organelle;extracellular organelle;extracellular vesicle;intracellular non-membrane-bounded organelle;intracellular o…	Ribosome	Ribosomal_S26e	Cytoplasm;Cytosol;Rough endoplasmic reticulum		4	4	2	37.4	115;115	13.015	0	73.985	30	0.732876	0.683556	0.853593		0.159049	0.703365
532	P62899;B8ZZK4;H7C2W9;C9JU56;B7Z4E3;B7Z4C8;P62899-3;P62899-2	60S ribosomal protein L31	RPL31	-0.188474	0.171942	0.360416	0.0865684	0.434654	0.173192					1717200000	+	26.7029	26.7886	26.62	NaN	27.2729	27.2999	27.1458	26.5848	26.8968	amide biosynthetic process;amide metabolic process;biosynthetic process;cellular biosynthetic process;cellular metabolic process;cellular nitrogen compound biosynthetic process;cellular nitrogen compound metabolic process;cellular process;cytoplasmic translation;macromolecule biosynthetic process;macromolecule metabolic process;metabolic process;nitrogen compound metabolic process;organic substan…	binding;nucleic acid binding;organic cyclic compound binding;RNA binding;structural constituent of ribosome;structural molecule activity	anchoring junction;cell junction;cell-substrate junction;cellular anatomical entity;cytoplasm;cytosol;cytosolic large ribosomal subunit;cytosolic ribosome;extracellular exosome;extracellular membrane-bounded organelle;extracellular organelle;extracellular vesicle;focal adhesion;intracellular non-membrane-bounded organelle;intracellular organelle;large ribosomal subunit;membrane;membrane-bounded o…	Ribosome	Ribosomal_L31e			5	5	8	34.4	125;79;108;115;120;130;121;128	14.463	0	12.755	32	0.875169	0.867959	0.85129		0.0662196	0.838388
533	P62906	60S ribosomal protein L10a	RPL10A	0.94133	0.181478	-0.759852	0.938443	0.167469	1.18552					1327700000	+	25.3225	25.9235	26.6539	26.4195	26.9609	27.3436	25.9787	26.0451	26.4206	amide biosynthetic process;amide metabolic process;biosynthetic process;cellular aromatic compound metabolic process;cellular biosynthetic process;cellular metabolic process;cellular nitrogen compound biosynthetic process;cellular nitrogen compound metabolic process;cellular process;cytoplasmic translation;heterocycle metabolic process;macromolecule biosynthetic process;macromolecule metabolic pr…	binding;nucleic acid binding;organic cyclic compound binding;RNA binding;structural constituent of ribosome;structural molecule activity	anchoring junction;cell junction;cell-substrate junction;cellular anatomical entity;cytoplasm;cytosol;cytosolic large ribosomal subunit;cytosolic ribosome;extracellular exosome;extracellular membrane-bounded organelle;extracellular organelle;extracellular vesicle;focal adhesion;intracellular membrane-bounded organelle;intracellular non-membrane-bounded organelle;intracellular organelle;large ribo…	Ribosome	Ribosomal_L1			12	12	1	38.2	217	24.831	0	124.3	53	0.150952	0.89284	0.24816		0.931231	0.140755
534	P62913;Q5VVC8;P62913-2	60S ribosomal protein L11	RPL11	0.270604	0.111279	-0.159325	0.434687	0.233718	0.340774					2805100000	+	27.1833	27.4734	27.8242	27.3888	27.8844	28.0195	27.6451	27.5584	27.6111	amide biosynthetic process;amide metabolic process;biological regulation;biosynthetic process;cellular aromatic compound metabolic process;cellular biosynthetic process;cellular component assembly;cellular component biogenesis;cellular component organization;cellular component organization or biogenesis;cellular localization;cellular macromolecule localization;cellular metabolic process;cellular …	5S rRNA binding;binding;enzyme binding;enzyme inhibitor activity;enzyme regulator activity;molecular function inhibitor activity;molecular function regulator activity;nucleic acid binding;organic cyclic compound binding;protein binding;RNA binding;rRNA binding;structural constituent of ribosome;structural molecule activity;ubiquitin ligase inhibitor activity;ubiquitin protein ligase binding;ubiqu…	cellular anatomical entity;cytoplasm;cytosol;cytosolic large ribosomal subunit;cytosolic ribosome;extracellular exosome;extracellular membrane-bounded organelle;extracellular organelle;extracellular vesicle;intracellular non-membrane-bounded organelle;intracellular organelle;large ribosomal subunit;membrane;membrane-bounded organelle;non-membrane-bounded organelle;nucleolus;nucleoplasm;organelle;…	Ribosome	Ribosomal_L5;Ribosomal_L5_C	Cytoplasm;Nucleolus;Nucleus		12	12	3	56.2	178;167;177	20.252	0	138.43	76	0.610869	0.88714	0.83059		0.298948	0.501735
535	P62917;E9PKZ0;G3V1A1;E9PKU4;E9PP36	60S ribosomal protein L8	RPL8	0.571108	0.160106	-0.411002	1.92861	0.244695	0.694692					6286700000	+	27.3132	27.5425	27.5307	28.0701	28.1967	27.8329	27.4039	27.3466	28.1162	amide biosynthetic process;amide metabolic process;biosynthetic process;cellular biosynthetic process;cellular metabolic process;cellular nitrogen compound biosynthetic process;cellular nitrogen compound metabolic process;cellular process;cytoplasmic translation;macromolecule biosynthetic process;macromolecule metabolic process;metabolic process;nitrogen compound metabolic process;organic substan…	binding;nucleic acid binding;organic cyclic compound binding;RNA binding;rRNA binding;structural constituent of ribosome;structural molecule activity	anchoring junction;cell junction;cell-substrate junction;cellular anatomical entity;cytoplasm;cytosol;cytosolic large ribosomal subunit;cytosolic ribosome;focal adhesion;intracellular non-membrane-bounded organelle;intracellular organelle;large ribosomal subunit;membrane;non-membrane-bounded organelle;organelle;polysomal ribosome;postsynapse;postsynaptic density;postsynaptic specialization;protei…	Ribosome	Ribosomal_L2;Ribosomal_L2_C	Cytoplasm		15	15	5	51.4	257;205;167;235;148	28.024	0	323.31	92	0.106483	0.899643	0.595067		0.972669	0.12952
537	P62987;M0R2S1;J3QSA3;Q96C32;J3QKN0;F5GXK7;F5H747;F5H388;B4DV12;F5H265;F5H2Z3;F5GZ39;F5GYU3;F5H6Q2;M0R1M6;J3QTR3;J3QS39;M0R1V7;P0CG47;P0CG48	Ubiquitin-60S ribosomal protein L40;Ubiquitin;60S ribosomal protein L40	UBA52	0.721586	0.168367	-0.553219	0.644911	0.795995	0.480357					147860000	+	22.9538	23.2215	23.1974	NaN	23.321	NaN	23.2206	23.3817	23.2755	amide biosynthetic process;amide metabolic process;biosynthetic process;catabolic process;cellular biosynthetic process;cellular metabolic process;cellular nitrogen compound biosynthetic process;cellular nitrogen compound metabolic process;cellular process;cytoplasmic translation;macromolecule biosynthetic process;macromolecule catabolic process;macromolecule metabolic process;macromolecule modif…	binding;enzyme binding;molecular tag activity;protein binding;protein tag activity;structural constituent of ribosome;structural molecule activity;ubiquitin protein ligase binding;ubiquitin-like protein ligase binding	bounding membrane of organelle;cell junction;cellular anatomical entity;cytoplasm;cytoplasmic vesicle membrane;cytosol;cytosolic large ribosomal subunit;cytosolic ribosome;cytosolic small ribosomal subunit;endocytic vesicle membrane;endoplasmic reticulum;endoplasmic reticulum membrane;endosome membrane;extracellular exosome;extracellular membrane-bounded organelle;extracellular organelle;extracel…	Ribosome	Ribosomal_L40e;ubiquitin	Cytoplasm;Nucleus		4	3	20	28.9	128;138;43;305;206;169;160;155;153;149;136;61;134;122;114;106;93;63;229;685	14.728	0	53.409	21	0.315806	0.774253	0.623235		0.57368	0.279494
539	P63104;E7EX29;E7ESK7;E9PD24;E7EVZ2;E5RIR4;B0AZS6;P63104-2;E5RGE1;B7Z2E6;H0YB80	14-3-3 protein zeta/delta	YWHAZ	-0.117332	-0.0990658	0.0182667	0.368799	0.206382	0.0301471					6786000000	+	27.961	28.131	27.8853	27.7425	27.7861	28.0967	28.2344	27.7381	27.7075	biological regulation;cell communication;cellular component assembly;cellular component organization;cellular component organization or biogenesis;cellular metabolic process;cellular process;cellular response to external stimulus;cellular response to extracellular stimulus;cellular response to glucose starvation;cellular response to nutrient levels;cellular response to starvation;cellular respons…	binding;cadherin binding;cell adhesion molecule binding;DNA-binding transcription factor binding;enzyme binding;identical protein binding;kinase binding;molecular sequestering activity;nucleic acid binding;organic cyclic compound binding;phosphoprotein binding;phosphoserine residue binding;protein binding;protein kinase binding;protein phosphorylated amino acid binding;protein sequestering activi…	anchoring junction;blood microparticle;cell junction;cell-substrate junction;cellular anatomical entity;cytoplasm;cytoplasmic vesicle;cytosol;extracellular exosome;extracellular membrane-bounded organelle;extracellular organelle;extracellular space;extracellular vesicle;focal adhesion;glutamatergic synapse;intracellular membrane-bounded organelle;intracellular organelle;intracellular vesicle;mela…	Cell cycle;Hepatitis B;Hepatitis C;Hippo signaling pathway;Neurotrophin signaling pathway;Oocyte meiosis;PI3K-Akt signaling pathway;Viral carcinogenesis	14-3-3	Cytoplasm;Melanosome		19	14	11	62	245;246;137;92;98;75;168;170;51;125;130	27.745	0	323.31	112	0.77122	0.882336	0.982592		0.106329	0.765956
540	Q5VTE0;P68104;A0A087WVQ9;A0A7I2V659;A0A7I2V3H3;A0A2U3TZH3;Q05639;A0A2R8Y488;Q5JR01;A0A2R8Y660;A6PW80;A0A2R8YDN5;A0A6Q8PFK6	Putative elongation factor 1-alpha-like 3;Elongation factor 1-alpha 1;Elongation factor 1-alpha 2	EEF1A1P5;EEF1A1;EEF1A2	-4.36955	-0.364377	4.00517	0.919484	0.816442	0.834759					6734600000	+	29.9356	30.0449	30.2473	NaN	30.1408	NaN	29.4169	30.0537	29.6641	amide biosynthetic process;amide metabolic process;biological process involved in interaction with symbiont;biological process involved in interspecies interaction between organisms;biological process involved in symbiotic interaction;biological regulation;biosynthetic process;cellular biosynthetic process;cellular metabolic process;cellular nitrogen compound biosynthetic process;cellular nitroge…	anion binding;binding;carbohydrate derivative binding;catalytic activity;enzyme binding;GTP binding;GTPase activity;guanyl nucleotide binding;guanyl ribonucleotide binding;heterocyclic compound binding;hydrolase activity;hydrolase activity, acting on acid anhydrides;hydrolase activity, acting on acid anhydrides, in phosphorus-containing anhydrides;ion binding;kinase binding;molecular adaptor acti…	cell junction;cell projection membrane;cellular anatomical entity;cortical actin cytoskeleton;cortical cytoskeleton;cytoplasm;cytoplasmic side of lysosomal membrane;cytoplasmic side of membrane;cytoplasmic vesicle lumen;cytoskeleton;cytosol;cytosolic ribosome;eukaryotic translation elongation factor 1 complex;extracellular exosome;extracellular membrane-bounded organelle;extracellular organelle;e…	RNA transport	GTP_EFTU;GTP_EFTU_D2;GTP_EFTU_D3	Cell membrane;Cytoplasm;Nucleolus;Nucleus		18	3	13	47.6	462;462;459;459;376;496;463;173;145;152;106;106;59	50.184	0	323.31	8	0.113391	0.457123	0.2154		1.01819	0.11925
546	P83731;C9JXB8;C9JNW5	60S ribosomal protein L24	RPL24	0.331148	0.153971	-0.177177	0.554011	0.266207	0.253321					2218500000	+	26.361	26.866	26.4801	26.4747	27.1827	27.0431	26.4379	26.6935	27.0376	amide biosynthetic process;amide metabolic process;anatomical structure development;axon guidance;biosynthetic process;cell cycle phase transition;cell cycle process;cell projection organization;cellular biosynthetic process;cellular component assembly;cellular component organization;cellular component organization or biogenesis;cellular metabolic process;cellular nitrogen compound biosynthetic p…	binding;cadherin binding;cell adhesion molecule binding;mRNA binding;nucleic acid binding;organic cyclic compound binding;protein binding;RNA binding;structural constituent of ribosome;structural molecule activity	cell junction;cellular anatomical entity;cytoplasm;cytosol;cytosolic large ribosomal subunit;cytosolic ribosome;endoplasmic reticulum;extracellular exosome;extracellular membrane-bounded organelle;extracellular organelle;extracellular vesicle;intracellular membrane-bounded organelle;intracellular non-membrane-bounded organelle;intracellular organelle;large ribosomal subunit;membrane;membrane-boun…	Ribosome	Ribosomal_L24e			13	13	3	54.1	157;121;150	17.779	0	46.41	75	0.507862	0.908	0.852679		0.315266	0.496333
551	Q02878;F8VZ45;U3KQR5;F8VZA3;F8VWR1;F8VU16;F8VR69	60S ribosomal protein L6	RPL6	-0.176521	-0.167645	0.0088768	0.141814	0.140995	0.00474946					3177000000	+	27.2156	27.6257	27.2865	26.3123	27.6438	27.6421	26.3937	27.4257	27.8054	amide biosynthetic process;amide metabolic process;biological regulation;biosynthetic process;cellular biosynthetic process;cellular component assembly;cellular component organization;cellular component organization or biogenesis;cellular metabolic process;cellular nitrogen compound biosynthetic process;cellular nitrogen compound metabolic process;cellular process;cytoplasmic translation;macromol…	binding;cadherin binding;cell adhesion molecule binding;DNA binding;nucleic acid binding;organic cyclic compound binding;protein binding;RNA binding;structural constituent of ribosome;structural molecule activity	anchoring junction;cell junction;cell-substrate junction;cellular anatomical entity;cytoplasm;cytoplasmic ribonucleoprotein granule;cytosol;cytosolic large ribosomal subunit;cytosolic ribosome;endoplasmic reticulum;focal adhesion;intracellular membrane-bounded organelle;intracellular non-membrane-bounded organelle;intracellular organelle;large ribosomal subunit;membrane;membrane-bounded organelle…	Ribosome	Ribosomal_L6e;Ribosomal_L6e_N	Cytoplasm;Cytosol;Rough endoplasmic reticulum		16	16	7	49	288;159;160;105;118;120;63	32.728	0	246.53	86	0.806898	0.884161	0.997628		0.0325749	0.895117
553	Q07020;J3QQ67;Q07020-2;F8VUA6;G3V203;H0YHA7;F8VYV2;A0A075B7A0;F8VXR6	60S ribosomal protein L18	RPL18	0.343368	-0.400409	-0.743777	0.403773	1.53614	0.983578					6351000000	+	27.7666	28.0893	27.8503	27.5966	28.7841	28.3556	27.3669	27.6103	27.5278	amide biosynthetic process;amide metabolic process;biosynthetic process;cellular biosynthetic process;cellular metabolic process;cellular nitrogen compound biosynthetic process;cellular nitrogen compound metabolic process;cellular process;cytoplasmic translation;macromolecule biosynthetic process;macromolecule metabolic process;metabolic process;nitrogen compound metabolic process;organic substan…	binding;nucleic acid binding;organic cyclic compound binding;RNA binding;structural constituent of ribosome;structural molecule activity	anchoring junction;cell junction;cell-substrate junction;cellular anatomical entity;cytoplasm;cytosol;cytosolic large ribosomal subunit;cytosolic ribosome;endoplasmic reticulum;focal adhesion;intracellular membrane-bounded organelle;intracellular non-membrane-bounded organelle;intracellular organelle;large ribosomal subunit;membrane;membrane-bounded organelle;non-membrane-bounded organelle;nucleo…	Ribosome	Ribosomal_L18	Cytoplasm;Cytosol;Rough endoplasmic reticulum		12	12	9	58.5	188;190;159;130;164;167;133;138;84	21.634	0	323.31	119	0.585918	0.177486	0.337806		0.920248	0.141481
559	Q580Q6;Q12805-5;Q12805-2;Q12805-4;Q12805-3;Q12805;A0A0U1RQV3	EGF-containing fibulin-like extracellular matrix protein 1	EFEMP1	-0.56856	-0.844918	-0.276358	0.869884	0.553402	0.140066					833400000	+	26.4133	26.6061	26.2934	25.2894	26.1845	26.1332	NaN	26.2983	26.2267	anatomical structure development;anatomical structure morphogenesis;animal organ development;animal organ morphogenesis;biological regulation;camera-type eye development;cell surface receptor signaling pathway;cellular metabolic process;cellular process;developmental process;embryonic eye morphogenesis;embryonic morphogenesis;embryonic organ morphogenesis;enzyme-linked receptor protein signaling …	binding;calcium ion binding;catalytic activity;catalytic activity, acting on a protein;cation binding;epidermal growth factor receptor activity;epidermal growth factor receptor binding;growth factor activity;growth factor receptor binding;ion binding;kinase activity;metal ion binding;molecular function activator activity;molecular function regulator activity;molecular transducer activity;phosphot…	cellular anatomical entity;collagen-containing extracellular matrix;external encapsulating structure;extracellular exosome;extracellular matrix;extracellular membrane-bounded organelle;extracellular organelle;extracellular region;extracellular space;extracellular vesicle;membrane-bounded organelle;organelle;vesicle		cEGF;EGF_CA	Extracellular matrix;Extracellular space;Secreted		3	3	7	12.8	172;355;485;492;492;493;280	18.424	0	13.845	23	0.261208	0.427	0.876		0.383938	0.421551
561	Q14192;C9J3S8;F8WDA8;U3KQT4;Q14192-2	Four and a half LIM domains protein 2	FHL2	-0.508944	-0.397118	0.111825	0.272075	0.741413	0.0503982					1545200000	+	26.019	26.5186	26.2911	NaN	26.658	26.3362	25.4956	25.9801	26.1617	anatomical structure development;anatomical structure formation involved in morphogenesis;atrial cardiac muscle cell development;biological regulation;cardiac cell development;cardiac muscle cell development;cell development;cell differentiation;cellular developmental process;cellular process;developmental process;heart trabecula formation;muscle cell development;negative regulation of apoptotic …	bHLH transcription factor binding;binding;cation binding;DNA-binding transcription factor binding;identical protein binding;ion binding;metal ion binding;protein binding;transcription coregulator activity;transcription corepressor activity;transcription factor binding;transcription regulator activity	anchoring junction;cell junction;cell-substrate junction;cellular anatomical entity;focal adhesion;intracellular membrane-bounded organelle;intracellular organelle;membrane-bounded organelle;nucleoplasm;nucleus;organelle;Z disc	Osteoclast differentiation	LIM	Cytoplasm;Myofibril;Nucleus;Sarcomere;Z line		11	11	5	41.6	279;19;54;65;151	32.193	0	238.93	78	0.656	0.460621	0.948058		0.146395	0.726425
562	Q14247;Q14247-3;Q14247-2	Src substrate cortactin	CTTN	-0.186038	-0.467853	-0.281815	0.171452	1.98787	0.267623					892320000	+	25.4516	25.3628	25.4435	25.0547	26.0146	24.6305	24.7628	24.9969	25.0946	actin cytoskeleton organization;actin filament-based process;anatomical structure morphogenesis;apoptotic signaling pathway;biological regulation;cell junction assembly;cell junction organization;cell motility;cell projection assembly;cell projection morphogenesis;cell projection organization;cell surface receptor signaling pathway;cell-substrate junction assembly;cell-substrate junction organiza…	binding;cadherin binding;cell adhesion molecule binding;profilin binding;protein binding	anchoring junction;cation channel complex;cell cortex;cell junction;cell projection;cell-substrate junction;cellular anatomical entity;clathrin-coated pit;cortical cytoskeleton;cytoplasm;cytoplasmic vesicle;cytoskeleton;cytosol;dendritic spine;endocytic vesicle;endoplasmic reticulum;focal adhesion;Golgi apparatus;intracellular membrane-bounded organelle;intracellular non-membrane-bounded organell…	Bacterial invasion of epithelial cells;Pathogenic Escherichia coli infection;Shigellosis;Tight junction	HS1_rep;SH3_9	Cell cortex;Cell junction;Cell membrane;Cell projection;Clathrin-coated pit;Cytoplasm;Cytoskeleton;Dendrite;Dendritic spine;Focal adhesion;Lamellipodium;Membrane;Podosome;Ruffle	Peripheral membrane protein	10	10	3	19.5	550;513;634	61.585	0	110.31	61	0.786699	0.110074	0.820283		0.353319	0.467168
564	Q14764;H3BRL2;H3BQK6;H3BP76;H3BUK7;H3BNF6;H3BPZ2;H3BNF2;H3BUP3;H3BQE7	Major vault protein	MVP	0.763956	-0.340052	-1.10401	1.50714	0.328645	1.3169					202120000	+	23.8821	23.4975	24.1983	24.7611	24.3887	24.72	NaN	24.2168	NaN	biological regulation;cell surface receptor signaling pathway;cellular localization;cellular macromolecule localization;cellular process;enzyme-linked receptor protein signaling pathway;ERBB signaling pathway;establishment of localization;establishment of protein localization;establishment of RNA localization;localization;macromolecule localization;mRNA transport;negative regulation of biological…	binding;enzyme binding;identical protein binding;kinase binding;phosphatase binding;protein binding;protein kinase binding;protein phosphatase binding	cellular anatomical entity;cytoplasm;cytoplasmic vesicle lumen;cytoskeleton;cytosol;extracellular exosome;extracellular membrane-bounded organelle;extracellular organelle;extracellular region;extracellular vesicle;ficolin-1-rich granule lumen;intracellular membrane-bounded organelle;intracellular non-membrane-bounded organelle;intracellular organelle;intracellular organelle lumen;membrane;membran…		MVP_shoulder;Vault;Vault_2;Vault_3;Vault_4	Cytoplasm;Nuclear pore complex;Nucleus;Perinuclear region		7	7	10	10.4	893;148;220;94;107;144;39;42;57;81	99.326	0	57.687	26	0.109778	0.786154	0.147077		1.26385	0.0668293
607	Q8IVT2	Mitotic interactor and substrate of PLK1	MISP	0.395313	-0.121366	-0.516679	1.4297	0.261753	1.50807					1185700000	+	25.7282	25.9877	25.6033	26.237	26.2217	26.0465	25.3595	25.8046	25.791	biological regulation;cell cycle process;cell division;cell migration;cell motility;cellular component assembly;cellular component organization;cellular component organization or biogenesis;cellular process;centrosome localization;cytoskeleton organization;establishment of centrosome localization;establishment of localization;establishment of localization in cell;establishment of mitotic spindle …	actin binding;actin filament binding;binding;cytoskeletal protein binding;protein binding;protein-containing complex binding	actin filament;anchoring junction;cell cortex;cell junction;cell-substrate junction;cellular anatomical entity;centrosome;cytoplasm;focal adhesion;intracellular membrane-bounded organelle;intracellular organelle;membrane;membrane-bounded organelle;microtubule organizing center;organelle;plasma membrane;polymeric cytoskeletal fiber;spindle pole centrosome;supramolecular complex;supramolecular fibe…		AKAP2_C	Cell cortex;Cell junction;Cytoplasm;Cytoskeleton;Focal adhesion		8	8	1	14.6	679	75.356	0	66.955	57	0.22536	0.900724	0.284296		1.39861	0.0532632
615	Q8NC51-3;Q8NC51;Q8NC51-4;Q8NC51-2	Plasminogen activator inhibitor 1 RNA-binding protein	SERBP1	0.555775	-0.551084	-1.10686	0.489031	0.364899	0.762257					304860000	+	23.6536	24.715	23.9851	NaN	25.4264	24.1746	NaN	24.1472	24.0804	biological regulation;cellular component organization;cellular component organization or biogenesis;cellular process;negative regulation of amide metabolic process;negative regulation of biological process;negative regulation of biosynthetic process;negative regulation of cellular biosynthetic process;negative regulation of cellular metabolic process;negative regulation of cellular process;negati…	binding;cadherin binding;cell adhesion molecule binding;mRNA 3'-UTR binding;mRNA binding;nucleic acid binding;organic cyclic compound binding;protein binding;protein-containing complex binding;ribonucleoprotein complex binding;ribosome binding;RNA binding;SUMO binding;translation elongation factor binding;translation regulator activity;translation repressor activity;ubiquitin-like protein binding	cellular anatomical entity;cytoplasm;cytosol;extracellular exosome;extracellular membrane-bounded organelle;extracellular organelle;extracellular vesicle;intracellular membrane-bounded organelle;intracellular organelle;membrane;membrane-bounded organelle;nucleus;organelle;perinuclear region of cytoplasm;vesicle		HABP4_PAI-RBP1;IHABP4_N	Cytoplasm;Nucleus;Perinuclear region		6	6	4	21.4	393;408;387;402	43.135	0	323.31	32	0.450765	0.702526	0.355771		0.58142	0.275385
648	Q9HCN8	Stromal cell-derived factor 2-like protein 1	SDF2L1	-0.0551701	-0.941278	-0.886108	0.0615188	0.446654	0.402602					1027500000	+	26.7455	26.2054	26.4729	25.8837	26.6377	26.7369	NaN	26.3513	26.4984	biological regulation;catabolic process;cellular process;cellular response to stimulus;cellular response to stress;chaperone cofactor-dependent protein refolding;chaperone-mediated protein folding;'de novo' post-translational protein folding;'de novo' protein folding;ERAD pathway;ER-associated misfolded protein catabolic process;macromolecule catabolic process;macromolecule metabolic process;meta…	ATPase binding;binding;enzyme binding;misfolded protein binding;protein binding;protein-folding chaperone binding	cellular anatomical entity;endoplasmic reticulum;endoplasmic reticulum chaperone complex;endoplasmic reticulum lumen;endoplasmic reticulum protein-containing complex;intracellular membrane-bounded organelle;intracellular organelle;intracellular organelle lumen;intracellular protein-containing complex;membrane;membrane-bounded organelle;membrane-enclosed lumen;organelle;organelle lumen;protein fol…		MIR	Endoplasmic reticulum lumen		7	7	1	34.8	221	23.598	0	34.984	47	0.919913	0.484825	0.610286		0.354065	0.46864
665	Q9UBS4;A0A7P0T9E8;H7C2Y5	DnaJ homolog subfamily B member 11	DNAJB11	0.648811	0.23371	-0.415101	1.24615	0.606332	0.650385					1229000000	+	26.2306	26.4248	26.312	26.5416	27.363	27.0091	26.6942	26.2307	26.7436	biological regulation;cellular aromatic compound metabolic process;cellular metabolic process;cellular nitrogen compound metabolic process;cellular process;heterocycle metabolic process;macromolecule metabolic process;macromolecule modification;metabolic process;mRNA metabolic process;mRNA modification;negative regulation of biological process;negative regulation of cell development;negative regu…	binding;misfolded protein binding;protein binding;signaling receptor binding;unfolded protein binding	cellular anatomical entity;endoplasmic reticulum;endoplasmic reticulum chaperone complex;endoplasmic reticulum lumen;endoplasmic reticulum protein-containing complex;extracellular space;intracellular membrane-bounded organelle;intracellular organelle;intracellular organelle lumen;intracellular protein-containing complex;membrane;membrane-bounded organelle;membrane-enclosed lumen;nucleus;organelle…	Protein processing in endoplasmic reticulum	DnaJ;DnaJ_C	Endoplasmic reticulum lumen		8	8	3	23.5	358;162;167	40.513	0	149.77	48	0.1465	0.7252	0.58125		1.05612	0.103489
683	Q9Y446;Q9Y446-2;E9PK71;E9PQ15;E9PJR7;E9PRW6;E9PKC4	Plakophilin-3	PKP3	0.739775	0.0808576	-0.658918	0.830559	0.0801117	0.601197					350910000	+	23.9333	24.4018	24.4676	24.257	25.3155	25.4496	23.9676	24.1065	24.9712	biological regulation;cell adhesion;cell junction assembly;cell junction organization;cell-cell adhesion;cell-cell junction assembly;cell-cell junction organization;cellular component assembly;cellular component organization;cellular component organization or biogenesis;cellular localization;cellular macromolecule localization;cellular process;desmosome assembly;desmosome organization;localizatio…	alpha-catenin binding;binding;cadherin binding;cadherin binding involved in cell-cell adhesion;cell adhesion mediator activity;cell adhesion molecule binding;cell-cell adhesion mediator activity;enzyme binding;protein binding	adherens junction;anchoring junction;cell junction;cell-cell junction;cellular anatomical entity;cornified envelope;cytoplasm;desmosome;intracellular membrane-bounded organelle;intracellular organelle;membrane;membrane-bounded organelle;messenger ribonucleoprotein complex;nucleoplasm;nucleus;organelle;plasma membrane;protein-containing complex;ribonucleoprotein complex		Arm	Cell junction;Desmosome;Nucleus		8	8	7	14.7	797;812;212;247;120;156;197	87.081	0	207.26	37	0.225388	0.959077	0.529778		0.621977	0.264373
0	A0A7I2V4S4;A0A7I2V4N1;A0A024RA28;A0A7I2V3P1;A0A7I2V4I6;A0A7I2V3P7;A0A7I2V323;P22626-2;P22626;A0A7I2YQN4;A0A7I2V4N0;A0A087WUI2	Heterogeneous nuclear ribonucleoproteins A2/B1	HNRPA2B1;HNRNPA2B1	NaN	NaN	NaN								56136000		NaN	NaN	NaN	NaN	NaN	NaN	NaN	NaN	NaN	biological regulation;cellular aromatic compound metabolic process;cellular component organization;cellular component organization or biogenesis;cellular localization;cellular metabolic process;cellular nitrogen compound metabolic process;cellular process;chromosome organization;DNA conformation change;DNA geometric change;establishment of localization;establishment of localization in cell;establ…	binding;DNA binding;G-rich strand telomeric DNA binding;identical protein binding;miRNA binding;molecular adaptor activity;molecular condensate scaffold activity;mRNA 3'-UTR binding;mRNA binding;N6-methyladenosine-containing RNA reader activity;nucleic acid binding;organic cyclic compound binding;pre-mRNA binding;pre-mRNA intronic binding;protein binding;protein-macromolecule adaptor activity;pro…	Cajal body;catalytic complex;catalytic step 2 spliceosome;cellular anatomical entity;chromosomal region;chromosome, telomeric region;cytoplasm;extracellular exosome;extracellular membrane-bounded organelle;extracellular organelle;extracellular vesicle;intracellular membrane-bounded organelle;intracellular organelle;membrane;membrane-bounded organelle;nuclear body;nuclear matrix;nuclear protein-co…		HnRNPA1;RRM_1	Cytoplasm;Cytoplasmic granule;Exosome;Nucleoplasm;Nucleus;Secreted		2	2	12	8.8	260;301;301;309;318;325;333;341;353;155;158;261	28.222	0	4.6366	5	NaN	NaN	NaN		NaN	NaN
3	A0A0C4DH90;A0A075B6H7;A0A0C4DH55;P01624	Ig kappa chain V-III region POM	IGKV3OR2-268;IGKV3-7;IGKV3D-7	NaN	NaN	NaN								7508000000		NaN	NaN	NaN	NaN	NaN	NaN	NaN	NaN	NaN	adaptive immune response;immune response;immune system process;response to stimulus	antigen binding;binding	blood microparticle;cellular anatomical entity;extracellular region;extracellular space;immunoglobulin complex;membrane;plasma membrane;protein-containing complex		V-set	Cell membrane;Secreted		1	1	4	7.8	116;116;119;115	12.586	0	5.3613	12	NaN	NaN	NaN		NaN	NaN
6	A0A075B7D0		IGHV1OR15-1	NaN	NaN	NaN								158450000		NaN	NaN	NaN	NaN	NaN	NaN	NaN	NaN	NaN	adaptive immune response;adaptive immune response based on somatic recombination of immune receptors built from immunoglobulin superfamily domains;B cell mediated immunity;immune effector process;immune response;immune system process;immunoglobulin mediated immune response;leukocyte mediated immunity;lymphocyte mediated immunity;response to stimulus	antigen binding;binding			V-set			1	1	1	9.4	117	13.012	0	82.569	10	NaN	NaN	NaN		NaN	NaN
7	A0A087WSY6		IGKV3D-15	NaN	NaN	NaN								93470000		NaN	NaN	NaN	NaN	NaN	NaN	NaN	NaN	NaN	adaptive immune response;immune response;immune system process;response to stimulus		cellular anatomical entity;extracellular space;immunoglobulin complex;membrane;plasma membrane;protein-containing complex		V-set	Cell membrane;Secreted		1	1	1	7.8	115	12.534	0	4.841	5	NaN	NaN	NaN		NaN	NaN
8	A0A7P0T917;A0A087WT78;A0A7P0TAE1;H0YIV0;A0A7P0T823;A0A7P0TAT8;P14625;A0A7P0TAY2;Q58FF3	Endoplasmin	HSP90B1	NaN	NaN	NaN								26526000		NaN	NaN	NaN	NaN	NaN	NaN	NaN	NaN	NaN	actin filament bundle assembly;actin filament bundle organization;actin filament organization;actin rod assembly;biological regulation;catabolic process;cellular component assembly;cellular component organization;cellular component organization or biogenesis;cellular localization;cellular macromolecule localization;cellular process;cellular response to ATP;cellular response to chemical stimulus;c…	adenyl nucleotide binding;adenyl ribonucleotide binding;anion binding;ATP binding;ATP hydrolysis activity;ATP-dependent activity;ATP-dependent protein folding chaperone;binding;calcium ion binding;carbohydrate derivative binding;catalytic activity;cation binding;enzyme binding;heterocyclic compound binding;hydrolase activity;hydrolase activity, acting on acid anhydrides;hydrolase activity, acting…	anchoring junction;cell junction;cell-substrate junction;cellular anatomical entity;collagen-containing extracellular matrix;cytoplasmic vesicle;cytosol;endocytic vesicle lumen;endoplasmic reticulum;endoplasmic reticulum chaperone complex;endoplasmic reticulum lumen;endoplasmic reticulum membrane;endoplasmic reticulum protein-containing complex;external encapsulating structure;extracellular exoso…	NOD-like receptor signaling pathway;Pathways in cancer;Plant-pathogen interaction;Prostate cancer;Protein processing in endoplasmic reticulum	HATPase_c;HSP90	Endoplasmic reticulum lumen;Melanosome;Sarcoplasmic reticulum lumen		3	2	9	4.5	719;751;789;796;813;814;803;661;399	83.013	0.0024213	2.3696	4	NaN	NaN	NaN		NaN	NaN
9	A0A7I2V4N4;A0A7I2YQ88;P11940;A0A7I2YQ90;E7ERJ7;E7EQV3;A0A7I2YQE4;A0A087WTT1;A0A7I2V649;P11940-2;H0YAR2;H0YAW6;B1ANR0;A0A7I2V4L7;A0A7I2V5W9;H0YB86;H0YAP2;A0A7I2V598;H0Y5F5;H0YCC8;H0YB75;H0YBN4;H0YAS6;Q13310-2;Q9H361;Q13310;Q13310-3	Polyadenylate-binding protein 1;Polyadenylate-binding protein	PABPC1	NaN	NaN	NaN								13720000		NaN	NaN	NaN	NaN	NaN	NaN	NaN	NaN	NaN	aromatic compound catabolic process;biological regulation;catabolic process;cellular aromatic compound metabolic process;cellular catabolic process;cellular metabolic process;cellular nitrogen compound catabolic process;cellular nitrogen compound metabolic process;cellular process;CRD-mediated mRNA stabilization;heterocycle catabolic process;heterocycle metabolic process;macromolecule catabolic p…	binding;mRNA 3'-UTR binding;mRNA binding;nucleic acid binding;organic cyclic compound binding;poly(A) binding;poly(U) RNA binding;poly-purine tract binding;poly-pyrimidine tract binding;RNA binding;single-stranded RNA binding;translation activator activity;translation regulator activity;translation regulator activity, nucleic acid binding	anchoring junction;catalytic complex;catalytic step 2 spliceosome;cell junction;cell leading edge;cell projection;cell-substrate junction;cellular anatomical entity;cytoplasm;cytoplasmic ribonucleoprotein granule;cytoplasmic stress granule;cytosol;extracellular exosome;extracellular membrane-bounded organelle;extracellular organelle;extracellular vesicle;focal adhesion;intracellular membrane-boun…	mRNA surveillance pathway;RNA degradation;RNA transport	PABP;RRM_1	Cytoplasm;Nucleus		4	4	27	10.1	577;633;636;604;604;591;565;588;590;547;599;187;615;601;598;165;131;584;550;197;183;174;169;631;631;644;660	64.209	0	9.1708	2	NaN	NaN	NaN		NaN	NaN
10	A0A087WTV6;J3KR12;Q96C36	Pyrroline-5-carboxylate reductase 2	PYCR2	NaN	NaN	NaN								24423000		NaN	NaN	NaN	NaN	NaN	NaN	NaN	NaN	NaN	alpha-amino acid biosynthetic process;alpha-amino acid metabolic process;amino acid biosynthetic process;amino acid metabolic process;biosynthetic process;carboxylic acid biosynthetic process;carboxylic acid metabolic process;cellular biosynthetic process;cellular metabolic process;cellular process;cellular response to chemical stimulus;cellular response to chemical stress;cellular response to ox…	catalytic activity;oxidoreductase activity;oxidoreductase activity, acting on the CH-NH group of donors;oxidoreductase activity, acting on the CH-NH group of donors, NAD or NADP as acceptor;pyrroline-5-carboxylate reductase activity	cellular anatomical entity;intracellular membrane-bounded organelle;intracellular organelle;intracellular organelle lumen;membrane-bounded organelle;membrane-enclosed lumen;mitochondrial matrix;mitochondrion;organelle;organelle lumen	Arginine and proline metabolism	F420_oxidored;P5CR_dimer	Cytoplasm;Mitochondrion		2	1	3	11.8	246;359;320	25.868	0	64.101	6	NaN	NaN	NaN		NaN	NaN
13	A0A087WUT6;O60841	Eukaryotic translation initiation factor 5B	EIF5B	NaN	NaN	NaN								26665000		NaN	22.2691	22.2618	NaN	23.1224	NaN	NaN	NaN	22.3302	biological regulation;cellular component assembly;cellular component organization;cellular component organization or biogenesis;cellular metabolic process;cellular process;metabolic process;non-membrane-bounded organelle assembly;organelle assembly;organelle organization;post-transcriptional regulation of gene expression;regulation of amide metabolic process;regulation of biological process;regul…	anion binding;binding;carbohydrate derivative binding;catalytic activity;cation binding;GTP binding;GTPase activity;guanyl nucleotide binding;guanyl ribonucleotide binding;heterocyclic compound binding;hydrolase activity;hydrolase activity, acting on acid anhydrides;hydrolase activity, acting on acid anhydrides, in phosphorus-containing anhydrides;ion binding;metal ion binding;nucleic acid bindin…	cell junction;cellular anatomical entity;cytoplasm;cytosol;synapse	RNA transport	GTP_EFTU;GTP_EFTU_D2;IF-2	Cytoplasm		1	1	2	0.9	1220;1220	138.68	0.002445	2.4025	7	NaN	NaN	NaN		NaN	NaN
15	A0A087WWB9;P51153	Ras-related protein Rab-13	RAB13	NaN	NaN	NaN								20571000		NaN	NaN	NaN	NaN	NaN	NaN	NaN	NaN	NaN	actin cytoskeleton organization;actin filament-based process;ameboidal-type cell migration;anatomical structure development;bicellular tight junction assembly;biological regulation;cell chemotaxis;cell development;cell junction assembly;cell junction organization;cell migration;cell motility;cell projection organization;cell-cell junction assembly;cell-cell junction organization;cellular componen…	anion binding;binding;carbohydrate derivative binding;catalytic activity;GTP binding;GTPase activity;guanyl nucleotide binding;guanyl ribonucleotide binding;heterocyclic compound binding;hydrolase activity;hydrolase activity, acting on acid anhydrides;hydrolase activity, acting on acid anhydrides, in phosphorus-containing anhydrides;ion binding;nucleoside phosphate binding;nucleotide binding;orga…	anchoring junction;bicellular tight junction;bounding membrane of organelle;cell junction;cell projection;cell-cell junction;cellular anatomical entity;clathrin-coated vesicle;coated vesicle;cytoplasmic vesicle;cytoplasmic vesicle membrane;cytosol;endocytic vesicle;endosome;endosome membrane;exocytic vesicle;extracellular exosome;extracellular membrane-bounded organelle;extracellular organelle;ex…	Tight junction	Ras	Cell junction;Cell membrane;Cell projection;Cytoplasmic vesicle membrane;Golgi apparatus;Lamellipodium;Recycling endosome membrane;Tight junction;trans-Golgi network membrane	Lipid-anchor	1	1	2	9.8	122;203	13.584	0.002584	2.7942	7	NaN	NaN	NaN		NaN	NaN
17	Q8N1B9;A0A7I2V2I6;A0A7I2V327;E7ESZ7;A0A7I2V4N8;A0A7I2V2N6;H7C2X4;A0A087WXC5;H7C1Y7;A0A7I2V5B2;A0A7I2V5U7;A0A7I2V594;A0A7I2V419;A0A7I2V2X3;A0A7I2V458;A0A7I2V2W9;A0A7I2YQU0;A0A7I2V438;A0A7I2V5L0;A0A7I2V3H5;C9J6X0;A0A7I2V2F6;A0A7I2V3D4;O95299;O95299-2	NADH dehydrogenase [ubiquinone] 1 alpha subcomplex subunit 10, mitochondrial	NDUFA10	NaN	NaN	NaN								12863000		NaN	NaN	NaN	NaN	NaN	NaN	NaN	NaN	NaN	aerobic electron transport chain;aerobic respiration;aromatic compound biosynthetic process;ATP biosynthetic process;ATP metabolic process;biosynthetic process;carbohydrate derivative biosynthetic process;carbohydrate derivative metabolic process;cellular aromatic compound metabolic process;cellular biosynthetic process;cellular component assembly;cellular component organization;cellular componen…	active transmembrane transporter activity;catalytic activity;electron transfer activity;NAD(P)H dehydrogenase (quinone) activity;NADH dehydrogenase (quinone) activity;NADH dehydrogenase (ubiquinone) activity;NADH dehydrogenase activity;oxidoreductase activity;oxidoreductase activity, acting on NAD(P)H;oxidoreductase activity, acting on NAD(P)H, quinone or similar compound as acceptor;oxidoreducti…	catalytic complex;cellular anatomical entity;cytoplasm;inner mitochondrial membrane protein complex;intracellular membrane-bounded organelle;intracellular organelle;intracellular organelle lumen;membrane;membrane protein complex;membrane-bounded organelle;membrane-enclosed lumen;mitochondrial inner membrane;mitochondrial matrix;mitochondrial membrane;mitochondrial protein-containing complex;mitoc…	Alzheimer's disease;Huntington's disease;Oxidative phosphorylation;Parkinson's disease	dNK	Mitochondrion matrix		1	1	25	10.9	201;202;393;390;388;384;375;371;362;361;358;354;345;344;339;335;321;317;297;297;244;236;203;355;429	22.373	0	95.318	4	NaN	NaN	NaN		NaN	NaN
18	A0A0B4J2B8;A0A087WYE8		IGHV1OR15-9;IGHV1OR21-1	NaN	NaN	NaN								207000000		NaN	NaN	NaN	NaN	NaN	NaN	NaN	NaN	NaN	adaptive immune response;adaptive immune response based on somatic recombination of immune receptors built from immunoglobulin superfamily domains;B cell mediated immunity;immune effector process;immune response;immune system process;immunoglobulin mediated immune response;leukocyte mediated immunity;lymphocyte mediated immunity;response to stimulus	antigen binding;binding			V-set			1	1	2	9.4	117;117	12.954	0	10.766	2	NaN	NaN	NaN		NaN	NaN
20	F5H2M4;A0A087X0A2;A0A087WZJ7;O75437	Zinc finger protein 254	ZNF254	NaN	NaN	NaN								0		NaN	NaN	NaN	NaN	NaN	NaN	NaN	NaN	NaN	biological regulation;negative regulation of biological process;negative regulation of biosynthetic process;negative regulation of cellular biosynthetic process;negative regulation of cellular metabolic process;negative regulation of cellular process;negative regulation of DNA-templated transcription;negative regulation of macromolecule biosynthetic process;negative regulation of macromolecule me…	binding;cation binding;cis-regulatory region sequence-specific DNA binding;DNA binding;DNA-binding transcription factor activity;DNA-binding transcription factor activity, RNA polymerase II-specific;double-stranded DNA binding;ion binding;metal ion binding;nucleic acid binding;organic cyclic compound binding;RNA polymerase II cis-regulatory region sequence-specific DNA binding;RNA polymerase II t…	cellular anatomical entity;intracellular membrane-bounded organelle;intracellular organelle;membrane-bounded organelle;nucleus;organelle		KRAB;zf-C2H2	Nucleus		1	1	4	2.1	574;586;618;659	67.308	0.0065646	1.8364	0	NaN	NaN	NaN		NaN	NaN
21	A0A087X043;O43424-2;O43424;D6R9W8	Glutamate receptor ionotropic, delta-2	GRID2	NaN	NaN	NaN								0		NaN	NaN	NaN	NaN	NaN	NaN	NaN	NaN	NaN	anterograde trans-synaptic signaling;biological regulation;cell adhesion;cell communication;cell differentiation;cell differentiation in hindbrain;cell junction assembly;cell junction organization;cell surface receptor signaling pathway;cell-cell adhesion;cell-cell adhesion via plasma-membrane adhesion molecules;cell-cell signaling;cellular component assembly;cellular component organization;cellu…	amide transmembrane transporter activity;amino acid transmembrane transporter activity;binding;carboxylic acid transmembrane transporter activity;channel activity;extracellular ligand-gated monoatomic ion channel activity;gated channel activity;glutamate receptor activity;glutamate-gated receptor activity;ligand-gated channel activity;ligand-gated monoatomic ion channel activity;molecular transdu…	cell junction;cell projection;cellular anatomical entity;dendritic spine;excitatory synapse;glutamatergic synapse;ionotropic glutamate receptor complex;membrane;membrane protein complex;monoatomic ion channel complex;neuron projection;neuron spine;neurotransmitter receptor complex;parallel fiber to Purkinje cell synapse;plasma membrane;plasma membrane bounded cell projection;plasma membrane prote…	Long-term depression;Neuroactive ligand-receptor interaction	ANF_receptor;Lig_chan;Lig_chan-Glu_bd	Cell junction;Cell membrane;Postsynaptic cell membrane;Synapse	Multi-pass membrane protein	2	2	4	2.8	926;912;1007;163	104.15	0.0022883	2.0636	0	NaN	NaN	NaN		NaN	NaN
23	A0A0G2JNH2;A0A7I2V5U5;G5E9E7;A0A087X0K9;G3V1L9;Q07157-2;Q07157	Tight junction protein ZO-1	TJP1	NaN	NaN	NaN								62532000		NaN	NaN	NaN	NaN	NaN	NaN	NaN	NaN	NaN	actin cytoskeleton organization;actin filament-based process;actomyosin structure organization;adherens junction maintenance;adherens junction organization;anatomical structure development;anatomical structure formation involved in morphogenesis;anatomical structure homeostasis;biological regulation;blastocyst formation;carbohydrate homeostasis;cell adhesion;cell development;cell junction assembl…	beta-catenin binding;binding;cadherin binding;calmodulin binding;cell adhesion molecule binding;connexin binding;protein binding;protein domain specific binding;transmembrane transporter binding	adherens junction;anchoring junction;apical junction complex;apical part of cell;apical plasma membrane;apicolateral plasma membrane;basolateral plasma membrane;bicellular tight junction;cell junction;cell projection;cell-cell contact zone;cell-cell junction;cellular anatomical entity;cytoplasm;cytosol;gap junction;intercalated disc;intercellular canaliculus;intracellular membrane-bounded organel…	Adherens junction;Epithelial cell signaling in Helicobacter pylori infection;Gap junction;Tight junction;Vibrio cholerae infection	Guanylate_kin;PDZ;SH3_2;ZU5	Cell junction;Cell membrane;Cell projection;Gap junction;Podosome;Tight junction	Peripheral membrane protein	2	2	7	2.3	1676;1688;1692;1768;1861;1668;1748	187.85	0	21.857	8	NaN	NaN	NaN		NaN	NaN
25	A0A087X2D0;P84103-2;P84103	Serine/arginine-rich splicing factor 3	SRSF3	NaN	NaN	NaN								359120000		NaN	NaN	NaN	NaN	NaN	NaN	NaN	NaN	NaN	biological regulation;cellular aromatic compound metabolic process;cellular localization;cellular metabolic process;cellular nitrogen compound metabolic process;cellular process;cellular response to chemical stimulus;cellular response to cytokine stimulus;cellular response to leukemia inhibitory factor;cellular response to organic substance;cellular response to stimulus;establishment of localizat…	binding;enzyme binding;nucleic acid binding;organic cyclic compound binding;phospholipase binding;primary miRNA binding;protein binding;RNA binding	cellular anatomical entity;cytoplasm;nuclear body;nuclear speck;nucleoplasm	Spliceosome	RRM_1	Cytoplasm;Nucleus;Nucleus speckle		3	3	3	36.8	95;124;164	10.32	0	14.855	12	NaN	NaN	NaN		NaN	NaN
26	A0A096LPA2;A0A096LP92;A0A096LNY5;A0A1B0GWF8;A0A1B0GTG9;A0A7P0T8E4;A0A1B0GWJ0;A0A1B0GTJ7;A0A0A6YY92;A0A096LNY6;A0A7P0T9A7;A0A7P0Z472;P30566-2;P30566	Adenylosuccinate lyase	ADSL	NaN	NaN	NaN								3738500		NaN	NaN	NaN	NaN	NaN	NaN	NaN	NaN	NaN	aerobic respiration;AMP biosynthetic process;AMP metabolic process;AMP salvage;aromatic compound biosynthetic process;biosynthetic process;carbohydrate derivative biosynthetic process;carbohydrate derivative metabolic process;cellular aromatic compound metabolic process;cellular biosynthetic process;cellular metabolic compound salvage;cellular metabolic process;cellular nitrogen compound biosynth…	(S)-2-(5-amino-1-(5-phospho-D-ribosyl)imidazole-4-carboxamido) succinate lyase (fumarate-forming) activity;amidine-lyase activity;binding;carbon-nitrogen lyase activity;catalytic activity;identical protein binding;lyase activity;N6-(1,2-dicarboxyethyl)AMP AMP-lyase (fumarate-forming) activity;protein binding	cellular anatomical entity;cytosol;protein-containing complex	Alanine, aspartate and glutamate metabolism;Purine metabolism	ADSL_C;Lyase_1			1	1	14	14.3	133;273;381;403;467;469;480;480;498;498;513;526;425;484	15.164	0	13.991	1	NaN	NaN	NaN		NaN	NaN
27	A0A096LPE2;P35542	Serum amyloid A-4 protein	SAA2-SAA4;SAA4	NaN	NaN	NaN								144580000		NaN	NaN	NaN	NaN	NaN	NaN	NaN	NaN	NaN	acute inflammatory response;acute-phase response;defense response;inflammatory response;response to stimulus;response to stress		cellular anatomical entity;extracellular exosome;extracellular membrane-bounded organelle;extracellular organelle;extracellular region;extracellular vesicle;high-density lipoprotein particle;lipoprotein particle;membrane-bounded organelle;organelle;plasma lipoprotein particle;protein-containing complex;protein-lipid complex;vesicle		SAA	Secreted		1	1	2	3.8	208;130	23.353	0.010101	1.6501	7	NaN	NaN	NaN		NaN	NaN
28	A0A0A0MR02;P45880-2;P45880;P45880-1	Voltage-dependent anion-selective channel protein 2	VDAC2	NaN	NaN	NaN								0		NaN	NaN	NaN	NaN	NaN	NaN	NaN	NaN	NaN	apoptotic mitochondrial changes;binding of sperm to zona pellucida;biological regulation;cell recognition;cell-cell recognition;cellular component organization;cellular component organization or biogenesis;cellular process;establishment of localization;localization;membrane organization;mitochondrial membrane organization;mitochondrial outer membrane permeabilization;mitochondrial outer membrane …	alcohol binding;amide binding;binding;cation binding;ceramide binding;channel activity;cholesterol binding;gated channel activity;heterocyclic compound binding;ion binding;lipid binding;monoatomic anion channel activity;monoatomic anion transmembrane transporter activity;monoatomic ion channel activity;monoatomic ion transmembrane transporter activity;nucleoside phosphate binding;nucleotide bindi…	acrosomal vesicle;bounding membrane of organelle;cellular anatomical entity;cytoplasmic vesicle;intracellular membrane-bounded organelle;intracellular non-membrane-bounded organelle;intracellular organelle;intracellular vesicle;membrane;membrane microdomain;membrane protein complex;membrane raft;membrane-bounded organelle;mitochondrial membrane;mitochondrial nucleoid;mitochondrial outer membrane;…	Calcium signaling pathway;Huntington's disease;Parkinson's disease	Porin_3	Mitochondrion outer membrane		1	1	4	3.5	282;283;294;309	30.348	0.0023041	2.1192	1	NaN	NaN	NaN		NaN	NaN
29	A0A0A0MRA3;A0A0A0MTS7;Q8WZ42-3;Q8WZ42-10;Q8WZ42-9;Q8WZ42-5;Q8WZ42-11;Q8WZ42-4;Q8WZ42-7;Q8WZ42-2;Q8WZ42;Q8WZ42-8;Q8WZ42-13;Q8WZ42-12	Titin	TTN	NaN	NaN	NaN								0		NaN	NaN	NaN	NaN	NaN	NaN	NaN	NaN	NaN	actin cytoskeleton organization;actin filament organization;actin filament-based process;actomyosin structure organization;anatomical structure development;anatomical structure formation involved in morphogenesis;anatomical structure morphogenesis;biological regulation;cardiac cell development;cardiac muscle cell development;cardiac muscle contraction;cardiac muscle hypertrophy;cardiac muscle tis…	actin binding;actin filament binding;actinin binding;adenyl nucleotide binding;adenyl ribonucleotide binding;alpha-actinin binding;anion binding;ATP binding;binding;calcium ion binding;calmodulin binding;carbohydrate derivative binding;catalytic activity;catalytic activity, acting on a protein;cation binding;cytoskeletal protein binding;enzyme binding;heterocyclic compound binding;identical prote…	cellular anatomical entity;chromosome;condensed chromosome;condensed nuclear chromosome;cytosol;extracellular exosome;extracellular membrane-bounded organelle;extracellular organelle;extracellular region;extracellular vesicle;I band;intracellular non-membrane-bounded organelle;intracellular organelle;M band;membrane-bounded organelle;myofilament;non-membrane-bounded organelle;nuclear chromosome;o…	Dilated cardiomyopathy;Hypertrophic cardiomyopathy (HCM)	fn3;I-set;Pkinase;PPAK;THB;Titin_Z	Cytoplasm;Nucleus		3	3	14	0.1	27118;35991;26926;27051;27118;32900;33423;33445;33615;34258;34350;34475;34484;35991	3014	0	3.3861	0	NaN	NaN	NaN		NaN	NaN
30	M0QYZ0;M0R3F1;A0A0A0MRA5;B7Z4B8;Q9BUJ2-3;Q9BUJ2-4;Q9BUJ2-2;Q9BUJ2	Heterogeneous nuclear ribonucleoprotein U-like protein 1	HNRNPUL1	NaN	NaN	NaN								6382400		NaN	NaN	NaN	NaN	NaN	NaN	NaN	NaN	NaN	biological process involved in interspecies interaction between organisms;cellular aromatic compound metabolic process;cellular metabolic process;cellular nitrogen compound metabolic process;cellular process;heterocycle metabolic process;macromolecule metabolic process;metabolic process;nitrogen compound metabolic process;nucleic acid metabolic process;nucleobase-containing compound metabolic pro…	binding;enzyme binding;nucleic acid binding;organic cyclic compound binding;protein binding;RNA binding	cell junction;cellular anatomical entity;intracellular membrane-bounded organelle;intracellular organelle;membrane-bounded organelle;nucleoplasm;nucleus;organelle;protein-containing complex;ribonucleoprotein complex;synapse		AAA_33;SAP;SPRY	Nucleus		1	1	8	5.9	371;641;766;767;752;756;804;856	42.296	0.0026954	3.0993	1	NaN	NaN	NaN		NaN	NaN
31	A0A0A0MRF6;A0A7P0TAD6;A0A7P0TBH8;A0A7P0TBI4;A0A7P0Z4N5;A0A7P0T928;A0A7P0T9A9;A0A7P0Z4Q5;A0A7P0T8N5;A0A7P0TAX3;A0A7P0T939;Q99996-5;Q99996-3;Q99996;Q99996-1;Q99996-6;A0A7P0TAA2;A0A2R8Y590;Q99996-4	A-kinase anchor protein 9	AKAP9	NaN	NaN	NaN								91156000		NaN	NaN	NaN	NaN	NaN	NaN	NaN	NaN	NaN	anterograde trans-synaptic signaling;biological regulation;cardiac conduction;cell communication;cell-cell signaling;cellular component organization;cellular component organization or biogenesis;cellular process;cellular response to cAMP;cellular response to chemical stimulus;cellular response to endogenous stimulus;cellular response to nitrogen compound;cellular response to organic cyclic compou…	binding;channel regulator activity;DNA binding;ion channel regulator activity;molecular adaptor activity;molecular function regulator activity;nucleic acid binding;organic cyclic compound binding;potassium channel regulator activity;protein binding;protein kinase A binding;protein kinase A regulatory subunit binding;signaling receptor binding;transmembrane transporter binding;transporter regulato…	cation channel complex;cell body;cell junction;cell projection;cellular anatomical entity;centrosome;cis-Golgi network;cytoplasm;cytoskeleton;cytosol;dendrite;dendritic branch;extrinsic component of membrane;extrinsic component of plasma membrane;extrinsic component of postsynaptic density membrane;extrinsic component of postsynaptic membrane;extrinsic component of postsynaptic specialization mem…		PACT_coil_coil	Centrosome;Cytoplasm;Cytoskeleton;Golgi apparatus;Microtubule organizing center		2	2	19	0.5	3931;3821;3923;3920;3915;3889;3876;3848;3860;3827;3773;3857;3899;3907;3911;3929;3116;2122;1643	455.91	0.0024814	2.4873	0	NaN	NaN	NaN		NaN	NaN
33	A0A0A0MS14		IGHV1-45	NaN	NaN	NaN								1739700000		NaN	NaN	NaN	NaN	NaN	NaN	NaN	NaN	NaN	adaptive immune response;adaptive immune response based on somatic recombination of immune receptors built from immunoglobulin superfamily domains;B cell mediated immunity;immune effector process;immune response;immune system process;immunoglobulin mediated immune response;leukocyte mediated immunity;lymphocyte mediated immunity;response to stimulus	antigen binding;binding	cellular anatomical entity;extracellular region;immunoglobulin complex;membrane;plasma membrane;protein-containing complex		V-set	Cell membrane;Secreted		1	1	1	9.4	117	13.508	0	25.298	13	NaN	NaN	NaN		NaN	NaN
35	A0A0A0MSI0;Q06830;A0A0A0MRQ5;H7C3T4;P32119;Q13162	Peroxiredoxin-1	PRDX1	NaN	NaN	NaN								142490000		NaN	NaN	24.6135	NaN	24.1367	NaN	NaN	NaN	NaN	anatomical structure development;anatomical structure homeostasis;biological process involved in interspecies interaction between organisms;biological regulation;catabolic process;cell activation;cell killing;cell population proliferation;cell redox homeostasis;cellular catabolic process;cellular detoxification;cellular homeostasis;cellular metabolic process;cellular oxidant detoxification;cellul…	antioxidant activity;binding;cadherin binding;catalytic activity;cell adhesion molecule binding;identical protein binding;nucleic acid binding;organic cyclic compound binding;oxidoreductase activity;oxidoreductase activity, acting on peroxide as acceptor;peroxidase activity;peroxiredoxin activity;protein binding;RNA binding;thioredoxin peroxidase activity;thioredoxin-dependent peroxiredoxin activ…	cellular anatomical entity;cytoplasm;cytoplasmic vesicle;cytosol;extracellular exosome;extracellular membrane-bounded organelle;extracellular organelle;extracellular space;extracellular vesicle;intracellular membrane-bounded organelle;intracellular organelle;intracellular vesicle;melanosome;membrane-bounded organelle;nucleus;organelle;pigment granule;vesicle	Peroxisome	1-cysPrx_C;AhpC-TSA	Cytoplasm;Melanosome		3	3	6	24	171;199;97;161;198;271	18.976	0	9.9946	12	NaN	NaN	NaN		NaN	NaN
36	A0A804HJA6;A0A0A0MSP7;A0A804HKI5;Q5JV73	FERM and PDZ domain-containing protein 3	FRMPD3	NaN	NaN	NaN								165430000		NaN	NaN	NaN	NaN	NaN	NaN	NaN	NaN	NaN			bounding membrane of organelle;cellular anatomical entity;cytoplasmic vesicle membrane;cytoskeleton;intracellular non-membrane-bounded organelle;intracellular organelle;membrane;non-membrane-bounded organelle;organelle;organelle membrane;plasma membrane;secretory granule membrane;tertiary granule membrane;vesicle membrane		FERM_M;PDZ			2	2	4	1.2	1642;1758;1777;1810	180.78	0.0022727	2.0319	1	NaN	NaN	NaN		NaN	NaN
37	A0A0A0MSV6;D6R934;P02746	Complement C1q subcomponent subunit B	C1QB	NaN	NaN	NaN								0		NaN	NaN	NaN	NaN	NaN	NaN	NaN	NaN	NaN	activation of immune response;anatomical structure development;biological process involved in interspecies interaction between organisms;biological regulation;cell junction disassembly;cell junction organization;cellular component disassembly;cellular component organization;cellular component organization or biogenesis;cellular process;complement activation;complement activation, classical pathwa…	binding;identical protein binding;protein binding	blood microparticle;cell junction;cellular anatomical entity;collagen trimer;collagen-containing extracellular matrix;complement component C1 complex;complement component C1q complex;external encapsulating structure;extracellular matrix;extracellular region;postsynapse;protein-containing complex;synapse	Chagas disease (American trypanosomiasis);Complement and coagulation cascades;Prion diseases;Staphylococcus aureus infection;Systemic lupus erythematosus	C1q;Collagen	Secreted		1	1	3	6.1	228;251;253	24.03	0.0064795	1.8122	6	NaN	NaN	NaN		NaN	NaN
39	F8WE39;F8WDD7;H7C0A3;F8WCF6;A0A0A6YYG9;P59998;P59998-3;P59998-2	Actin-related protein 2/3 complex subunit 4	ARPC4-TTLL3;ARPC4	NaN	NaN	NaN								0		NaN	NaN	NaN	NaN	NaN	NaN	NaN	NaN	NaN	actin filament organization;actin filament polymerization;actin nucleation;actin polymerization or depolymerization;Arp2/3 complex-mediated actin nucleation;cellular component assembly;cellular component organization;cellular component organization or biogenesis;cellular process;macromolecule metabolic process;macromolecule modification;metabolic process;nitrogen compound metabolic process;organi…	actin binding;binding;cytoskeletal protein binding;enzyme binding;protein binding;structural constituent of cytoskeleton;structural molecule activity	Arp2/3 protein complex;cell projection;cellular anatomical entity;cytoplasm;cytosol;extracellular exosome;extracellular membrane-bounded organelle;extracellular organelle;extracellular vesicle;intracellular membrane-bounded organelle;intracellular organelle;membrane-bounded organelle;nucleus;organelle;protein-containing complex;site of DNA damage;site of double-strand break;vesicle	Bacterial invasion of epithelial cells;Fc gamma R-mediated phagocytosis;Pathogenic Escherichia coli infection;Regulation of actin cytoskeleton;Shigellosis	ARPC4;TTL	Cell projection;Cytoplasm;Cytoskeleton;Nucleus		1	1	8	19.1	47;113;167;181;625;168;187;625	5.236	0.0023256	2.1601	2	NaN	NaN	NaN		NaN	NaN
41	I3L1U7;I3L0X9;I3L3T0;P57737-3;A0A0A6YYL4;Q9Y3D7	Coronin;Mitochondrial import inner membrane translocase subunit TIM16	PAM16;CORO7-PAM16	NaN	NaN	NaN								0		NaN	NaN	NaN	NaN	NaN	NaN	NaN	NaN	NaN	actin filament organization;actin filament polymerization;actin polymerization or depolymerization;biological regulation;cell migration;cell motility;cellular component assembly;cellular component organization;cellular component organization or biogenesis;cellular localization;cellular macromolecule localization;cellular process;cytosolic transport;establishment of cell polarity;establishment of …	actin binding;binding;cytoskeletal protein binding;protein binding	bounding membrane of organelle;cellular anatomical entity;cytoplasmic vesicle;cytosol;Golgi apparatus;Golgi apparatus subcompartment;Golgi membrane;inner mitochondrial membrane protein complex;intracellular membrane-bounded organelle;intracellular organelle;intracellular organelle lumen;intracellular vesicle;membrane;membrane protein complex;membrane-bounded organelle;membrane-enclosed lumen;mito…		DUF1899;Pam16;WD40;WD40_4	Cytoplasm;Cytoplasmic vesicle;Cytosol;Golgi apparatus;Golgi apparatus membrane;Mitochondrion inner membrane;trans-Golgi network	Peripheral membrane protein	1	1	6	17.8	129;137;145;1048;1048;125	14.013	0.0022272	1.9017	3	NaN	NaN	NaN		NaN	NaN
42	A0A4W8ZXM2;A0A0B4J1Y9		IGHV3-72	NaN	NaN	NaN								0		NaN	NaN	NaN	NaN	NaN	NaN	NaN	NaN	NaN	adaptive immune response;adaptive immune response based on somatic recombination of immune receptors built from immunoglobulin superfamily domains;B cell mediated immunity;immune effector process;immune response;immune system process;immunoglobulin mediated immune response;leukocyte mediated immunity;lymphocyte mediated immunity;response to stimulus	antigen binding;binding	cellular anatomical entity;extracellular region;immunoglobulin complex;membrane;plasma membrane;protein-containing complex		V-set	Cell membrane;Secreted		6	2	2	47.5	101;119	11.167	0	125.67	0	NaN	NaN	NaN		NaN	NaN
43	A0A0B4J1Z1;C9JAB2;Q16629-3;Q16629-2;Q16629-4;Q16629;F8WEA1	Serine/arginine-rich splicing factor 7	SRSF7	NaN	NaN	NaN								79073000		NaN	23.2128	23.3842	NaN	23.2166	22.5948	NaN	NaN	23.7179	biological regulation;cellular aromatic compound metabolic process;cellular metabolic process;cellular nitrogen compound metabolic process;cellular process;cellular response to chemical stimulus;cellular response to cytokine stimulus;cellular response to leukemia inhibitory factor;cellular response to organic substance;cellular response to stimulus;establishment of localization;establishment of R…	binding;cation binding;ion binding;metal ion binding;mRNA binding;nucleic acid binding;organic cyclic compound binding;protein binding;protein domain specific binding;RNA binding;transition metal ion binding;zinc ion binding	cellular anatomical entity;cytoplasm;extracellular exosome;extracellular membrane-bounded organelle;extracellular organelle;extracellular vesicle;intracellular membrane-bounded organelle;intracellular organelle;membrane-bounded organelle;nuclear body;nuclear speck;nucleoplasm;nucleus;organelle;vesicle	Spliceosome	RRM_1;zf-CCHC	Cytoplasm;Nucleus		3	3	7	25.5	137;235;132;135;226;238;51	15.763	0	4.6347	12	NaN	NaN	NaN		NaN	NaN
44	A0A6Q8PFD7;A0A6Q8PFD1;A0A6Q8PHK9;A6NMS2;B1ALA7;D3YTJ7;B1ALA9;A0A0B4J207;A0A2R8Y7H4;P60891-2;P60891;P21108;P11908;P11908-2	Ribose-phosphate pyrophosphokinase 1;Ribose-phosphate pyrophosphokinase 3;Ribose-phosphate pyrophosphokinase 2	PRPS2;PRPS1;PRPS1L1	NaN	NaN	NaN								5934000		NaN	NaN	NaN	NaN	NaN	NaN	NaN	NaN	NaN	5-phosphoribose 1-diphosphate biosynthetic process;5-phosphoribose 1-diphosphate metabolic process;anatomical structure development;animal organ development;aromatic compound biosynthetic process;biosynthetic process;carbohydrate derivative biosynthetic process;carbohydrate derivative metabolic process;cellular aromatic compound metabolic process;cellular biosynthetic process;cellular metabolic p…	adenyl nucleotide binding;adenyl ribonucleotide binding;anion binding;ATP binding;binding;carbohydrate derivative binding;catalytic activity;cation binding;diphosphotransferase activity;heterocyclic compound binding;identical protein binding;ion binding;kinase activity;magnesium ion binding;metal ion binding;nucleoside phosphate binding;nucleotide binding;organic cyclic compound binding;protein b…	catalytic complex;cellular anatomical entity;cytoplasm;cytosol;protein-containing complex;ribose phosphate diphosphokinase complex;transferase complex;transferase complex, transferring phosphorus-containing groups	Pentose phosphate pathway;Purine metabolism	Pribosyl_synth;Pribosyltran;Pribosyltran_N			1	1	14	14.1	85;97;121;147;168;200;285;318;321;251;318;318;318;321	9.2634	0.010121	1.6542	2	NaN	NaN	NaN		NaN	NaN
45	A0A0B4J231;B9A064	Immunoglobulin lambda-like polypeptide 5	IGLL5	NaN	NaN	NaN								12675000000		NaN	NaN	NaN	NaN	NaN	NaN	NaN	NaN	NaN	adaptive immune response;adaptive immune response based on somatic recombination of immune receptors built from immunoglobulin superfamily domains;B cell mediated immunity;immune effector process;immune response;immune system process;immunoglobulin mediated immune response;leukocyte mediated immunity;lymphocyte mediated immunity;response to stimulus	antigen binding;binding	cellular anatomical entity;extracellular exosome;extracellular membrane-bounded organelle;extracellular organelle;extracellular vesicle;IgG immunoglobulin complex;immunoglobulin complex;membrane-bounded organelle;organelle;protein-containing complex;vesicle		C1-set	Secreted		1	1	2	3.7	215;214	23.15	0.0024938	2.4994	19	NaN	NaN	NaN		NaN	NaN
47	C9J9K3;A0A0C4DG17;P08865;F8WD59;A0A8I5KQE6	40S ribosomal protein SA	RPSA	NaN	NaN	NaN								236450000		NaN	NaN	NaN	25.8779	NaN	24.8526	NaN	25.0757	24.9849	amide biosynthetic process;amide metabolic process;biosynthetic process;cell adhesion;cellular biosynthetic process;cellular component assembly;cellular component organization;cellular component organization or biogenesis;cellular metabolic process;cellular nitrogen compound biosynthetic process;cellular nitrogen compound metabolic process;cellular process;cytoplasmic translation;macromolecule bi…	binding;cell adhesion mediator activity;cell adhesion molecule binding;exogenous protein binding;extracellular matrix binding;laminin binding;laminin receptor activity;nucleic acid binding;organic cyclic compound binding;protein binding;protein-containing complex binding;ribonucleoprotein complex binding;ribosome binding;RNA binding;structural constituent of ribosome;structural molecule activity;…	cellular anatomical entity;cytoplasm;cytosol;cytosolic ribosome;cytosolic small ribosomal subunit;extracellular exosome;extracellular membrane-bounded organelle;extracellular organelle;extracellular vesicle;intracellular membrane-bounded organelle;intracellular non-membrane-bounded organelle;intracellular organelle;membrane;membrane-bounded organelle;non-membrane-bounded organelle;nucleoplasm;nuc…	Ribosome	40S_SA_C;Ribosomal_S2	Cell membrane;Cytoplasm;Nucleus		3	3	5	18.3	263;300;295;116;295	29.404	0	25.7	15	NaN	NaN	NaN		NaN	NaN
51	A0A0C4DGS1;P39656-2;P39656-3;P39656;U3KQ84	Dolichyl-diphosphooligosaccharide--protein glycosyltransferase 48 kDa subunit	DDOST	NaN	NaN	NaN								120760000		23.2087	23.9362	NaN	NaN	NaN	NaN	NaN	24.6726	24.0058	biological regulation;cell activation;cellular process;glycosylation;immune system process;leukocyte activation;lymphocyte activation;macromolecule glycosylation;macromolecule metabolic process;macromolecule modification;metabolic process;multicellular organismal process;nitrogen compound metabolic process;organic substance metabolic process;organonitrogen compound metabolic process;primary metab…	enzyme activator activity;enzyme regulator activity;molecular function activator activity;molecular function regulator activity	azurophil granule membrane;bounding membrane of organelle;catalytic complex;cellular anatomical entity;cytoplasmic vesicle membrane;endoplasmic reticulum;endoplasmic reticulum membrane;endoplasmic reticulum protein-containing complex;intracellular membrane-bounded organelle;intracellular organelle;lysosomal membrane;lytic vacuole membrane;membrane;membrane protein complex;membrane-bounded organel…	N-Glycan biosynthesis;Protein processing in endoplasmic reticulum;Various types of N-glycan biosynthesis	DDOST_48kD	Endoplasmic reticulum membrane	Single-pass type I membrane protein	3	3	5	13.2	439;419;438;456;154	48.799	0	139.09	11	NaN	NaN	NaN		NaN	NaN
52	A0A0C4DH32;A0A0B4J2B5;A0A0B4J1V1;A0A075B7F0;A0A0B4J1X5;P01782;P01762;P0DP02;P01764;A0A0B4J1X8;A0A075B6Q5;A0A0C4DH42;A0A075B7F1;P01767;A0A0C4DH36;S4R3C0;P0DTE1	Ig heavy chain V-III region DOB;Ig heavy chain V-III region TRO	IGHV3-20;IGHV3OR16-9;IGHV3-21;IGHV3OR16-10;IGHV3-74	NaN	NaN	NaN								0		NaN	NaN	NaN	NaN	NaN	NaN	NaN	NaN	NaN	adaptive immune response;adaptive immune response based on somatic recombination of immune receptors built from immunoglobulin superfamily domains;B cell mediated immunity;immune effector process;immune response;immune system process;immunoglobulin mediated immune response;leukocyte mediated immunity;lymphocyte mediated immunity;response to stimulus	antigen binding;binding	cellular anatomical entity;extracellular exosome;extracellular membrane-bounded organelle;extracellular organelle;extracellular region;extracellular vesicle;immunoglobulin complex;membrane;membrane-bounded organelle;organelle;plasma membrane;protein-containing complex;vesicle		V-set	Cell membrane;Secreted		4	1	17	25.6	117;98;117;116;117;118;117;117;117;118;118;116;116;116;116;116;115	12.673	0	34.719	0	NaN	NaN	NaN		NaN	NaN
53	J3KTQ7;J3KS45;A0A0D9SEL8;Q9UM00-1;Q9UM00-2;Q9UM00	Transmembrane and coiled-coil domain-containing protein 1	TMCO1	NaN	NaN	NaN								36784000		NaN	NaN	NaN	NaN	NaN	NaN	NaN	23.0355	23.542	biological regulation;calcium ion homeostasis;calcium ion transmembrane transport;calcium ion transport;cellular homeostasis;cellular localization;cellular macromolecule localization;cellular process;cellular response to biotic stimulus;cellular response to stimulus;cellular response to stress;chemical homeostasis;endoplasmic reticulum calcium ion homeostasis;ER overload response;ER-nucleus signa…	binding;calcium channel activity;calcium ion transmembrane transporter activity;channel activity;inorganic cation transmembrane transporter activity;inorganic molecular entity transmembrane transporter activity;metal ion transmembrane transporter activity;monoatomic cation channel activity;monoatomic cation transmembrane transporter activity;monoatomic ion channel activity;monoatomic ion transmem…	bounding membrane of organelle;cellular anatomical entity;endoplasmic reticulum;endoplasmic reticulum membrane;ER membrane insertion complex;Golgi membrane;intracellular membrane-bounded organelle;intracellular organelle;membrane;membrane-bounded organelle;multi-pass translocon complex;organelle;organelle membrane;protein-containing complex		EMC3_TMCO1	Endoplasmic reticulum membrane;Golgi apparatus membrane	Multi-pass membrane protein	1	1	6	10.9	101;143;152;188;220;239	11.547	0.0022989	2.1115	12	NaN	NaN	NaN		NaN	NaN
54	O00571;A0A2R8YFS5;A0A0D9SFB3;A0A2R8Y5G6;F6S8Q4;A0A0D9SG12;A0A2R8YFR4;A0A2R8YF78;A0A2U3TZJ9;A0A2R8Y4A4;A0A0D9SF53;O00571-2;A0A2R8Y645;A0A2R8YCW1;A0A2R8YDT5;A0A2R8Y7T2;O15523-2;O15523;A0A2R8YDH3;A0A0J9YVQ7;A0A087WVZ1;C9J081;O15523-3;C9J8G5;A0A2R8Y4D2;A0A2R8YCU0;A0A2R8Y650	ATP-dependent RNA helicase DDX3X;ATP-dependent RNA helicase DDX3Y	DDX3X;DDX3Y	NaN	NaN	NaN								368950000		25.6005	NaN	25.1422	25.4617	NaN	NaN	NaN	NaN	NaN	apoptotic signaling pathway;biological process involved in interspecies interaction between organisms;biological regulation;cell cycle process;cell differentiation;cell surface receptor signaling pathway;cellular aromatic compound metabolic process;cellular component assembly;cellular component organization;cellular component organization or biogenesis;cellular developmental process;cellular loca…	adenyl nucleotide binding;adenyl ribonucleotide binding;anion binding;annealing activity;ATP binding;ATP hydrolysis activity;ATP-dependent activity;ATP-dependent activity, acting on DNA;ATP-dependent activity, acting on RNA;binding;cadherin binding;carbohydrate derivative binding;catalytic activity;catalytic activity, acting on a nucleic acid;catalytic activity, acting on DNA;catalytic activity, …	canonical inflammasome complex;cell leading edge;cell projection;cellular anatomical entity;centrosome;cytoplasm;cytoplasmic ribonucleoprotein granule;cytoplasmic stress granule;cytoplasmic vesicle lumen;cytosol;extracellular exosome;extracellular membrane-bounded organelle;extracellular organelle;extracellular region;extracellular vesicle;ficolin-1-rich granule lumen;intracellular membrane-bound…	RIG-I-like receptor signaling pathway	DEAD;Helicase_C	Cytoplasm;Mitochondrion outer membrane;Nucleus;Nucleus speckle		10	9	27	16.3	662;661;640;622;629;647;660;641;661;662;733;646;716;647;475;476;657;660;503;222;189;250;291;224;78;181;193	73.243	0	43.915	24	NaN	NaN	NaN		NaN	NaN
56	A0A0D9SFX7;B5MCB4;P51608;P51608-2	Methyl-CpG-binding protein 2	MECP2	NaN	NaN	NaN								0		NaN	NaN	NaN	NaN	NaN	NaN	NaN	NaN	NaN	adult behavior;adult locomotory behavior;alcohol metabolic process;alpha-amino acid metabolic process;amine metabolic process;amino acid metabolic process;anatomical structure development;anatomical structure maturation;animal organ development;associative learning;behavior;behavioral defense response;behavioral fear response;biogenic amine metabolic process;biological process involved in intersp…	binding;chromatin binding;chromatin DNA binding;DNA binding;DNA secondary structure binding;DNA-binding transcription factor activity;double-stranded DNA binding;double-stranded methylated DNA binding;enzyme binding;four-way junction DNA binding;heterocyclic compound binding;histone deacetylase binding;identical protein binding;methyl-CpG binding;molecular adaptor activity;molecular condensate sc…	cell junction;cellular anatomical entity;centrosome;chromatin;cytosol;extracellular space;glutamatergic synapse;heterochromatin;intracellular membrane-bounded organelle;intracellular organelle;membrane-bounded organelle;microtubule organizing center;nucleoplasm;nucleus;organelle;postsynapse;protein-containing complex;protein-DNA complex;synapse		MBD	Nucleus		1	1	4	9.9	172;184;486;498	19.128	0.002611	2.8368	0	NaN	NaN	NaN		NaN	NaN
58	A0A0G2JMR5			NaN	NaN	NaN								0		NaN	NaN	NaN	NaN	NaN	NaN	NaN	NaN	NaN		calcium channel activity;calcium ion transmembrane transporter activity;channel activity;inorganic cation transmembrane transporter activity;inorganic molecular entity transmembrane transporter activity;metal ion transmembrane transporter activity;monoatomic cation channel activity;monoatomic cation transmembrane transporter activity;monoatomic ion channel activity;monoatomic ion transmembrane tr…	cellular anatomical entity;membrane;plasma membrane		Ank;Ank_2;Ion_trans			1	1	1	1.2	725	83.186	0.006135	1.6877	0	NaN	NaN	NaN		NaN	NaN
61	A0A8I5KY83;A0A0G2JS82;O94973;O94973-2	AP-2 complex subunit alpha-2	AP2A2	NaN	NaN	NaN								8813200		NaN	NaN	NaN	NaN	NaN	NaN	NaN	NaN	NaN	biological regulation;cellular localization;cellular macromolecule localization;cellular process;clathrin-dependent endocytosis;endocytosis;establishment of localization;establishment of localization in cell;establishment of protein localization;import into cell;intracellular protein transport;intracellular transport;localization;macromolecule localization;neurotransmitter receptor internalizatio…	binding;cargo adaptor activity;clathrin adaptor activity;disordered domain specific binding;enzyme binding;kinase binding;lipid binding;molecular adaptor activity;protein binding;protein domain specific binding;protein kinase binding;protein-macromolecule adaptor activity	AP-2 adaptor complex;AP-type membrane coat adaptor complex;bounding membrane of organelle;cellular anatomical entity;clathrin adaptor complex;clathrin-coated endocytic vesicle;clathrin-coated endocytic vesicle membrane;clathrin-coated vesicle;clathrin-coated vesicle membrane;coated vesicle;coated vesicle membrane;cytoplasmic side of membrane;cytoplasmic side of plasma membrane;cytoplasmic vesicle…	Endocrine and other factor-regulated calcium reabsorption;Endocytosis;Huntington's disease	Adaptin_N;Alpha_adaptin_C;Alpha_adaptinC2	Cell membrane;Coated pit;Cytoplasm;Membrane	Peripheral membrane protein	1	1	4	18.8	149;917;939;940	16.37	0	3.9607	3	NaN	NaN	NaN		NaN	NaN
62	A0A0J9YVY3			NaN	NaN	NaN								0		NaN	NaN	NaN	NaN	NaN	NaN	NaN	NaN	NaN	adaptive immune response;adaptive immune response based on somatic recombination of immune receptors built from immunoglobulin superfamily domains;B cell mediated immunity;immune effector process;immune response;immune system process;immunoglobulin mediated immune response;leukocyte mediated immunity;lymphocyte mediated immunity;response to stimulus	antigen binding;binding	cellular anatomical entity;extracellular region;immunoglobulin complex;membrane;plasma membrane;protein-containing complex		V-set	Cell membrane;Secreted		1	1	1	12.8	117	12.848	0.0061475	1.6883	0	NaN	NaN	NaN		NaN	NaN
63	A0A0J9YX35			NaN	NaN	NaN								1258400000		NaN	NaN	NaN	NaN	NaN	NaN	NaN	NaN	NaN	adaptive immune response;adaptive immune response based on somatic recombination of immune receptors built from immunoglobulin superfamily domains;B cell mediated immunity;immune effector process;immune response;immune system process;immunoglobulin mediated immune response;leukocyte mediated immunity;lymphocyte mediated immunity;response to stimulus	antigen binding;binding	cellular anatomical entity;extracellular region;immunoglobulin complex;membrane;plasma membrane;protein-containing complex		V-set	Cell membrane;Secreted		2	1	1	15.4	117	12.822	0	50.003	5	NaN	NaN	NaN		NaN	NaN
64	P0DP03;A0A0J9YY99;P01772;P01768	Ig heavy chain V-III region KOL;Ig heavy chain V-III region CAM		NaN	NaN	NaN								0		NaN	NaN	NaN	NaN	NaN	NaN	NaN	NaN	NaN	adaptive immune response;adaptive immune response based on somatic recombination of immune receptors built from immunoglobulin superfamily domains;B cell mediated immunity;immune effector process;immune response;immune system process;immunoglobulin mediated immune response;leukocyte mediated immunity;lymphocyte mediated immunity;response to stimulus	antigen binding;binding	cellular anatomical entity;extracellular region;extracellular space;immunoglobulin complex;membrane;plasma membrane;protein-containing complex		V-set	Cell membrane;Secreted		2	1	4	22.2	117;117;117;117	12.947	0.0025189	2.5681	0	NaN	NaN	NaN		NaN	NaN
65	J3QKV9;A0A0U1RQS3;A0A0U1RR53;C9J015;F2Z2V1;A0A0U1RRB9;Q96C11-5;Q96C11;Q96C11-3	FGGY carbohydrate kinase domain-containing protein	FGGY	NaN	NaN	NaN								0		NaN	NaN	NaN	NaN	NaN	NaN	NaN	NaN	NaN	carbohydrate metabolic process;carbohydrate phosphorylation;cellular homeostasis;cellular metabolic process;cellular process;homeostatic process;metabolic process;monosaccharide metabolic process;neuron cellular homeostasis;organic substance metabolic process;pentose metabolic process;phosphate-containing compound metabolic process;phosphorus metabolic process;phosphorylation;primary metabolic pr…	carbohydrate kinase activity;catalytic activity;D-ribulokinase activity;kinase activity;phosphotransferase activity, alcohol group as acceptor;transferase activity;transferase activity, transferring phosphorus-containing groups	cellular anatomical entity;cytoplasm		FGGY_C;FGGY_N			1	1	9	18.5	54;112;128;184;507;514;463;551;575	5.9445	0.0023419	2.1966	0	NaN	NaN	NaN		NaN	NaN
67	A0A0U1RRL5;P32519-2;P32519	ETS-related transcription factor Elf-1	ELF1	NaN	NaN	NaN								266620000		NaN	NaN	NaN	NaN	NaN	NaN	NaN	NaN	NaN	biological regulation;negative regulation of antigen receptor-mediated signaling pathway;negative regulation of biological process;negative regulation of cell communication;negative regulation of cellular process;negative regulation of immune system process;negative regulation of response to stimulus;negative regulation of signal transduction;negative regulation of signaling;negative regulation o…	binding;cis-regulatory region sequence-specific DNA binding;DNA binding;DNA-binding transcription activator activity;DNA-binding transcription activator activity, RNA polymerase II-specific;DNA-binding transcription factor activity;DNA-binding transcription factor activity, RNA polymerase II-specific;double-stranded DNA binding;nucleic acid binding;organic cyclic compound binding;RNA polymerase I…	cellular anatomical entity;chromatin;intracellular membrane-bounded organelle;intracellular organelle;membrane-bounded organelle;nucleoplasm;nucleus;organelle;protein-containing complex;protein-DNA complex		Elf-1_N;Ets	Nucleus		2	2	3	3.6	615;595;619	67.052	0.0065934	1.8412	2	NaN	NaN	NaN		NaN	NaN
69	A0A1B0GTN9;E9PKC0;E9PL74;A0A1B0GUM1;A0A1B0GUN0;H0YDE2;Q6IQ23-3;Q6IQ23;Q6IQ23-2	Pleckstrin homology domain-containing family A member 7	PLEKHA7	NaN	NaN	NaN								567930000		NaN	NaN	NaN	NaN	NaN	NaN	NaN	NaN	NaN	adherens junction maintenance;adherens junction organization;biological regulation;blood vessel diameter maintenance;cell adhesion;cell junction maintenance;cell junction organization;cell-cell adhesion;cell-cell adhesion mediated by cadherin;cell-cell junction maintenance;cell-cell junction organization;cellular component assembly;cellular component maintenance;cellular component organization;ce…	binding;delta-catenin binding;protein binding	adherens junction;anchoring junction;cell junction;cell-cell junction;cellular anatomical entity;centrosome;cytosol;extracellular exosome;extracellular membrane-bounded organelle;extracellular organelle;extracellular vesicle;membrane protein complex;membrane-bounded organelle;microtubule organizing center;nucleoplasm;organelle;pore complex;protein-containing complex;vesicle;zonula adherens		PH	Adherens junction;Cell junction;Centrosome;Cytoplasm;Cytoskeleton;Microtubule organizing center		2	2	9	2.3	1192;1271;152;519;527;753;696;1121;1122	135.31	0.0022624	2.0113	7	NaN	NaN	NaN		NaN	NaN
71	Q9UDY2-7;Q9UDY2;Q9UDY2-3;A0A1B0GTW1;A0A3B3ITE1;A0A3B3IRI3;A0A2R8YDH4;A0A3B3ISZ5;Q9UDY2-6;A0A3B3IS03;A0A3B3IT83;A0A3B3ISF1;A0A3B3IU51;Q9UDY2-2;Q9UDY2-4;Q9UDY2-5;A0A3B3IRV6	Tight junction protein ZO-2	TJP2	NaN	NaN	NaN								54810000		23.5515	23.5763	NaN	NaN	NaN	NaN	NaN	NaN	NaN	anatomical structure development;anatomical structure homeostasis;biological regulation;cell adhesion;cell development;cell junction organization;cell-cell adhesion;cell-cell junction organization;cellular component organization;cellular component organization or biogenesis;cellular developmental process;cellular localization;cellular macromolecule localization;cellular process;circulatory system…	binding;cadherin binding;catalytic activity;cell adhesion molecule binding;enzyme binding;guanylate kinase activity;kinase activity;kinase binding;molecular adaptor activity;nucleobase-containing compound kinase activity;nucleoside monophosphate kinase activity;phosphotransferase activity, phosphate group as acceptor;protein binding;protein domain specific binding;protein kinase binding;protein t…	adherens junction;anchoring junction;bicellular tight junction;cell junction;cell-cell contact zone;cell-cell junction;cellular anatomical entity;cytosol;intracellular membrane-bounded organelle;intracellular organelle;membrane;membrane-bounded organelle;nucleoplasm;nucleus;organelle;plasma membrane;tight junction	Tight junction;Vibrio cholerae infection	Guanylate_kin;PDZ;SH3_2	Adherens junction;Cell junction;Cell membrane;Nucleus;Tight junction	Peripheral membrane protein	8	8	17	9.2	1221;1190;1167;1249;1191;1128;1319;1099;1157;652;621;989;1047;1043;1020;993;851	137.34	0	27.251	15	NaN	NaN	NaN		NaN	NaN
74	A0A1B0GW87;M0QYK5;M0R2N4;Q01081-3;Q8WU68-3;Q8WU68-2;Q8WU68;Q01081-2;Q01081	Splicing factor U2AF 35 kDa subunit;Splicing factor U2AF 26 kDa subunit	U2AF1L4;U2AF1	NaN	NaN	NaN								3316900		NaN	NaN	NaN	NaN	NaN	NaN	NaN	NaN	NaN	cellular aromatic compound metabolic process;cellular metabolic process;cellular nitrogen compound metabolic process;cellular process;heterocycle metabolic process;macromolecule metabolic process;metabolic process;mRNA metabolic process;mRNA processing;mRNA splicing, via spliceosome;nitrogen compound metabolic process;nucleic acid metabolic process;nucleobase-containing compound metabolic process…	binding;cation binding;ion binding;metal ion binding;nucleic acid binding;organic cyclic compound binding;pre-mRNA 3'-splice site binding;pre-mRNA binding;protein binding;protein domain specific binding;RNA binding;RS domain binding	Cajal body;catalytic complex;catalytic step 2 spliceosome;cellular anatomical entity;cytoplasm;nuclear body;nuclear protein-containing complex;nuclear speck;nucleoplasm;protein-containing complex;ribonucleoprotein complex;spliceosomal complex;U2AF complex	Shigellosis;Spliceosome	RRM_1;zf-CCCH	Cytoplasm;Nucleus;Nucleus speckle		1	1	9	48.9	45;66;97;75;181;202;220;240;240	5.1949	0	3.6212	1	NaN	NaN	NaN		NaN	NaN
75	A0A1X7SBS1;A0A1W2PPS1;Q00839-2;Q00839;A0A1W2PP35;A0A1W2PRZ7;A0A1W2PQ74;A0A1W2PQL0;A0A1W2PP34;A0A1W2PPL4;A0A1W2PPH7;Q5RI18;A0A1W2PQD4;A0A1W2PP22	Heterogeneous nuclear ribonucleoprotein U	HNRNPU	NaN	NaN	NaN								404950000		NaN	26.004	NaN	NaN	25.969	25.6511	NaN	26.0517	25.7012	adaptive thermogenesis;anatomical structure development;axo-dendritic transport;biological regulation;cardiac cell development;cardiac muscle cell development;cell cycle;cell development;cell differentiation;cell division;cellular aromatic compound metabolic process;cellular component organization;cellular component organization or biogenesis;cellular developmental process;cellular localization;c…	actin binding;adenyl nucleotide binding;adenyl ribonucleotide binding;anion binding;ATP binding;basal RNA polymerase II transcription machinery binding;basal transcription machinery binding;binding;carbohydrate derivative binding;chromatin binding;chromatin DNA binding;cis-regulatory region sequence-specific DNA binding;cytoskeletal protein binding;DNA binding;double-stranded DNA binding;double-s…	catalytic complex;catalytic step 2 spliceosome;cell surface;cellular anatomical entity;centrosome;chromosome;CRD-mediated mRNA stability complex;cytoplasm;cytoplasmic region;cytoplasmic ribonucleoprotein granule;cytosol;dendrite cytoplasm;inactive sex chromosome;intracellular membrane-bounded organelle;intracellular non-membrane-bounded organelle;intracellular organelle;intracellular protein-cont…	Spliceosome	AAA_33;SAP;SPRY	Cell surface;Centromere;Centrosome;Chromosome;Cytoplasm;Cytoplasmic granule;Cytoskeleton;Kinetochore;Microtubule organizing center;Midbody;Nucleus;Nucleus matrix;Nucleus speckle;Spindle;Spindle pole		8	8	14	13.8	744;804;806;825;728;302;372;527;546;547;549;602;327;181	81.794	0	29.325	17	NaN	NaN	NaN		NaN	NaN
76	A0A286YEX5;C9JRZ6;F8WAR4;Q9NX63	MICOS complex subunit MIC19	CHCHD3	NaN	NaN	NaN								7640900		NaN	NaN	NaN	NaN	NaN	NaN	NaN	NaN	NaN	cellular component organization;cellular component organization or biogenesis;cellular process;cristae formation;inner mitochondrial membrane organization;membrane organization;mitochondrial fusion;mitochondrial membrane organization;mitochondrion organization;organelle fusion;organelle organization	binding;enzyme binding;molecular adaptor activity;phosphatase binding;protein binding	cellular anatomical entity;extracellular exosome;extracellular membrane-bounded organelle;extracellular organelle;extracellular vesicle;inner mitochondrial membrane protein complex;intracellular membrane-bounded organelle;intracellular organelle;membrane;membrane protein complex;membrane-bounded organelle;MIB complex;MICOS complex;mitochondrial crista junction;mitochondrial inner membrane;mitocho…		MIC19_MIC25	Cytoplasm;Mitochondrion;Mitochondrion inner membrane;Nucleus	Lipid-anchor	1	1	4	8.9	101;232;241;227	11.279	0.0024038	2.345	3	NaN	NaN	NaN		NaN	NaN
78	A0A2R8Y7M3;A0A2R8Y5S7;P35241-4;P26038;P35241;P15311;P35241-5	Radixin;Moesin;Ezrin	RDX;MSN;EZR	NaN	NaN	NaN								0		NaN	NaN	NaN	NaN	NaN	NaN	NaN	NaN	NaN	actin cytoskeleton organization;actin filament bundle assembly;actin filament bundle organization;actin filament capping;actin filament organization;actin filament-based process;anatomical structure development;anatomical structure morphogenesis;animal organ morphogenesis;apical protein localization;astral microtubule organization;barbed-end actin filament capping;biological regulation;carbohydra…	actin binding;actin filament binding;ATPase binding;binding;cadherin binding;cell adhesion molecule binding;cytoskeletal protein binding;disordered domain specific binding;double-stranded RNA binding;enzyme binding;identical protein binding;kinase binding;microtubule binding;nucleic acid binding;organic cyclic compound binding;protein binding;protein domain specific binding;protein kinase A bindi…	actin cytoskeleton;actin filament;actin-based cell projection;adherens junction;anchoring junction;apical part of cell;apical plasma membrane;basolateral plasma membrane;blood microparticle;brush border;cell junction;cell periphery;cell pole;cell projection;cell projection membrane;cell surface;cell tip;cell-cell junction;cell-substrate junction;cellular anatomical entity;ciliary basal body;cleav…	Gastric acid secretion;Leukocyte transendothelial migration;Measles;Pathogenic Escherichia coli infection;Regulation of actin cytoskeleton	ERM_C;ERM_helical;FERM_C;FERM_M;FERM_N	Apical cell membrane;Cell cortex;Cell membrane;Cell projection;Cleavage furrow;Cytoplasm;Cytoskeleton;Microvillus;Microvillus membrane;Ruffle membrane	Peripheral membrane protein	2	2	7	3.9	534;590;447;577;583;586;604	62.93	0.0023364	2.1777	2	NaN	NaN	NaN		NaN	NaN
79	A0A2R8Y611;O14617-3;O14617-4;O14617-2;O14617;O14617-5	AP-3 complex subunit delta-1	AP3D1	NaN	NaN	NaN								147350000		23.9056	NaN	25.018	NaN	NaN	NaN	NaN	NaN	NaN	anterograde axonal transport;anterograde synaptic vesicle transport;antigen processing and presentation;antigen processing and presentation of exogenous antigen;antigen processing and presentation of lipid antigen via MHC class Ib;antigen processing and presentation via MHC class Ib;antigen processing and presentation, exogenous lipid antigen via MHC class Ib;axo-dendritic transport;axonal transp…		AP-3 adaptor complex;AP-type membrane coat adaptor complex;axon cytoplasm;bounding membrane of organelle;cell junction;cellular anatomical entity;cytoplasm;cytoplasmic region;cytoplasmic vesicle;cytoplasmic vesicle membrane;early endosome;endosome;endosome membrane;glutamatergic synapse;Golgi apparatus;Golgi membrane;intracellular membrane-bounded organelle;intracellular organelle;intracellular v…	Lysosome	Adaptin_N;AP3D1	Cytoplasm;Golgi apparatus membrane	Peripheral membrane protein	4	4	6	5.9	945;984;1021;1112;1153;1215	106.19	0	35.419	11	NaN	NaN	NaN		NaN	NaN
81	A0A2R8Y7C0;P69905	Hemoglobin subunit alpha	HBA1	NaN	NaN	NaN								645750000		NaN	NaN	NaN	NaN	NaN	NaN	NaN	NaN	NaN	carbon dioxide transport;catabolic process;cellular catabolic process;cellular detoxification;cellular metabolic process;cellular oxidant detoxification;cellular process;detoxification;establishment of localization;gas transport;hydrogen peroxide catabolic process;hydrogen peroxide metabolic process;localization;metabolic process;nitric oxide transport;nitrogen compound transport;one-carbon compo…	binding;cation binding;heme binding;ion binding;iron ion binding;metal ion binding;molecular carrier activity;organic acid binding;organic cyclic compound binding;oxygen binding;oxygen carrier activity;small molecule binding;tetrapyrrole binding;transition metal ion binding	blood microparticle;cellular anatomical entity;cytosol;endocytic vesicle lumen;extracellular exosome;extracellular membrane-bounded organelle;extracellular organelle;extracellular region;extracellular space;extracellular vesicle;haptoglobin-hemoglobin complex;hemoglobin complex;intracellular organelle lumen;membrane;membrane-bounded organelle;membrane-enclosed lumen;organelle;organelle lumen;prot…	African trypanosomiasis;Malaria	Globin			2	1	2	17.9	134;142	13.842	0	7.2668	6	NaN	NaN	NaN		NaN	NaN
82	A0A2R8Y7L2;E7ET17;A0A804HKU2;A0A2R8YD50;A0A804HK65;E7EPL9;P51659-3;P51659;P51659-2;E7ER27;A0A2R8Y7W2;A0A804HIG8;A0A804HIR1	Peroxisomal multifunctional enzyme type 2;(3R)-hydroxyacyl-CoA dehydrogenase;Enoyl-CoA hydratase 2	HSD17B4	NaN	NaN	NaN								21175000		NaN	NaN	NaN	NaN	NaN	NaN	NaN	NaN	NaN	acyl-CoA metabolic process;amide metabolic process;anatomical structure development;androgen metabolic process;biological regulation;carbohydrate derivative metabolic process;carboxylic acid catabolic process;carboxylic acid metabolic process;catabolic process;cell development;cell differentiation;cellular aromatic compound metabolic process;cellular catabolic process;cellular developmental proce…	(3R)-hydroxyacyl-CoA dehydrogenase (NAD) activity;17-beta-hydroxysteroid dehydrogenase (NAD+) activity;3alpha,7alpha,12alpha-trihydroxy-5beta-cholest-24-enoyl-CoA hydratase activity;3-hydroxyacyl-CoA dehydratase activity;3-hydroxyacyl-CoA dehydrogenase activity;binding;carbon-oxygen lyase activity;catalytic activity;enoyl-CoA hydratase activity;estradiol 17-beta-dehydrogenase [NAD(P)] activity;hy…	bounding membrane of organelle;cellular anatomical entity;cytosol;intracellular membrane-bounded organelle;intracellular organelle;intracellular organelle lumen;membrane;membrane-bounded organelle;membrane-enclosed lumen;microbody;microbody lumen;microbody membrane;organelle;organelle lumen;organelle membrane;peroxisomal matrix;peroxisomal membrane;peroxisome	Peroxisome;Primary bile acid biosynthesis	adh_short;MaoC_dehydratas;SCP2	Peroxisome		4	4	13	10	589;599;621;711;712;713;718;736;761;500;105;158;484	63.722	0	13.579	4	NaN	NaN	NaN		NaN	NaN
85	Q13136;Q13136-2;A0A2R8Y7R9;E9PJZ7;B1APN9;O75335;E9PPF6;A0A8I5QJ45;A0A8J8YUZ5;O75145;O75145-2;F8VWR9;H0YDW2;H0YEF9;R4GN36;R4GNF1;E9PID5;M0QZB5;H0YD72;A0A3B3ITS2;H0YH95	Liprin-alpha-1	PPFIA1	NaN	NaN	NaN								76849000		NaN	NaN	NaN	NaN	NaN	NaN	NaN	NaN	NaN	biological regulation;cell adhesion;cell junction organization;cell-matrix adhesion;cell-substrate adhesion;cellular component organization;cellular component organization or biogenesis;cellular process;negative regulation of actin filament bundle assembly;negative regulation of biological process;negative regulation of cellular component organization;negative regulation of cellular process;negat…		anchoring junction;axon;cell junction;cell projection;cell-substrate junction;cellular anatomical entity;cytoplasm;cytosol;focal adhesion;membrane-bounded organelle;neuron projection;organelle;plasma membrane bounded cell projection;presynaptic active zone;protein-containing complex;Schaffer collateral - CA1 synapse;spine apparatus;synapse		SAM_1;SAM_2	Cytoplasm		8	5	21	10.1	1202;1185;1224;583;1186;1185;158;1210;1207;1194;1185;147;389;387;652;146;99;953;237;166;284	135.78	0	14.84	7	NaN	NaN	NaN		NaN	NaN
87	E7ETK0;A0A2R8Y849;A0A2R8YD14;P62847-2;P62847-3;P62847;P62847-4;A0A2R8Y8A0	40S ribosomal protein S24	RPS24	NaN	NaN	NaN								147730000		NaN	23.6328	24.0605	NaN	24.2019	24.0443	23.1488	NaN	24.682	amide biosynthetic process;amide metabolic process;biosynthetic process;cellular aromatic compound metabolic process;cellular biosynthetic process;cellular component biogenesis;cellular component organization or biogenesis;cellular metabolic process;cellular nitrogen compound biosynthetic process;cellular nitrogen compound metabolic process;cellular process;cytoplasmic translation;erythrocyte hom…	binding;nucleic acid binding;organic cyclic compound binding;protein binding;RNA binding;structural constituent of ribosome;structural molecule activity;translation initiation factor binding	cellular anatomical entity;cytoplasm;cytosol;cytosolic ribosome;cytosolic small ribosomal subunit;endoplasmic reticulum;intracellular membrane-bounded organelle;intracellular non-membrane-bounded organelle;intracellular organelle;membrane;membrane-bounded organelle;non-membrane-bounded organelle;nucleolus;nucleoplasm;nucleus;organelle;preribosome;protein-containing complex;ribonucleoprotein compl…	Ribosome	Ribosomal_S24e			3	3	8	19.1	131;131;165;130;132;133;289;90	15.197	0	4.5015	12	NaN	NaN	NaN		NaN	NaN
88	A0A2R8Y851;P62273;P62273-2;A0A2R8Y6P7;A0A087WTT6	40S ribosomal protein S29	RPS29	NaN	NaN	NaN								175290000		NaN	23.4419	NaN	NaN	NaN	25.2793	NaN	NaN	NaN	amide biosynthetic process;amide metabolic process;biosynthetic process;cellular biosynthetic process;cellular metabolic process;cellular nitrogen compound biosynthetic process;cellular nitrogen compound metabolic process;cellular process;cytoplasmic translation;macromolecule biosynthetic process;macromolecule metabolic process;metabolic process;nitrogen compound metabolic process;organic substan…	binding;cation binding;ion binding;metal ion binding;nucleic acid binding;organic cyclic compound binding;RNA binding;structural constituent of ribosome;structural molecule activity;transition metal ion binding;zinc ion binding	anchoring junction;cell junction;cell-substrate junction;cellular anatomical entity;cytoplasm;cytoplasmic side of endoplasmic reticulum membrane;cytoplasmic side of membrane;cytoplasmic side of rough endoplasmic reticulum membrane;cytosol;cytosolic small ribosomal subunit;extracellular exosome;extracellular membrane-bounded organelle;extracellular organelle;extracellular vesicle;focal adhesion;in…	Ribosome	Ribosomal_S14	Cytoplasm;Cytosol;Rough endoplasmic reticulum		2	2	5	19.5	87;56;67;48;53	10.256	0	11.024	6	NaN	NaN	NaN		NaN	NaN
90	A0A2R8YFC5;A0A2R8YHG5;Q9BZV2	Thiamine transporter 2	SLC19A3	NaN	NaN	NaN								0		NaN	NaN	NaN	NaN	NaN	NaN	NaN	NaN	NaN	aromatic compound biosynthetic process;azole transmembrane transport;biosynthetic process;cellular aromatic compound metabolic process;cellular biosynthetic process;cellular metabolic process;cellular nitrogen compound biosynthetic process;cellular nitrogen compound metabolic process;cellular process;establishment of localization;heterocycle biosynthetic process;heterocycle metabolic process;loca…	azole transmembrane transporter activity;organic cation transmembrane transporter activity;sulfur compound transmembrane transporter activity;thiamine transmembrane transporter activity;transmembrane transporter activity;transporter activity;vitamin transmembrane transporter activity	cellular anatomical entity;membrane;plasma membrane	Vitamin digestion and absorption	Folate_carrier	Membrane	Multi-pass membrane protein	1	1	3	3.5	286;508;496	31.839	0.0022573	1.9998	0	NaN	NaN	NaN		NaN	NaN
91	A0A2R8YFM9;A0A1B0GVL5;A0A590UJZ5;D6RH05;Q9ULG3	Uncharacterized protein KIAA1257	KIAA1257	NaN	NaN	NaN								0		NaN	NaN	NaN	NaN	NaN	NaN	NaN	NaN	NaN					DUF4550			2	2	5	1.8	1104;298;337;400;409	126.73	0.01002	1.6425	0	NaN	NaN	NaN		NaN	NaN
92	A0A2U3TZY2;Q9H078-3;Q9H078-2;Q9H078;H0YGM0;Q9H078-5;Q9H078-4;A0A2R8Y7E8;A0A2R8YDH5;A0A2R8Y6R5;A0A2R8Y602	Caseinolytic peptidase B protein homolog	CLPB	NaN	NaN	NaN								70323000		NaN	NaN	NaN	NaN	NaN	NaN	NaN	NaN	NaN	activation of immune response;activation of innate immune response;antiviral innate immune response;biological process involved in interspecies interaction between organisms;biological regulation;cell differentiation;cellular developmental process;cellular process;cellular response to heat;cellular response to stimulus;cellular response to stress;cytoplasmic pattern recognition receptor signaling…	adenyl nucleotide binding;adenyl ribonucleotide binding;anion binding;ATP binding;ATP hydrolysis activity;ATP-dependent activity;ATP-dependent protein disaggregase activity;binding;carbohydrate derivative binding;catalytic activity;heterocyclic compound binding;hydrolase activity;hydrolase activity, acting on acid anhydrides;hydrolase activity, acting on acid anhydrides, in phosphorus-containing …	cellular anatomical entity;cytoplasm;intracellular membrane-bounded organelle;intracellular organelle;intracellular organelle lumen;membrane-bounded organelle;membrane-enclosed lumen;mitochondrial intermembrane space;mitochondrion;organelle;organelle envelope lumen;organelle lumen		AAA_2;Ank_2;Ank_5;ClpB_D2-small	Mitochondrion		3	3	11	4.5	692;648;677;707;712;506;662;122;141;327;382	76.852	0.0026178	2.8382	8	NaN	NaN	NaN		NaN	NaN
93	A0A3B3IRT3;O60343-5;O60343-2;O60343-3;O60343	TBC1 domain family member 4	TBC1D4	NaN	NaN	NaN								0		NaN	NaN	NaN	NaN	NaN	NaN	NaN	NaN	NaN	biological regulation;cellular process;cellular response to chemical stimulus;cellular response to endogenous stimulus;cellular response to hormone stimulus;cellular response to insulin stimulus;cellular response to nitrogen compound;cellular response to organic substance;cellular response to organonitrogen compound;cellular response to oxygen-containing compound;cellular response to peptide;cell…	enzyme activator activity;enzyme regulator activity;GTPase activator activity;GTPase regulator activity;molecular function activator activity;molecular function regulator activity;nucleoside-triphosphatase regulator activity	cellular anatomical entity;cytosol;membrane-bounded organelle;organelle;vesicle		DUF3350;PID;RabGAP-TBC	Cytoplasm		1	1	5	1.3	1054;515;1235;1290;1298	119.93	0.0023753	2.3044	0	NaN	NaN	NaN		NaN	NaN
94	A0A3B3ITK5;P07360	Complement component C8 gamma chain	C8G	NaN	NaN	NaN								28191000		NaN	NaN	NaN	NaN	NaN	NaN	NaN	NaN	NaN	activation of immune response;biological process involved in interspecies interaction between organisms;biological regulation;cell killing;cellular process;complement activation;complement activation, alternative pathway;complement activation, classical pathway;defense response;defense response to other organism;disruption of anatomical structure in another organism;disruption of cell in another …	alcohol binding;binding;complement binding;isoprenoid binding;lipid binding;protein binding;protein-containing complex binding;retinoid binding;retinol binding;small molecule binding;vitamin binding	blood microparticle;cellular anatomical entity;extracellular exosome;extracellular membrane-bounded organelle;extracellular organelle;extracellular region;extracellular vesicle;membrane;membrane attack complex;membrane protein complex;membrane-bounded organelle;organelle;plasma membrane;plasma membrane protein complex;pore complex;protein-containing complex;vesicle	Amoebiasis;Complement and coagulation cascades;Prion diseases;Systemic lupus erythematosus	Lipocalin	Secreted		1	1	2	12.3	65;202	7	0.00998	1.6375	4	NaN	NaN	NaN		NaN	NaN
97	A0A494C0J7;Q08188	Protein-glutamine gamma-glutamyltransferase E;Protein-glutamine gamma-glutamyltransferase E 50 kDa catalytic chain;Protein-glutamine gamma-glutamyltransferase E 27 kDa non-catalytic chain	TGM3	NaN	NaN	NaN								22760000		NaN	NaN	NaN	NaN	NaN	NaN	NaN	NaN	NaN	anatomical structure morphogenesis;cell differentiation;cellular developmental process;cellular process;developmental process;epidermal cell differentiation;epithelial cell differentiation;hair cycle process;hair follicle morphogenesis;keratinization;keratinocyte differentiation;macromolecule metabolic process;macromolecule modification;metabolic process;molting cycle process;multicellular organi…	acyltransferase activity;aminoacyltransferase activity;binding;calcium ion binding;catalytic activity;catalytic activity, acting on a protein;cation binding;ion binding;metal ion binding;protein-glutamine gamma-glutamyltransferase activity;structural molecule activity;transferase activity	cellular anatomical entity;cytoplasm;extracellular exosome;extracellular membrane-bounded organelle;extracellular organelle;extracellular vesicle;extrinsic component of cytoplasmic side of plasma membrane;extrinsic component of membrane;extrinsic component of plasma membrane;membrane-bounded organelle;organelle;protein-containing complex;vesicle		Transglut_C;Transglut_core;Transglut_N	Cytoplasm		1	1	2	1.4	712;693	78.856	0	4.5558	11	NaN	NaN	NaN		NaN	NaN
98	A0A8I5KVB5;A0A494C1K3;P78347-2;P78347-4;P78347-3;P78347;C9J6M0;A0A494C0Q7;P78347-5	General transcription factor II-I	GTF2I	NaN	NaN	NaN								78498000		NaN	NaN	NaN	NaN	NaN	NaN	NaN	NaN	NaN	aromatic compound biosynthetic process;biological regulation;biosynthetic process;cellular aromatic compound metabolic process;cellular biosynthetic process;cellular metabolic process;cellular nitrogen compound biosynthetic process;cellular nitrogen compound metabolic process;cellular process;DNA-templated transcription;heterocycle biosynthetic process;heterocycle metabolic process;macromolecule …	binding;DNA binding;DNA-binding transcription activator activity;DNA-binding transcription activator activity, RNA polymerase II-specific;DNA-binding transcription factor activity;DNA-binding transcription factor activity, RNA polymerase II-specific;DNA-binding transcription factor binding;nucleic acid binding;organic cyclic compound binding;protein binding;RNA polymerase II-specific DNA-binding …	cellular anatomical entity;cytoplasm;intracellular membrane-bounded organelle;intracellular organelle;membrane;membrane-bounded organelle;nucleoplasm;nucleus;organelle	Basal transcription factors	CENP-B_N;GTF2I;HTH_Tnp_Tc5	Cytoplasm;Nucleus		2	2	9	1.3	1118;1159;957;977;978;998;106;192;274	126.6	0.0024331	2.3814	4	NaN	NaN	NaN		NaN	NaN
101	A0A590UJK4;A0A590UK01;A0A590UJP7;A0A590UK80;Q13247-3;Q13247;B4DJK0;B4DUA4;A0A0D9SEM4;Q13243-3;Q13243;Q08170	Serine/arginine-rich splicing factor 6	SRSF6	NaN	NaN	NaN								139140000		NaN	NaN	NaN	NaN	NaN	NaN	NaN	NaN	NaN	alternative mRNA splicing, via spliceosome;biological regulation;cellular aromatic compound metabolic process;cellular component assembly;cellular component organization;cellular component organization or biogenesis;cellular metabolic process;cellular nitrogen compound metabolic process;cellular process;heterocycle metabolic process;macromolecule metabolic process;metabolic process;mRNA metabolic…	binding;cation binding;ion binding;metal ion binding;nucleic acid binding;organic cyclic compound binding;pre-mRNA binding;RNA binding;transition metal ion binding;zinc ion binding	cellular anatomical entity;intracellular membrane-bounded organelle;intracellular organelle;membrane-bounded organelle;nuclear body;nuclear speck;nucleoplasm;nucleus;organelle	Spliceosome	MBT;RRM_1;zf-C2HC	Nucleus;Nucleus speckle		3	3	12	14.2	226;273;276;1090;335;344;124;138;378;269;272;494	26.306	0	3.7232	9	NaN	NaN	NaN		NaN	NaN
108	A0A6Q8PFE7;A0A6Q8PF43;A0A6Q8PHJ6;A0A6Q8PHA6;A0A6Q8PH65;A0A6Q8PGY2;A0A6Q8PFK8;A0A6Q8PGK1;P04792	Heat shock protein beta-1	HSPB1	NaN	NaN	NaN								2138900		NaN	NaN	NaN	NaN	NaN	NaN	NaN	NaN	NaN	anatomical structure homeostasis;anterograde axonal protein transport;anterograde axonal transport;axo-dendritic protein transport;axo-dendritic transport;axonal transport;biological process involved in interspecies interaction between organisms;biological regulation;cell adhesion;cell surface receptor signaling pathway;cell-cell adhesion;cellular localization;cellular macromolecule localization;…	binding;DNA-binding transcription factor binding;enzyme binding;enzyme inhibitor activity;enzyme regulator activity;identical protein binding;kinase binding;kinase inhibitor activity;kinase regulator activity;molecular function inhibitor activity;molecular function regulator activity;nucleic acid binding;organic cyclic compound binding;protein binding;protein dimerization activity;protein folding…	anchoring junction;axon cytoplasm;catalytic complex;cell junction;cell-substrate junction;cellular anatomical entity;cornified envelope;cytoplasm;cytoplasmic region;cytoskeleton;cytosol;endopeptidase complex;extracellular exosome;extracellular membrane-bounded organelle;extracellular organelle;extracellular space;extracellular vesicle;focal adhesion;intracellular membrane-bounded organelle;intrac…	Amoebiasis;MAPK signaling pathway;VEGF signaling pathway	HSP20	Cytoplasm;Cytoskeleton;Nucleus;Spindle		2	2	9	21.3	122;141;143;157;162;174;198;215;205	13.827	0	5.2685	3	NaN	NaN	NaN		NaN	NaN
112	F6UXX1;A0A7I2V5Q6;B7Z645;A0A7I2V2F2;A0A7I2V346;A0A7I2V309;A0A7I2V4Z0;A0A7I2YQN2;O60506-5;O60506-4;O60506-3;O60506-2;O60506	Heterogeneous nuclear ribonucleoprotein Q	SYNCRIP	NaN	NaN	NaN								19332000		NaN	NaN	NaN	NaN	NaN	NaN	NaN	NaN	NaN	biological regulation;cell differentiation;cellular aromatic compound metabolic process;cellular developmental process;cellular metabolic process;cellular nitrogen compound metabolic process;cellular process;cellular response to chemical stimulus;cellular response to cytokine stimulus;cellular response to organic substance;cellular response to stimulus;cellular response to type II interferon;CRD-…	binding;mRNA 5'-UTR binding;mRNA binding;nucleic acid binding;organic cyclic compound binding;RNA binding	catalytic complex;catalytic step 2 spliceosome;cellular anatomical entity;CRD-mediated mRNA stability complex;cytosol;endoplasmic reticulum;GAIT complex;histone pre-mRNA 3'end processing complex;intracellular membrane-bounded organelle;intracellular organelle;intracellular protein-containing complex;mCRD-mediated mRNA stability complex;membrane;membrane-bounded organelle;mRNA editing complex;nucl…		hnRNP_Q_AcD;RRM_1	Cytoplasm;Endoplasmic reticulum;Microsome;Nucleoplasm;Nucleus		1	1	13	7	185;337;464;490;524;525;545;561;410;527;562;588;623	20.256	0	46.121	4	NaN	NaN	NaN		NaN	NaN
115	A0A7I2V547;A0A7I2V382;A0A7I2V3Z6;A0A7I2V647;A0A7I2V3E2;A0A7I2V3P9;A0A7I2YQD9;Q9UN86-2;Q9UN86	Ras GTPase-activating protein-binding protein 2	G3BP2	NaN	NaN	NaN								0		NaN	NaN	NaN	NaN	NaN	NaN	NaN	NaN	NaN	biological process involved in interspecies interaction between organisms;biological regulation;cellular component assembly;cellular component organization;cellular component organization or biogenesis;cellular process;cytoplasmic sequestering of NF-kappaB;cytoplasmic sequestering of protein;cytoplasmic sequestering of transcription factor;defense response;defense response to other organism;estab…	binding;molecular adaptor activity;molecular condensate scaffold activity;mRNA binding;nucleic acid binding;organic cyclic compound binding;protein-macromolecule adaptor activity;RNA binding;signaling adaptor activity;signaling receptor complex adaptor activity	cellular anatomical entity;cytoplasm;cytoplasmic ribonucleoprotein granule;cytoplasmic stress granule;cytosol;intracellular non-membrane-bounded organelle;intracellular organelle;non-membrane-bounded organelle;organelle;protein-containing complex;ribonucleoprotein complex;ribonucleoprotein granule;supramolecular complex		NTF2;RRM_1	Cytoplasm;Stress granule		1	1	9	20.6	63;74;85;355;381;388;424;449;482	7.4854	0.002331	2.1738	2	NaN	NaN	NaN		NaN	NaN
116	A0A7I2V3P8;P0DTE2			NaN	NaN	NaN								15452000		NaN	NaN	NaN	NaN	NaN	NaN	NaN	NaN	NaN	adaptive immune response;adaptive immune response based on somatic recombination of immune receptors built from immunoglobulin superfamily domains;B cell mediated immunity;immune effector process;immune response;immune system process;immunoglobulin mediated immune response;leukocyte mediated immunity;lymphocyte mediated immunity;response to stimulus	antigen binding;binding	cellular anatomical entity;extracellular region;immunoglobulin complex;membrane;plasma membrane;protein-containing complex					1	1	2	9.8	102;115	11.438	0	11.248	4	NaN	NaN	NaN		NaN	NaN
118	B1APP6;A0A7I2V3Z0;Q01813-2;Q01813	ATP-dependent 6-phosphofructokinase, platelet type	PFKP	NaN	NaN	NaN								0		NaN	NaN	NaN	NaN	NaN	NaN	NaN	NaN	NaN	ADP catabolic process;ADP metabolic process;aromatic compound catabolic process;ATP metabolic process;canonical glycolysis;carbohydrate catabolic process;carbohydrate derivative catabolic process;carbohydrate derivative metabolic process;carbohydrate metabolic process;carboxylic acid metabolic process;catabolic process;cellular aromatic compound metabolic process;cellular catabolic process;cellul…	6-phosphofructokinase activity;adenyl nucleotide binding;adenyl ribonucleotide binding;AMP binding;anion binding;ATP binding;binding;cadherin binding;carbohydrate binding;carbohydrate derivative binding;carbohydrate kinase activity;catalytic activity;cation binding;cell adhesion molecule binding;fructose-6-phosphate binding;heterocyclic compound binding;identical protein binding;ion binding;kinas…	6-phosphofructokinase complex;catalytic complex;cellular anatomical entity;cytoplasm;cytosol;extracellular exosome;extracellular membrane-bounded organelle;extracellular organelle;extracellular vesicle;intracellular membrane-bounded organelle;intracellular organelle;membrane;membrane-bounded organelle;nucleus;organelle;protein-containing complex;transferase complex;transferase complex, transferri…	Fructose and mannose metabolism;Galactose metabolism;Glycolysis / Gluconeogenesis;Methane metabolism;Pentose phosphate pathway	PFK	Cytoplasm		2	2	4	3.3	568;746;776;784	62.585	0	3.5046	2	NaN	NaN	NaN		NaN	NaN
120	E7ETD8;F8VR82;F8VYE8;F8W0W8;A0A7I2V4F7;P62136-3;P36873;P62140;P62136;P36873-2;P62136-2;H0Y3Y6;C9JP48;A0A087WYY5;E9PMD7	Serine/threonine-protein phosphatase;Serine/threonine-protein phosphatase PP1-alpha catalytic subunit;Serine/threonine-protein phosphatase PP1-gamma catalytic subunit;Serine/threonine-protein phosphatase PP1-beta catalytic subunit	PPP1CB;PPP1CC;PPP1CA	NaN	NaN	NaN								45567000		23.2517	NaN	22.8725	NaN	NaN	22.9594	NaN	22.4695	22.3437	anatomical structure development;anatomical structure morphogenesis;animal organ development;beta-catenin destruction complex disassembly;biological regulation;blastocyst development;branching morphogenesis of an epithelial tube;carbohydrate metabolic process;cell cycle;cell differentiation;cell division;cellular component disassembly;cellular component organization;cellular component organizatio…	binding;cadherin binding;cadherin binding involved in cell-cell adhesion;catalytic activity;catalytic activity, acting on a protein;cation binding;cell adhesion mediator activity;cell adhesion molecule binding;cell-cell adhesion mediator activity;enzyme binding;hydrolase activity;hydrolase activity, acting on ester bonds;ion binding;kinase binding;lamin binding;metal ion binding;myosin phosphatas…	adherens junction;anchoring junction;bounding membrane of organelle;catalytic complex;cell junction;cell projection;cell-cell junction;cell-substrate junction;cellular anatomical entity;cleavage furrow;cytoplasm;cytoskeleton;cytosol;dendritic spine;extracellular exosome;extracellular membrane-bounded organelle;extracellular organelle;extracellular vesicle;focal adhesion;glutamatergic synapse;glyc…	Focal adhesion;Insulin signaling pathway;Long-term potentiation;Meiosis - yeast;Oocyte meiosis;Regulation of actin cytoskeleton;Vascular smooth muscle contraction	Metallophos;STPPase_N	Centromere;Chromosome;Cleavage furrow;Cytoplasm;Kinetochore;Midbody;Mitochondrion;Nucleolus;Nucleoplasm;Nucleus;Nucleus speckle		2	2	15	16.6	169;270;304;332;335;286;323;327;330;337;341;82;138;140;295	19.588	0	18.61	12	NaN	NaN	NaN		NaN	NaN
121	A0A7I2V4J2;A0A7I2V5Y7;A0A7I2V535;Q15233-2;Q15233;A0A7I2V4N2;A0A7I2V464;A0A7I2V4K9;A0A7P0MRW0;C9IZL7;H7C367;C9JYS8	Non-POU domain-containing octamer-binding protein	NONO	NaN	NaN	NaN								52056000		NaN	24.2294	NaN	NaN	NaN	NaN	NaN	NaN	NaN	activation of immune response;activation of innate immune response;biological process involved in interspecies interaction between organisms;biological regulation;cell communication;cellular aromatic compound metabolic process;cellular metabolic process;cellular nitrogen compound metabolic process;cellular process;cellular response to angiotensin;cellular response to chemical stimulus;cellular re…	binding;chromatin binding;DNA binding;identical protein binding;lncRNA binding;nucleic acid binding;organic cyclic compound binding;protein binding;protein-containing complex binding;RNA binding	cellular anatomical entity;chromosome;fibrillar center;intracellular membrane-bounded organelle;intracellular non-membrane-bounded organelle;intracellular organelle;membrane;membrane-bounded organelle;non-membrane-bounded organelle;nuclear body;nuclear matrix;nuclear protein-containing complex;nuclear speck;nucleoplasm;nucleus;organelle;paraspeckles;protein-containing complex;RNA polymerase II tr…		NOPS;RRM_1	Nucleolus;Nucleus;Nucleus speckle		4	3	12	9.8	468;476;501;382;471;360;360;411;515;207;234;247	53.818	0	5.1535	7	NaN	NaN	NaN		NaN	NaN
122	A0A7P0T8A3;C9JUP7;A0A7P0TAW3;A0A7I2V540;P55072;A0A7P0Z4C6;A0A7P0TAQ1;A0A7P0T8Q5;A0A7P0TAY0;A0A7I2V2Y2	Transitional endoplasmic reticulum ATPase	VCP	NaN	NaN	NaN								10711000		NaN	NaN	NaN	NaN	NaN	NaN	NaN	NaN	NaN	activation of cysteine-type endopeptidase activity involved in apoptotic process;aggresome assembly;aromatic compound biosynthetic process;aromatic compound catabolic process;ATP metabolic process;autophagosome maturation;autophagy;biological regulation;biosynthetic process;carbohydrate derivative metabolic process;catabolic process;cell cycle process;cellular aromatic compound metabolic process;…	adenyl nucleotide binding;adenyl ribonucleotide binding;ADP binding;anion binding;ATP binding;ATP hydrolysis activity;BAT3 complex binding;binding;carbohydrate derivative binding;catalytic activity;deubiquitinase activator activity;enzyme activator activity;enzyme binding;enzyme regulator activity;heterocyclic compound binding;hydrolase activity;hydrolase activity, acting on acid anhydrides;hydro…	ATPase complex;azurophil granule lumen;catalytic complex;cell junction;cellular anatomical entity;cytoplasm;cytoplasmic ribonucleoprotein granule;cytoplasmic stress granule;cytoplasmic vesicle lumen;cytosol;Derlin-1 retrotranslocation complex;endopeptidase complex;endoplasmic reticulum;endoplasmic reticulum membrane;endoplasmic reticulum protein-containing complex;extracellular exosome;extracellu…	Protein processing in endoplasmic reticulum	AAA;AAA_lid_3;CDC48_2;CDC48_N;Vps4_C	Cytoplasm;Cytosol;Endoplasmic reticulum;Nucleus;Stress granule		3	3	10	5.1	760;761;772;804;806;694;733;754;237;458	84.383	0	18.929	8	NaN	NaN	NaN		NaN	NaN
124	A0A7I2V5J5;F8WE65;C9J5S7;P62937;E5RIZ5;A0A7P0S768	Peptidyl-prolyl cis-trans isomerase;Peptidyl-prolyl cis-trans isomerase A;Peptidyl-prolyl cis-trans isomerase A, N-terminally processed	PPIA	NaN	NaN	NaN								71684000		NaN	24.8175	NaN	NaN	NaN	NaN	NaN	NaN	NaN	activation of protein kinase activity;activation of protein kinase B activity;apoptotic process;biological process involved in interaction with host;biological process involved in interspecies interaction between organisms;biological process involved in symbiotic interaction;biological regulation;cell activation;cell adhesion;cell adhesion molecule production;cell chemotaxis;cell death;cell migra…	amide binding;anion binding;binding;carbohydrate derivative binding;carboxylic acid binding;catalytic activity;catalytic activity, acting on a protein;cell adhesion molecule binding;cis-trans isomerase activity;cyclosporin A binding;glycosaminoglycan binding;heparan sulfate binding;integrin binding;ion binding;isomerase activity;nucleic acid binding;organic acid binding;organic cyclic compound bi…	anchoring junction;cell junction;cell-substrate junction;cellular anatomical entity;cytoplasm;cytoplasmic vesicle lumen;cytosol;extracellular exosome;extracellular membrane-bounded organelle;extracellular organelle;extracellular region;extracellular space;extracellular vesicle;ficolin-1-rich granule lumen;focal adhesion;intracellular membrane-bounded organelle;intracellular organelle;intracellula…		Pro_isomerase	Cytoplasm;Secreted		2	2	6	85.7	35;120;121;165;58;61	3.8544	0	15.713	12	NaN	NaN	NaN		NaN	NaN
125	A0A7I2V5N4;A0A087WV01	Elongation factor 1-alpha	EEF1A1	NaN	NaN	NaN								0		NaN	NaN	NaN	NaN	NaN	NaN	NaN	NaN	NaN		anion binding;binding;carbohydrate derivative binding;catalytic activity;GTP binding;GTPase activity;guanyl nucleotide binding;guanyl ribonucleotide binding;heterocyclic compound binding;hydrolase activity;hydrolase activity, acting on acid anhydrides;hydrolase activity, acting on acid anhydrides, in phosphorus-containing anhydrides;ion binding;nucleic acid binding;nucleoside phosphate binding;nu…			GTP_EFTU;GTP_EFTU_D2;GTP_EFTU_D3			16	1	2	46.7	433;426	47.266	0.0064935	1.8143	0	NaN	NaN	NaN		NaN	NaN
130	D6RFL1;D6RAU8;A0A7P0TAE9;A0A7P0T840;A0A7P0T937;A0A7P0TB65;A0A7P0T8G1;A0A7P0T9L0;D6RGY2;A0A7P0Z484;A0A7P0Z4D6;A0A7P0TAR9;A0A7P0Z4H2;A0A7P0TAN9;A0A7P0T8N1;P27824-3;P27824;P27824-2	Calnexin	CANX	NaN	NaN	NaN								58713000		NaN	NaN	NaN	NaN	NaN	NaN	NaN	NaN	NaN	catabolic process;cellular localization;cellular macromolecule localization;cellular process;cellular response to stimulus;cellular response to stress;clathrin-dependent endocytosis;endocytosis;ERAD pathway;establishment of localization;establishment of localization in cell;establishment of protein localization;establishment of protein localization to extracellular region;export from cell;import …	binding;calcium ion binding;carbohydrate binding;cation binding;ion binding;metal ion binding;nucleic acid binding;organic cyclic compound binding;protein binding;RNA binding;unfolded protein binding	cellular anatomical entity;cytoplasmic vesicle;endoplasmic reticulum;endoplasmic reticulum lumen;endoplasmic reticulum membrane;endoplasmic reticulum quality control compartment;extracellular exosome;extracellular membrane-bounded organelle;extracellular organelle;extracellular vesicle;intracellular membrane-bounded organelle;intracellular organelle;intracellular organelle lumen;intracellular ves…	Antigen processing and presentation;Phagosome;Protein processing in endoplasmic reticulum	Calreticulin	Endoplasmic reticulum;Endoplasmic reticulum membrane;Melanosome	Single-pass type I membrane protein	1	1	18	6.9	131;134;626;600;591;590;550;550;528;520;471;425;244;210;198;484;592;627	15.16	0.0026596	2.9342	2	NaN	NaN	NaN		NaN	NaN
133	A0A7P0Z4G4;A0A7P0TAG1;A0A7P0T997;A0A7P0TAX2;A0A7P0TBE2;P10515;A0A7P0TA47;H0YDD4;E9PEJ4;A0A7P0TBK2;A0A7P0Z423;A0A7P0T9N8;A0A7P0Z459	Dihydrolipoyllysine-residue acetyltransferase component of pyruvate dehydrogenase complex, mitochondrial;Acetyltransferase component of pyruvate dehydrogenase complex	DLAT	NaN	NaN	NaN								444980000		25.6735	24.9561	NaN	25.978	25.4788	NaN	NaN	NaN	NaN	acetyl-CoA biosynthetic process;acetyl-CoA biosynthetic process from pyruvate;acetyl-CoA metabolic process;acyl-CoA biosynthetic process;acyl-CoA metabolic process;amide biosynthetic process;amide metabolic process;aromatic compound biosynthetic process;biosynthetic process;carbohydrate derivative biosynthetic process;carbohydrate derivative metabolic process;carbohydrate metabolic process;carbox…	acetyltransferase activity;acyltransferase activity;acyltransferase activity, transferring groups other than amino-acyl groups;binding;catalytic activity;catalytic activity, acting on a protein;dihydrolipoyllysine-residue acetyltransferase activity;identical protein binding;protein binding;S-acetyltransferase activity;S-acyltransferase activity;transferase activity	catalytic complex;cellular anatomical entity;intracellular membrane-bounded organelle;intracellular organelle;intracellular organelle lumen;membrane-bounded organelle;membrane-enclosed lumen;mitochondrial matrix;mitochondrial protein-containing complex;mitochondrial pyruvate dehydrogenase complex;mitochondrion;organelle;organelle lumen;oxidoreductase complex;protein-containing complex;pyruvate de…	Citrate cycle (TCA cycle);Glycolysis / Gluconeogenesis;Pyruvate metabolism	2-oxoacid_dh;Biotin_lipoyl;E3_binding	Mitochondrion matrix		9	9	13	19.8	562;611;636;640;645;647;446;520;542;554;225;243;294	59.873	0	58.191	32	NaN	NaN	NaN		NaN	NaN
136	A0A7P0Z4A9;Q9BYX4	Interferon-induced helicase C domain-containing protein 1	IFIH1	NaN	NaN	NaN								0		NaN	NaN	NaN	NaN	NaN	NaN	NaN	NaN	NaN	activation of immune response;activation of innate immune response;antiviral innate immune response;biological process involved in interspecies interaction between organisms;biological regulation;cell surface receptor signaling pathway;cellular component assembly;cellular component organization;cellular component organization or biogenesis;cellular process;cellular response to chemical stimulus;c…	adenyl nucleotide binding;adenyl ribonucleotide binding;anion binding;ATP binding;ATP hydrolysis activity;ATP-dependent activity;ATP-dependent activity, acting on RNA;binding;carbohydrate derivative binding;catalytic activity;catalytic activity, acting on a nucleic acid;catalytic activity, acting on RNA;cation binding;DNA binding;double-stranded RNA binding;helicase activity;heterocyclic compound…	cellular anatomical entity;cytoplasm;cytosol;intracellular membrane-bounded organelle;intracellular organelle;membrane-bounded organelle;mitochondrion;nucleus;organelle	Measles;RIG-I-like receptor signaling pathway	CARD_2;Helicase_C;ResIII;RIG-I_C;RIG-I_C-RD	Cytoplasm;Nucleus		1	1	2	1.5	921;1025	104.96	0.006424	1.7836	0	NaN	NaN	NaN		NaN	NaN
137	A0A7P0Z4L8;Q5FVE4-3;Q5FVE4-2;Q5FVE4;K7EKE4;Q5FVE4-4	Long-chain-fatty-acid--CoA ligase ACSBG2	ACSBG2	NaN	NaN	NaN								0		NaN	NaN	NaN	NaN	NaN	NaN	NaN	NaN	NaN	acyl-CoA biosynthetic process;acyl-CoA metabolic process;amide biosynthetic process;amide metabolic process;aromatic compound biosynthetic process;biosynthetic process;carbohydrate derivative biosynthetic process;carbohydrate derivative metabolic process;carboxylic acid biosynthetic process;carboxylic acid metabolic process;cell differentiation;cellular aromatic compound metabolic process;cellula…	acid-thiol ligase activity;acyl-CoA hydrolase activity;adenyl nucleotide binding;adenyl ribonucleotide binding;anion binding;arachidonate-CoA ligase activity;ATP binding;ATP-dependent activity;binding;carbohydrate derivative binding;catalytic activity;CoA hydrolase activity;CoA-ligase activity;fatty acid ligase activity;heterocyclic compound binding;hydrolase activity;hydrolase activity, acting o…	cellular anatomical entity;cytoplasm;cytosol;intracellular membrane-bounded organelle;intracellular organelle;membrane;membrane-bounded organelle;mitochondrion;organelle	Adipocytokine signaling pathway;Fatty acid metabolism;Peroxisome;PPAR signaling pathway	AMP-binding	Cytoplasm;Membrane	Peripheral membrane protein	2	2	6	4.9	638;479;616;666;117;466	71.239	0	5.2385	0	NaN	NaN	NaN		NaN	NaN
138	P42704;A0A804HHY9;A0A804HKI2;A0A804HIN4;A0A804HLG8;A0A804HK30;A0A804HL40;A0A804HKR3;A0A804HIG4;A0A804HJZ1;A0A804HKJ0;A0A804HI14;A0A804HI40;A0A804HIQ7;A0A804HJH8;B8ZZ38;C9JCA9;A0A804HK02;A0A804HIV5;A0A0C4DG06;A0A804HJI0;A0A804HKX0;A0A804HKR5;A0A804HKK7;A0A804HJA1;A0A804HKX6	Leucine-rich PPR motif-containing protein, mitochondrial	LRPPRC	NaN	NaN	NaN								125490000		NaN	NaN	NaN	NaN	NaN	24.2921	NaN	24.3865	24.7003	aromatic compound catabolic process;biological regulation;catabolic process;cellular aromatic compound metabolic process;cellular catabolic process;cellular localization;cellular metabolic process;cellular nitrogen compound catabolic process;cellular nitrogen compound metabolic process;cellular process;cytoskeleton-dependent intracellular transport;establishment of localization;establishment of l…	beta-tubulin binding;binding;cytoskeletal protein binding;DNA binding;enzyme binding;microtubule binding;mRNA 3'-UTR binding;mRNA binding;nucleic acid binding;organic cyclic compound binding;protein binding;RNA binding;single-stranded DNA binding;tubulin binding;ubiquitin protein ligase binding;ubiquitin-like protein ligase binding	bounding membrane of organelle;cellular anatomical entity;chromosome;condensed chromosome;condensed nuclear chromosome;cytoskeleton;intracellular membrane-bounded organelle;intracellular non-membrane-bounded organelle;intracellular organelle;membrane;membrane-bounded organelle;microtubule;mitochondrial nucleoid;mitochondrion;non-membrane-bounded organelle;nuclear chromosome;nuclear inner membrane…		PPR;PPR_3;PPR_long	Mitochondrion;Nucleoplasm;Nucleus;Nucleus inner membrane;Nucleus outer membrane		8	8	26	8.7	1394;1285;1430;1404;1400;1395;1393;1379;1369;1363;1391;1366;1356;1277;913;841;837;795;739;531;776;430;422;266;281;141	157.9	0	13.805	11	NaN	NaN	NaN		NaN	NaN
141	A0A804HJ99;I3L4D2;I3L3H4;I3L131;I3L163;I3L439;A0A804HJU6		TBCD	NaN	NaN	NaN								0		NaN	NaN	NaN	NaN	NaN	NaN	NaN	NaN	NaN	cellular component assembly;cellular component organization;cellular component organization or biogenesis;cellular process;post-chaperonin tubulin folding pathway;protein folding;protein-containing complex assembly;protein-containing complex organization;tubulin complex assembly	beta-tubulin binding;binding;cytoskeletal protein binding;enzyme activator activity;enzyme regulator activity;GTPase activator activity;GTPase regulator activity;molecular function activator activity;molecular function regulator activity;nucleoside-triphosphatase regulator activity;protein binding;tubulin binding			TFCD_C			1	1	7	18.3	93;109;134;141;244;256;630	10.343	0	8.218	0	NaN	NaN	NaN		NaN	NaN
144	H0Y2V1;F8W9U4;A0A804HKE7;E7EVA0;P27816-4;P27816-2;P27816-6;P27816;H7C4C5;P27816-5;B5MEG9	Microtubule-associated protein;Microtubule-associated protein 4	MAP4	NaN	NaN	NaN								97132000		NaN	22.9381	NaN	NaN	24.197	23.1414	NaN	NaN	NaN	biological regulation;cell cycle process;cell division;cell projection organization;cellular component assembly;cellular component disassembly;cellular component organization;cellular component organization or biogenesis;cellular process;cilium disassembly;cilium organization;cytoskeleton organization;establishment of localization;establishment of localization in cell;establishment of organelle l…	binding;cytoskeletal protein binding;microtubule binding;microtubule stabilizing activity;nucleic acid binding;organic cyclic compound binding;protein binding;protein-containing complex stabilizing activity;RNA binding;structural molecule activity;tubulin binding	axon;axoneme;cell projection;cellular anatomical entity;cytoplasm;cytoskeleton;cytosol;intracellular non-membrane-bounded organelle;intracellular organelle;membrane;microtubule;microtubule associated complex;microtubule cytoskeleton;microtubule organizing center;mitotic spindle;neuron projection;non-membrane-bounded organelle;organelle;plasma membrane;plasma membrane bounded cell projection;polym…		Tubulin-binding	Cytoplasm;Cytoskeleton		5	5	11	13.6	463;828;2296;2297;872;979;1135;1152;493;809;760	48.646	0	12.214	13	NaN	NaN	NaN		NaN	NaN
146	A0A8C8L3F5;Q9ULC5-4;Q9ULC5;Q9ULC5-3;A0A8C8KCK5	Long-chain-fatty-acid--CoA ligase 5	ACSL5	NaN	NaN	NaN								70026000		NaN	NaN	NaN	NaN	NaN	NaN	NaN	NaN	NaN	acyl-CoA biosynthetic process;acyl-CoA metabolic process;amide biosynthetic process;amide metabolic process;aromatic compound biosynthetic process;biological regulation;biosynthetic process;carbohydrate derivative biosynthetic process;carbohydrate derivative metabolic process;carboxylic acid metabolic process;cellular aromatic compound metabolic process;cellular biosynthetic process;cellular lipi…	acid-thiol ligase activity;adenyl nucleotide binding;adenyl ribonucleotide binding;anion binding;arachidonate-CoA ligase activity;ATP binding;ATP-dependent activity;binding;carbohydrate derivative binding;catalytic activity;CoA-ligase activity;fatty acid ligase activity;heterocyclic compound binding;ion binding;ligase activity;ligase activity, forming carbon-sulfur bonds;long-chain fatty acid-CoA…	bounding membrane of organelle;cellular anatomical entity;endoplasmic reticulum;endoplasmic reticulum membrane;intracellular membrane-bounded organelle;intracellular non-membrane-bounded organelle;intracellular organelle;membrane;membrane-bounded organelle;mitochondrial membrane;mitochondrial outer membrane;mitochondrion;non-membrane-bounded organelle;nucleolus;nucleoplasm;organelle;organelle mem…	Adipocytokine signaling pathway;Fatty acid metabolism;Peroxisome;PPAR signaling pathway	AMP-binding	Endoplasmic reticulum;Endoplasmic reticulum membrane;Mitochondrion;Mitochondrion outer membrane	Single-pass type III membrane protein	3	3	5	9.7	715;659;683;739;697	79.549	0	61.22	11	NaN	NaN	NaN		NaN	NaN
147	E9PLU0;E9PRI6;A0A8C8MSB2;O00330-3;O00330	Pyruvate dehydrogenase protein X component, mitochondrial	PDHX	NaN	NaN	NaN								86888000		NaN	NaN	NaN	NaN	NaN	NaN	NaN	NaN	NaN	acetyl-CoA biosynthetic process;acetyl-CoA biosynthetic process from pyruvate;acetyl-CoA metabolic process;acyl-CoA biosynthetic process;acyl-CoA metabolic process;amide biosynthetic process;amide metabolic process;aromatic compound biosynthetic process;biosynthetic process;carbohydrate derivative biosynthetic process;carbohydrate derivative metabolic process;carboxylic acid metabolic process;cel…	acyltransferase activity;catalytic activity;transferase activity	catalytic complex;cellular anatomical entity;intracellular membrane-bounded organelle;intracellular organelle;intracellular organelle lumen;membrane-bounded organelle;membrane-enclosed lumen;mitochondrial matrix;mitochondrial protein-containing complex;mitochondrial pyruvate dehydrogenase complex;mitochondrion;organelle;organelle lumen;oxidoreductase complex;protein-containing complex;pyruvate de…	Citrate cycle (TCA cycle);Glycolysis / Gluconeogenesis;Pyruvate metabolism	2-oxoacid_dh;Biotin_lipoyl;E3_binding	Mitochondrion matrix		2	2	5	14.6	151;182;441;486;501	16.186	0	94.952	3	NaN	NaN	NaN		NaN	NaN
149	A0A8I5KND9;A0A8I5KYZ4;A0A8I5KNP3;A0A8I5KNN2;Q9NR30-2;Q9NR30	Nucleolar RNA helicase 2	DDX21	NaN	NaN	NaN								6105300		NaN	NaN	NaN	NaN	NaN	NaN	NaN	NaN	NaN	aromatic compound biosynthetic process;biological process involved in interspecies interaction between organisms;biological regulation;biosynthetic process;cell differentiation;cellular aromatic compound metabolic process;cellular biosynthetic process;cellular component organization;cellular component organization or biogenesis;cellular developmental process;cellular metabolic process;cellular ni…	7SK snRNA binding;adenyl nucleotide binding;adenyl ribonucleotide binding;anion binding;ATP binding;ATP hydrolysis activity;ATP-dependent activity;ATP-dependent activity, acting on RNA;binding;carbohydrate derivative binding;catalytic activity;catalytic activity, acting on a nucleic acid;catalytic activity, acting on RNA;double-stranded RNA binding;enzyme inhibitor activity;enzyme regulator activ…	ATPase complex;B-WICH complex;catalytic complex;cellular anatomical entity;chromosome;cytosol;intracellular membrane-bounded organelle;intracellular non-membrane-bounded organelle;intracellular organelle;membrane;membrane-bounded organelle;mitochondrion;non-membrane-bounded organelle;nuclear protein-containing complex;nucleolus;nucleoplasm;organelle;protein-containing complex;SWI/SNF superfamily-…		DEAD;GUCT;Helicase_C	Cytoplasm;Cytosol;Mitochondrion;Nucleolus;Nucleoplasm;Nucleus		1	1	6	3.3	661;729;768;808;715;783	73.889	0.010081	1.6468	2	NaN	NaN	NaN		NaN	NaN
156	A0A8I5QJR7;A0A8I5KVV1;Q9Y4W6;A0A8I5KYF5	AFG3-like protein 2	AFG3L2	NaN	NaN	NaN								22710000		NaN	NaN	NaN	NaN	NaN	NaN	NaN	NaN	NaN	anatomical structure development;anatomical structure morphogenesis;axon ensheathment;axonogenesis;biological regulation;calcium import into the mitochondrion;calcium ion homeostasis;calcium ion transmembrane transport;calcium ion transport;cell development;cell junction organization;cell projection morphogenesis;cell projection organization;cellular anatomical entity morphogenesis;cellular compo…	adenyl nucleotide binding;adenyl ribonucleotide binding;anion binding;ATP binding;ATP hydrolysis activity;ATP-dependent activity;ATP-dependent peptidase activity;binding;carbohydrate derivative binding;catalytic activity;catalytic activity, acting on a protein;cation binding;endopeptidase activity;heterocyclic compound binding;hydrolase activity;hydrolase activity, acting on acid anhydrides;hydro…	catalytic complex;cellular anatomical entity;inner mitochondrial membrane protein complex;intracellular membrane-bounded organelle;intracellular organelle;m-AAA complex;membrane;membrane protein complex;membrane-bounded organelle;mitochondrial inner membrane;mitochondrial membrane;mitochondrial protein-containing complex;mitochondrion;organelle;organelle inner membrane;organelle membrane;peptidas…		AAA;AAA_lid_3;FtsH_ext;Peptidase_M41	Mitochondrion;Mitochondrion inner membrane	Multi-pass membrane protein	3	3	4	3.9	751;772;797;563	84.069	0	10.155	5	NaN	NaN	NaN		NaN	NaN
162	A6NLM8;P51571	Translocon-associated protein subunit delta	SSR4	NaN	NaN	NaN								77453000		NaN	NaN	NaN	NaN	NaN	NaN	NaN	NaN	NaN			cellular anatomical entity;endomembrane system;endoplasmic reticulum;endoplasmic reticulum membrane;endoplasmic reticulum protein-containing complex;extracellular exosome;extracellular membrane-bounded organelle;extracellular organelle;extracellular vesicle;intracellular membrane-bounded organelle;intracellular organelle;membrane;membrane protein complex;membrane-bounded organelle;organelle;organ…	Protein processing in endoplasmic reticulum	TRAP-delta	Endoplasmic reticulum membrane	Single-pass type I membrane protein	1	1	2	6.8	148;173	16.245	0.0023529	2.223	5	NaN	NaN	NaN		NaN	NaN
166	B1AHL2;P23142-4	Fibulin-1	FBLN1	NaN	NaN	NaN								3896800		NaN	NaN	NaN	NaN	NaN	NaN	NaN	NaN	NaN	biological regulation;blood coagulation, fibrin clot formation;cellular component organization;cellular component organization or biogenesis;cellular process;embryo implantation;external encapsulating structure organization;extracellular matrix organization;extracellular structure organization;macromolecule metabolic process;metabolic process;negative regulation of biological process;negative reg…	binding;calcium ion binding;cation binding;cell adhesion molecule binding;enzyme activator activity;enzyme regulator activity;extracellular matrix structural constituent;fibrinogen binding;fibronectin binding;identical protein binding;integrin binding;ion binding;metal ion binding;molecular function activator activity;molecular function regulator activity;peptidase activator activity;peptidase re…	basement membrane;cellular anatomical entity;collagen-containing extracellular matrix;elastic fiber;external encapsulating structure;extracellular exosome;extracellular matrix;extracellular membrane-bounded organelle;extracellular organelle;extracellular region;extracellular space;extracellular vesicle;membrane-bounded organelle;organelle;supramolecular complex;supramolecular fiber;supramolecular…		cEGF;EGF_CA	Extracellular matrix;Extracellular space;Secreted		4	1	2	8.9	721;683	78.329	0.0026738	2.9734	3	NaN	NaN	NaN		NaN	NaN
167	C9J0C0;C9JBA0;B1AJU2;E2QRE5;Q9Y228-3;Q9Y228-2;Q9Y228	TRAF3-interacting JNK-activating modulator	TRAF3IP3	NaN	NaN	NaN								0		NaN	NaN	NaN	NaN	NaN	NaN	NaN	NaN	NaN	biological regulation;positive regulation of biological process;positive regulation of biosynthetic process;positive regulation of cellular biosynthetic process;positive regulation of cellular metabolic process;positive regulation of cellular process;positive regulation of cytokine production;positive regulation of gene expression;positive regulation of macromolecule biosynthetic process;positive…	molecular adaptor activity	bounding membrane of organelle;cellular anatomical entity;Golgi membrane;intracellular membrane-bounded organelle;intracellular organelle;lysosomal membrane;lytic vacuole membrane;membrane;membrane-bounded organelle;mitochondrial membrane;mitochondrial outer membrane;mitochondrion;organelle;organelle membrane;organelle outer membrane;outer membrane;plasma membrane;vacuolar membrane			Membrane	Single-pass type IV membrane protein	1	1	7	11.2	98;156;182;404;353;531;551	11.636	0.0024631	2.4375	0	NaN	NaN	NaN		NaN	NaN
170	B4DE93;G3V0I5;P49821-2;P49821	NADH dehydrogenase [ubiquinone] flavoprotein 1, mitochondrial	NDUFV1	NaN	NaN	NaN								20242000		NaN	NaN	NaN	NaN	NaN	NaN	NaN	NaN	NaN	aerobic electron transport chain;aerobic respiration;aromatic compound biosynthetic process;ATP biosynthetic process;ATP metabolic process;ATP synthesis coupled electron transport;biosynthetic process;carbohydrate derivative biosynthetic process;carbohydrate derivative metabolic process;cellular aromatic compound metabolic process;cellular biosynthetic process;cellular metabolic process;cellular …	4 iron, 4 sulfur cluster binding;active transmembrane transporter activity;adenyl nucleotide binding;anion binding;binding;carbohydrate derivative binding;catalytic activity;cation binding;electron transfer activity;FMN binding;heterocyclic compound binding;ion binding;iron-sulfur cluster binding;metal cluster binding;metal ion binding;NAD binding;NAD(P)H dehydrogenase (quinone) activity;NADH deh…	catalytic complex;cellular anatomical entity;cytosol;inner mitochondrial membrane protein complex;intracellular membrane-bounded organelle;intracellular organelle;membrane;membrane protein complex;membrane-bounded organelle;mitochondrial inner membrane;mitochondrial membrane;mitochondrial protein-containing complex;mitochondrial respiratory chain complex I;mitochondrion;NADH dehydrogenase complex…	Alzheimer's disease;Huntington's disease;Oxidative phosphorylation;Parkinson's disease	Complex1_51K;NADH_4Fe-4S;SLBB	Mitochondrion inner membrane	Peripheral membrane protein	1	1	4	2.2	363;457;455;464	39.462	0.0065502	1.8321	4	NaN	NaN	NaN		NaN	NaN
171	U3KQP3;B4DEZ3;K7EJE1;E7ENQ6;Q9P0J0;Q9P0J0-2	NADH dehydrogenase [ubiquinone] 1 alpha subcomplex subunit 13	NDUFA13	NaN	NaN	NaN								0		NaN	NaN	NaN	NaN	NaN	NaN	NaN	NaN	NaN	aerobic respiration;apoptotic signaling pathway;aromatic compound biosynthetic process;ATP biosynthetic process;ATP metabolic process;biological regulation;biosynthetic process;carbohydrate derivative biosynthetic process;carbohydrate derivative metabolic process;cell surface receptor signaling pathway;cellular aromatic compound metabolic process;cellular biosynthetic process;cellular component a…	adenyl nucleotide binding;adenyl ribonucleotide binding;anion binding;ATP binding;binding;carbohydrate derivative binding;heterocyclic compound binding;ion binding;nucleoside phosphate binding;nucleotide binding;organic cyclic compound binding;purine nucleotide binding;purine ribonucleoside triphosphate binding;purine ribonucleotide binding;ribonucleotide binding;small molecule binding	catalytic complex;cellular anatomical entity;cytoplasm;inner mitochondrial membrane protein complex;intracellular membrane-bounded organelle;intracellular organelle;membrane;membrane protein complex;membrane-bounded organelle;mitochondrial inner membrane;mitochondrial membrane;mitochondrial protein-containing complex;mitochondrial respirasome;mitochondrial respiratory chain complex I;mitochondrio…	Alzheimer's disease;Huntington's disease;Oxidative phosphorylation;Parkinson's disease	GRIM-19;YjeF_N	Mitochondrion inner membrane;Nucleus	Single-pass membrane protein	1	1	6	18.7	75;120;150;273;144;222	8.5979	0	3.4451	1	NaN	NaN	NaN		NaN	NaN
172	B4DLN1;I3L1E8;F6RGN5;P52815;Q9UBX3;Q9UBX3-2	39S ribosomal protein L12, mitochondrial;Mitochondrial dicarboxylate carrier	SLC25A10;MRPL12	NaN	NaN	NaN								31040000		NaN	NaN	NaN	NaN	NaN	NaN	NaN	NaN	NaN	amide biosynthetic process;amide metabolic process;aromatic compound biosynthetic process;biological regulation;biosynthetic process;C4-dicarboxylate transport;carbohydrate biosynthetic process;carbohydrate metabolic process;carboxylic acid transmembrane transport;carboxylic acid transport;cellular aromatic compound metabolic process;cellular biosynthetic process;cellular metabolic process;cellul…	active transmembrane transporter activity;antiporter activity;binding;C4-dicarboxylate transmembrane transporter activity;carboxylic acid transmembrane transporter activity;dicarboxylic acid transmembrane transporter activity;inorganic anion transmembrane transporter activity;inorganic molecular entity transmembrane transporter activity;malate transmembrane transporter activity;mRNA binding;nucle…	cellular anatomical entity;intracellular membrane-bounded organelle;intracellular non-membrane-bounded organelle;intracellular organelle;intracellular organelle lumen;large ribosomal subunit;membrane;membrane-bounded organelle;membrane-enclosed lumen;mitochondrial inner membrane;mitochondrial large ribosomal subunit;mitochondrial matrix;mitochondrial membrane;mitochondrial protein-containing comp…	Proximal tubule bicarbonate reclamation	Mito_carr;Ribosomal_L12;Ribosomal_L12_N	Mitochondrion;Mitochondrion inner membrane	Multi-pass membrane protein	2	2	6	7.9	442;113;406;198;287;296	48.099	0	27.789	4	NaN	NaN	NaN		NaN	NaN
176	E7ETN3;B4E1Z4;P00751;H7C5H1;A0A0G2JH38;P00751-2	Complement factor B;Complement factor B Ba fragment;Complement factor B Bb fragment	CFB	NaN	NaN	NaN								271950000		NaN	NaN	NaN	NaN	NaN	25.2773	NaN	NaN	NaN	activation of immune response;biological process involved in interspecies interaction between organisms;biological regulation;complement activation;complement activation, alternative pathway;complement activation, classical pathway;defense response;defense response to other organism;humoral immune response;immune effector process;immune response;immune system process;innate immune response;macrom…	binding;catalytic activity;catalytic activity, acting on a protein;complement binding;endopeptidase activity;hydrolase activity;peptidase activity;protein binding;serine hydrolase activity;serine-type endopeptidase activity;serine-type peptidase activity	blood microparticle;catalytic complex;cellular anatomical entity;classical-complement-pathway C3/C5 convertase complex;extracellular exosome;extracellular membrane-bounded organelle;extracellular organelle;extracellular region;extracellular space;extracellular vesicle;membrane;membrane-bounded organelle;organelle;plasma membrane;protein-containing complex;vesicle	Complement and coagulation cascades;Staphylococcus aureus infection	Sushi;Trypsin;VWA	Secreted		4	4	6	4.4	1115;1266;764;305;589;621	124.02	0	13.925	8	NaN	NaN	NaN		NaN	NaN
177	F8W0R2;F8W1N0;F8VZI7;F8W1V2;B4E321;Q13438-6;Q13438-5;Q13438-3;Q13438-2;Q13438-7;Q13438-4;Q13438	Protein OS-9	OS9	NaN	NaN	NaN								39881000		NaN	NaN	NaN	NaN	NaN	NaN	NaN	NaN	NaN	biological regulation;catabolic process;cellular localization;cellular macromolecule localization;cellular process;cellular response to stimulus;cellular response to stress;endoplasmic reticulum to cytosol transport;endoplasmic reticulum unfolded protein response;ERAD pathway;establishment of localization;establishment of localization in cell;establishment of protein localization;intracellular pr…	binding;carbohydrate binding;enzyme binding;protease binding;protein binding	catalytic complex;cellular anatomical entity;cytoplasmic ubiquitin ligase complex;endoplasmic reticulum;endoplasmic reticulum lumen;endoplasmic reticulum membrane;endoplasmic reticulum protein-containing complex;ER ubiquitin ligase complex;Hrd1p ubiquitin ligase complex;intracellular membrane-bounded organelle;intracellular organelle;intracellular organelle lumen;intracellular protein-containing …	Protein processing in endoplasmic reticulum	PRKCSH	Endoplasmic reticulum lumen		1	1	12	8	125;146;162;186;406;560;580;597;612;613;652;667	13.592	0.0061983	1.6993	8	NaN	NaN	NaN		NaN	NaN
178	B4E3S0;Q9ULV4;Q9ULV4-2;Q9ULV4-3	Coronin;Coronin-1C	CORO1C	NaN	NaN	NaN								0		NaN	NaN	NaN	NaN	NaN	NaN	NaN	NaN	NaN	actin filament organization;activation of GTPase activity;ameboidal-type cell migration;anatomical structure development;biological regulation;cell migration;cell motility;cellular component organization;cellular component organization or biogenesis;cellular localization;cellular macromolecule localization;cellular process;corpus callosum development;developmental process;endocytosis;endosomal tr…	actin binding;actin filament binding;binding;cytoskeletal protein binding;enzyme binding;GTPase binding;protein binding;protein-containing complex binding;small GTPase binding	actin cytoskeleton;anchoring junction;bounding membrane of organelle;cell cortex;cell junction;cell projection;cell projection membrane;cell-substrate junction;cellular anatomical entity;cytoplasm;cytoplasmic vesicle membrane;cytoskeleton;endosome membrane;flotillin complex;focal adhesion;intracellular non-membrane-bounded organelle;intracellular organelle;lamellipodium;lateral plasma membrane;le…		DUF1899;WD40;WD40_4	Cell cortex;Cell junction;Cell membrane;Cell projection;Cytoplasm;Cytoskeleton;Endosome membrane;Lamellipodium;Myofibril;Ruffle membrane;Sarcolemma;Sarcomere;Synapse	Peripheral membrane protein	1	1	4	4.3	369;474;480;527	41.603	0	3.7618	1	NaN	NaN	NaN		NaN	NaN
179	Q15019-2;Q15019-3;Q15019;B5MCX3;C9J2Q4;C9J938;H7C2Y0;C9IY94;C9JB25;H7C310;A0A1B0GXJ2;C9JFT1;C9IZU3;C9JZI2;B5MD47;F8WB65;C9JQJ4	Septin-2	SEPT2	NaN	NaN	NaN								62418000		24.1061	NaN	23.197	NaN	NaN	23.5228	NaN	NaN	NaN	biological regulation;cell cycle;cell cycle process;cell differentiation;cell division;cell projection assembly;cell projection organization;cell surface receptor signaling pathway;cellular component assembly;cellular component organization;cellular component organization or biogenesis;cellular developmental process;cellular process;cilium assembly;cilium organization;cytokinesis;cytoskeleton-dep…	anion binding;binding;cadherin binding;carbohydrate derivative binding;catalytic activity;cell adhesion molecule binding;GTP binding;GTPase activity;guanyl nucleotide binding;guanyl ribonucleotide binding;heterocyclic compound binding;hydrolase activity;hydrolase activity, acting on acid anhydrides;hydrolase activity, acting on acid anhydrides, in phosphorus-containing anhydrides;identical protei…	actin cytoskeleton;axoneme;bounding membrane of organelle;cell division site;cell projection;cell projection membrane;cellular anatomical entity;ciliary membrane;ciliary transition zone;cilium;cleavage furrow;cytoplasm;cytoplasmic vesicle;cytoskeleton;exocytic vesicle;extracellular exosome;extracellular membrane-bounded organelle;extracellular organelle;extracellular vesicle;intercellular bridge;…		Septin	Cell cortex;Cell projection;Centromere;Chromosome;Cilium;Cilium membrane;Cleavage furrow;Cytoplasm;Cytoskeleton;Flagellum;Kinetochore;Midbody;Spindle		4	4	17	12.1	396;371;361;321;184;148;188;121;173;161;71;72;131;105;94;80;147	45.46	0	17.511	7	NaN	NaN	NaN		NaN	NaN
180	B5MD38;F5GZQ3;P55084;P55084-2;C9JEY0;C9JE81;C9K0M0	Trifunctional enzyme subunit beta, mitochondrial;3-ketoacyl-CoA thiolase	HADHB	NaN	NaN	NaN								75448000		NaN	NaN	NaN	NaN	NaN	NaN	NaN	NaN	NaN	biosynthetic process;carboxylic acid catabolic process;carboxylic acid metabolic process;catabolic process;cellular biosynthetic process;cellular catabolic process;cellular lipid catabolic process;cellular lipid metabolic process;cellular metabolic process;cellular process;cellular response to biotic stimulus;cellular response to chemical stimulus;cellular response to lipid;cellular response to l…	3-hydroxyacyl-CoA dehydrogenase activity;acetyl-CoA C-acetyltransferase activity;acetyl-CoA C-acyltransferase activity;acetyl-CoA C-myristoyltransferase activity;acetyltransferase activity;acyltransferase activity;acyltransferase activity, transferring groups other than amino-acyl groups;binding;C-acetyltransferase activity;C-acyltransferase activity;carbon-oxygen lyase activity;catalytic activit…	bounding membrane of organelle;catalytic complex;cellular anatomical entity;endoplasmic reticulum;envelope;fatty acid beta-oxidation multienzyme complex;intracellular membrane-bounded organelle;intracellular non-membrane-bounded organelle;intracellular organelle;membrane;membrane-bounded organelle;mitochondrial envelope;mitochondrial fatty acid beta-oxidation multienzyme complex;mitochondrial inn…	Benzoate degradation;Fatty acid elongation in mitochondria;Fatty acid metabolism;Valine, leucine and isoleucine degradation	Thiolase_C;Thiolase_N	Endoplasmic reticulum;Mitochondrion;Mitochondrion inner membrane;Mitochondrion outer membrane		4	4	7	14.8	351;459;474;452;149;175;84	37.924	0	6.881	6	NaN	NaN	NaN		NaN	NaN
181	B5MDF5;J3KQE5;P62826;H0YFC6;F5H018;B4DV51	GTP-binding nuclear protein Ran	RAN	NaN	NaN	NaN								153160000		NaN	NaN	NaN	NaN	24.0022	22.9655	NaN	24.5226	NaN	actin cytoskeleton organization;actin filament-based process;anatomical structure development;biological regulation;carbohydrate derivative metabolic process;cell cycle;cell cycle process;cell development;cell division;cellular aromatic compound metabolic process;cellular component organization;cellular component organization or biogenesis;cellular developmental process;cellular localization;cell…	anion binding;binding;cadherin binding;carbohydrate derivative binding;catalytic activity;cation binding;cell adhesion molecule binding;chromatin binding;dynein intermediate chain binding;G protein activity;GDP binding;GTP binding;GTPase activity;guanyl nucleotide binding;guanyl ribonucleotide binding;heterocyclic compound binding;hydrolase activity;hydrolase activity, acting on acid anhydrides;h…	9+2 motile cilium;cell projection;cellular anatomical entity;centriole;cilium;cytoplasm;cytoplasmic vesicle;cytosol;endosome;envelope;extracellular exosome;extracellular membrane-bounded organelle;extracellular organelle;extracellular vesicle;germ cell nucleus;intracellular membrane-bounded organelle;intracellular non-membrane-bounded organelle;intracellular organelle;intracellular vesicle;male g…	Ribosome biogenesis in eukaryotes;RNA transport	Ras	Cytoplasm;Cytosol;Melanosome;Nucleus;Nucleus envelope		4	4	6	13.7	233;234;216;103;198;128	26.224	0	13.857	16	NaN	NaN	NaN		NaN	NaN
182	F8VZU9;G3V1Y7;F8VPF3;F8W1R7;J3KND3;G8JLA2;G3V1V0;F8W180;B7Z6Z4;P60660-2;P60660	Myosin light polypeptide 6	MYL6	NaN	NaN	NaN								24939000		NaN	NaN	NaN	NaN	NaN	NaN	NaN	NaN	NaN	actin filament-based movement;actin filament-based process;actin-mediated cell contraction;actin-myosin filament sliding;anatomical structure development;cellular process;developmental process;multicellular organismal process;muscle contraction;muscle filament sliding;muscle system process;muscle tissue development;skeletal muscle tissue development;system process;tissue development	ATP-dependent activity;binding;calcium ion binding;cation binding;cytoskeletal motor activity;ion binding;metal ion binding;microfilament motor activity;structural constituent of muscle;structural molecule activity	brush border;cellular anatomical entity;cluster of actin-based cell projections;cytosol;extracellular exosome;extracellular membrane-bounded organelle;extracellular organelle;extracellular vesicle;membrane;membrane-bounded organelle;myosin complex;myosin II complex;organelle;protein-containing complex;unconventional myosin complex;vesicle	Vascular smooth muscle contraction				1	1	11	15.5	103;115;130;145;152;152;161;196;238;151;151	11.677	0.002451	2.4228	6	NaN	NaN	NaN		NaN	NaN
187	C9JZY3;C9J0A4;P57723-2;P57723	Poly(rC)-binding protein 4	PCBP4	NaN	NaN	NaN								208410000		NaN	NaN	NaN	NaN	NaN	NaN	NaN	NaN	NaN	biological regulation;negative regulation of biological process;negative regulation of biosynthetic process;negative regulation of cellular biosynthetic process;negative regulation of cellular metabolic process;negative regulation of cellular process;negative regulation of gene expression;negative regulation of macromolecule biosynthetic process;negative regulation of macromolecule metabolic proc…	binding;DNA binding;mRNA 3'-UTR binding;mRNA binding;nucleic acid binding;organic cyclic compound binding;RNA binding	cellular anatomical entity;cytoplasm;cytosol;intracellular membrane-bounded organelle;intracellular organelle;membrane-bounded organelle;nucleus;organelle;protein-containing complex;ribonucleoprotein complex		KH_1	Cytoplasm		1	1	4	5.4	168;323;360;403	17.556	0.0062762	1.7332	4	NaN	NaN	NaN		NaN	NaN
191	C9J5V9;H0Y449;P67809	Nuclease-sensitive element-binding protein 1	YBX1	NaN	NaN	NaN								146460000		NaN	24.6639	NaN	NaN	25.1489	NaN	NaN	NaN	NaN	anatomical structure development;anatomical structure morphogenesis;biological regulation;cellular aromatic compound metabolic process;cellular localization;cellular macromolecule localization;cellular metabolic process;cellular nitrogen compound metabolic process;cellular process;CRD-mediated mRNA stabilization;developmental process;embryonic morphogenesis;epidermis development;establishment of …	binding;C5-methylcytidine-containing RNA reader activity;DNA binding;double-stranded DNA binding;enzyme binding;GTPase binding;miRNA binding;molecular adaptor activity;nucleic acid binding;organic cyclic compound binding;protein binding;protein-macromolecule adaptor activity;protein-RNA adaptor activity;regulatory RNA binding;RNA binding;sequence-specific DNA binding;sequence-specific double-stra…	cellular anatomical entity;CRD-mediated mRNA stability complex;cytoplasm;cytoplasmic ribonucleoprotein granule;cytoplasmic stress granule;cytosol;endoplasmic reticulum;extracellular exosome;extracellular membrane-bounded organelle;extracellular organelle;extracellular region;extracellular vesicle;histone pre-mRNA 3'end processing complex;intracellular membrane-bounded organelle;intracellular non-…		CSD	Cytoplasm;Cytoplasmic granule;Nucleus;Secreted		2	2	3	18.1	216;374;324	23.598	0	36.848	12	NaN	NaN	NaN		NaN	NaN
192	C9J6B1;C9JQB3;P11234;P11234-3;P11234-2;F8WEQ6;C9JYR1	Ras-related protein Ral-B	RALB	NaN	NaN	NaN								82853000		NaN	NaN	NaN	NaN	NaN	NaN	NaN	23.6645	NaN	apoptotic process;biological regulation;cell communication;cell cycle;cell death;cell division;cellular process;cellular response to chemical stimulus;cellular response to dsRNA;cellular response to exogenous dsRNA;cellular response to external stimulus;cellular response to extracellular stimulus;cellular response to nitrogen compound;cellular response to nutrient levels;cellular response to orga…	anion binding;ATPase binding;binding;carbohydrate derivative binding;catalytic activity;enzyme binding;G protein activity;GDP binding;GTP binding;GTPase activity;guanyl nucleotide binding;guanyl ribonucleotide binding;heterocyclic compound binding;hydrolase activity;hydrolase activity, acting on acid anhydrides;hydrolase activity, acting on acid anhydrides, in phosphorus-containing anhydrides;ion…	cellular anatomical entity;extracellular exosome;extracellular membrane-bounded organelle;extracellular organelle;extracellular vesicle;membrane;membrane-bounded organelle;midbody;organelle;plasma membrane;vesicle	Pancreatic cancer;Pathways in cancer	Ras	Cell membrane;Midbody	Lipid-anchor	2	2	7	12	167;171;206;227;228;46;112	18.73	0	20.834	8	NaN	NaN	NaN		NaN	NaN
193	C9J6C5;Q9BYG3	MKI67 FHA domain-interacting nucleolar phosphoprotein	NIFK	NaN	NaN	NaN								20083000		NaN	NaN	NaN	NaN	NaN	NaN	NaN	NaN	NaN	aromatic compound biosynthetic process;biosynthetic process;cellular aromatic compound metabolic process;cellular biosynthetic process;cellular component assembly;cellular component organization;cellular component organization or biogenesis;cellular metabolic process;cellular nitrogen compound biosynthetic process;cellular nitrogen compound metabolic process;cellular process;DNA-templated transcr…	binding;nucleic acid binding;organic cyclic compound binding;RNA binding	cellular anatomical entity;chromosome;condensed chromosome;condensed nuclear chromosome;cytoplasm;intracellular non-membrane-bounded organelle;intracellular organelle;non-membrane-bounded organelle;nuclear chromosome;nucleolus;nucleoplasm;organelle		hNIFK_binding;RRM_1	Chromosome;Nucleolus;Nucleus		1	1	2	17.5	166;293	19.553	0	33.889	4	NaN	NaN	NaN		NaN	NaN
195	C9JEU5;C9JC84;P02679-2;P02679	Fibrinogen gamma chain	FGG	NaN	NaN	NaN								0		NaN	NaN	NaN	NaN	NaN	NaN	NaN	NaN	NaN	anatomical structure maturation;biological regulation;blood coagulation, fibrin clot formation;blood vessel diameter maintenance;cell activation;cell adhesion;cell maturation;cell-cell adhesion;cell-matrix adhesion;cell-substrate adhesion;cellular component assembly;cellular component organization;cellular component organization or biogenesis;cellular developmental process;cellular localization;c…	binding;cation binding;cell adhesion molecule binding;extracellular matrix structural constituent;identical protein binding;ion binding;metal ion binding;protein binding;signaling receptor binding;structural molecule activity	blood microparticle;cell surface;cellular anatomical entity;collagen-containing extracellular matrix;cytoplasmic vesicle;cytoplasmic vesicle lumen;endoplasmic reticulum lumen;external encapsulating structure;external side of plasma membrane;extracellular exosome;extracellular matrix;extracellular membrane-bounded organelle;extracellular organelle;extracellular region;extracellular space;extracell…	Complement and coagulation cascades;Staphylococcus aureus infection	Fib_alpha;Fibrinogen_C	Secreted		1	1	4	4.5	445;461;437;453	50.322	0	12.417	1	NaN	NaN	NaN		NaN	NaN
196	C9JCL9;C9JXG5;F8WCP5;Q13769;F8WES8;C9JXU6;F5GZF3;H7C441	THO complex subunit 5 homolog	THOC5	NaN	NaN	NaN								0		NaN	NaN	NaN	NaN	NaN	NaN	NaN	NaN	NaN	anatomical structure development;animal organ development;biological process involved in interaction with host;biological process involved in interspecies interaction between organisms;biological process involved in symbiotic interaction;biological regulation;cell development;cell differentiation;cellular aromatic compound metabolic process;cellular developmental process;cellular localization;cel…	binding;mRNA binding;nucleic acid binding;organic cyclic compound binding;RNA binding	cellular anatomical entity;cytoplasm;intracellular membrane-bounded organelle;intracellular organelle;membrane-bounded organelle;nuclear protein-containing complex;nucleoplasm;nucleus;organelle;protein-containing complex;THO complex;THO complex part of transcription export complex;transcription export complex	RNA transport	FmiP_Thoc5	Cytoplasm;Nucleus		2	2	8	11.8	161;223;343;683;43;93;127;176	18.937	0.0063158	1.7523	0	NaN	NaN	NaN		NaN	NaN
198	H7BZJ8;C9JEV0;P25311	Zinc-alpha-2-glycoprotein	AZGP1	NaN	NaN	NaN								14597000		NaN	NaN	NaN	NaN	NaN	NaN	NaN	NaN	NaN	anatomical structure homeostasis;biological regulation;cell adhesion;cellular process;detection of chemical stimulus;detection of chemical stimulus involved in sensory perception;detection of chemical stimulus involved in sensory perception of bitter taste;detection of chemical stimulus involved in sensory perception of taste;detection of stimulus;detection of stimulus involved in sensory percept…	catalytic activity;catalytic activity, acting on a nucleic acid;catalytic activity, acting on RNA;hydrolase activity;hydrolase activity, acting on ester bonds;macromolecule transmembrane transporter activity;nuclease activity;protein transmembrane transporter activity;protein transporter activity;RNA nuclease activity;transmembrane transporter activity;transporter activity	cellular anatomical entity;collagen-containing extracellular matrix;external encapsulating structure;external side of plasma membrane;extracellular exosome;extracellular matrix;extracellular membrane-bounded organelle;extracellular organelle;extracellular region;extracellular space;extracellular vesicle;intracellular membrane-bounded organelle;intracellular organelle;membrane-bounded organelle;nu…		C1-set;MHC_I	Secreted		1	1	3	24.7	85;227;298	9.5977	0	106.25	3	NaN	NaN	NaN		NaN	NaN
240	D6R9P3;D6RD18;D6RBZ0;Q99729-3;Q99729-4;Q99729-2;Q99729	Heterogeneous nuclear ribonucleoprotein A/B	HNRNPAB	NaN	NaN	NaN								112200000		NaN	NaN	NaN	NaN	NaN	NaN	NaN	NaN	NaN	biological regulation;cell differentiation;cellular aromatic compound metabolic process;cellular developmental process;cellular metabolic process;cellular nitrogen compound metabolic process;cellular process;developmental process;epithelial to mesenchymal transition;heterocycle metabolic process;macromolecule metabolic process;macromolecule modification;mesenchymal cell differentiation;metabolic …	binding;mRNA binding;nucleic acid binding;organic cyclic compound binding;RNA binding	catalytic complex;cellular anatomical entity;cytoplasm;intracellular membrane-bounded organelle;intracellular organelle;membrane-bounded organelle;mRNA editing complex;nuclear protein-containing complex;nucleoplasm;nucleus;organelle;protein-containing complex;ribonucleoprotein complex;RNA polymerase II transcription regulator complex;transcription regulator complex		CBFNT;RRM_1	Cytoplasm;Nucleus		1	1	7	2.9	280;283;327;285;286;332;332	30.302	0.0064516	1.8013	4	NaN	NaN	NaN		NaN	NaN
241	D6RBJ7;D6RF35;P02774-2;P02774;P02774-3	Vitamin D-binding protein	GC	NaN	NaN	NaN								57138000		23.1726	NaN	NaN	NaN	NaN	NaN	NaN	NaN	NaN	establishment of localization;fat-soluble vitamin metabolic process;lipid metabolic process;localization;metabolic process;organic cyclic compound metabolic process;organic hydroxy compound metabolic process;organic substance metabolic process;primary metabolic process;small molecule metabolic process;steroid metabolic process;transport;vitamin D metabolic process;vitamin metabolic process;vitami…	actin binding;binding;calcidiol binding;cytoskeletal protein binding;D3 vitamins binding;lipid binding;organic cyclic compound binding;protein binding;small molecule binding;steroid binding;transmembrane transporter activity;transporter activity;vitamin binding;vitamin D binding;vitamin transmembrane transporter activity	blood microparticle;cellular anatomical entity;cytoplasm;cytosol;extracellular exosome;extracellular membrane-bounded organelle;extracellular organelle;extracellular region;extracellular space;extracellular vesicle;intracellular organelle lumen;lysosomal lumen;membrane-bounded organelle;membrane-enclosed lumen;organelle;organelle lumen;vacuolar lumen;vesicle		Serum_albumin;VitD-bind_III	Secreted		1	1	5	3.4	348;476;352;474;493	38.797	0.0024272	2.3723	8	NaN	NaN	NaN		NaN	NaN
242	H0Y960;D6RCM4;Q9NQI0-2;Q9NQI0-4;Q9NQI0;Q9NQI0-3	Probable ATP-dependent RNA helicase DDX4	DDX4	NaN	NaN	NaN								0		NaN	NaN	NaN	NaN	NaN	NaN	NaN	NaN	NaN	biological regulation;cell cycle process;cell differentiation;cell motility;cellular aromatic compound metabolic process;cellular component organization;cellular component organization or biogenesis;cellular developmental process;cellular metabolic process;cellular nitrogen compound metabolic process;cellular process;cellular process involved in reproduction in multicellular organism;chromatin or…	adenyl nucleotide binding;adenyl ribonucleotide binding;anion binding;ATP binding;ATP hydrolysis activity;ATP-dependent activity;ATP-dependent activity, acting on RNA;binding;carbohydrate derivative binding;catalytic activity;catalytic activity, acting on a nucleic acid;catalytic activity, acting on RNA;helicase activity;heterocyclic compound binding;hydrolase activity;hydrolase activity, acting …	cellular anatomical entity;cytoplasm;cytoplasmic ribonucleoprotein granule;intracellular membrane-bounded organelle;intracellular non-membrane-bounded organelle;intracellular organelle;membrane-bounded organelle;non-membrane-bounded organelle;nucleus;organelle;P granule;perinuclear region of cytoplasm;pi-body;piP-body;ribonucleoprotein granule;supramolecular complex		DEAD;Helicase_C	Cytoplasm;Perinuclear region		2	1	6	7.5	305;518;690;704;724;575	32.859	0	4.0939	0	NaN	NaN	NaN		NaN	NaN
244	D6REL8;P02675;CON__P02676	Fibrinogen beta chain;Fibrinopeptide B;Fibrinogen beta chain	FGB	NaN	NaN	NaN								239290000		NaN	NaN	NaN	NaN	NaN	NaN	NaN	NaN	NaN	adaptive immune response;antibacterial humoral response;antimicrobial humoral response;biological process involved in interspecies interaction between organisms;biological regulation;blood coagulation;blood coagulation, fibrin clot formation;blood vessel diameter maintenance;cell adhesion;cell-cell adhesion;cell-matrix adhesion;cell-substrate adhesion;cellular component assembly;cellular componen…	binding;extracellular matrix structural constituent;protein binding;protein-folding chaperone binding;signaling receptor binding;structural molecule activity	blood microparticle;cell cortex;cell junction;cell surface;cellular anatomical entity;collagen-containing extracellular matrix;cytoplasm;cytoplasmic vesicle;cytoplasmic vesicle lumen;endoplasmic reticulum;external encapsulating structure;external side of plasma membrane;extracellular exosome;extracellular matrix;extracellular membrane-bounded organelle;extracellular organelle;extracellular region…	Complement and coagulation cascades	Fib_alpha;Fibrinogen_C	Secreted		3	3	3	14.3	272;491;495	31.18	0	12.978	12	NaN	NaN	NaN		NaN	NaN
246	H0Y8X1;D6RFM5;P31040-3;P31040-2;P31040	Succinate dehydrogenase [ubiquinone] flavoprotein subunit, mitochondrial	SDHA	NaN	NaN	NaN								25587000		NaN	NaN	NaN	NaN	NaN	NaN	NaN	NaN	NaN	aerobic electron transport chain;aerobic respiration;anatomical structure development;aromatic compound biosynthetic process;ATP biosynthetic process;ATP metabolic process;biosynthetic process;carbohydrate derivative biosynthetic process;carbohydrate derivative metabolic process;carboxylic acid metabolic process;cellular aromatic compound metabolic process;cellular biosynthetic process;cellular m…	anion binding;binding;catalytic activity;electron transfer activity;flavin adenine dinucleotide binding;fumarate reductase (menaquinone);heterocyclic compound binding;ion binding;nucleoside phosphate binding;nucleotide binding;organic cyclic compound binding;oxidoreductase activity;oxidoreductase activity, acting on the CH-CH group of donors;small molecule binding;succinate dehydrogenase (ubiquin…	catalytic complex;cellular anatomical entity;fumarate reductase complex;inner mitochondrial membrane protein complex;intracellular membrane-bounded organelle;intracellular non-membrane-bounded organelle;intracellular organelle;membrane;membrane protein complex;membrane-bounded organelle;mitochondrial inner membrane;mitochondrial membrane;mitochondrial protein-containing complex;mitochondrial resp…	Alzheimer's disease;Citrate cycle (TCA cycle);Huntington's disease;Oxidative phosphorylation;Parkinson's disease	FAD_binding_2;Succ_DH_flav_C	Mitochondrion inner membrane	Peripheral membrane protein	1	1	5	11.1	126;583;519;616;664	13.525	0	206.65	4	NaN	NaN	NaN		NaN	NaN
247	D6RIE3;D6RGV5;H0UI06;P14406	Cytochrome c oxidase subunit 7A2, mitochondrial	COX7A2	NaN	NaN	NaN								16776000		NaN	NaN	NaN	NaN	NaN	NaN	NaN	NaN	NaN	aerobic electron transport chain;aerobic respiration;biological regulation;cellular component assembly;cellular component organization;cellular component organization or biogenesis;cellular metabolic process;cellular process;cellular respiration;electron transport chain;energy derivation by oxidation of organic compounds;generation of precursor metabolites and energy;metabolic process;mitochondri…	catalytic activity;oxidoreductase activity	catalytic complex;cellular anatomical entity;cytochrome complex;inner mitochondrial membrane protein complex;membrane;membrane protein complex;mitochondrial membrane;mitochondrial protein-containing complex;mitochondrial respirasome;mitochondrial respiratory chain complex IV;organelle membrane;protein-containing complex;respirasome;respiratory chain complex;respiratory chain complex IV	Alzheimer's disease;Cardiac muscle contraction;Huntington's disease;Oxidative phosphorylation;Parkinson's disease	COX7a	Mitochondrion inner membrane		1	1	4	25.3	91;103;115;83	10.264	0	6.5985	2	NaN	NaN	NaN		NaN	NaN
249	E2QRB3;P32322-2;P32322;J3KTA8;J3QKT3;J3QRZ0;J3QR88;J3QLK9;J3QL32;J3QL24;J3QKT4;J3KQ22;P32322-3	Pyrroline-5-carboxylate reductase 1, mitochondrial;Pyrroline-5-carboxylate reductase	PYCR1	NaN	NaN	NaN								3879100		NaN	NaN	NaN	NaN	NaN	NaN	NaN	NaN	NaN	alpha-amino acid biosynthetic process;alpha-amino acid metabolic process;amino acid biosynthetic process;amino acid metabolic process;biological regulation;biosynthetic process;carboxylic acid biosynthetic process;carboxylic acid metabolic process;cellular biosynthetic process;cellular metabolic process;cellular process;cellular response to chemical stimulus;cellular response to chemical stress;c…	binding;catalytic activity;identical protein binding;oxidoreductase activity;oxidoreductase activity, acting on the CH-NH group of donors;oxidoreductase activity, acting on the CH-NH group of donors, NAD or NADP as acceptor;protein binding;pyrroline-5-carboxylate reductase activity	cellular anatomical entity;intracellular membrane-bounded organelle;intracellular organelle;intracellular organelle lumen;membrane-bounded organelle;membrane-enclosed lumen;mitochondrial matrix;mitochondrion;organelle;organelle lumen	Arginine and proline metabolism	F420_oxidored;P5CR_dimer	Mitochondrion		2	1	13	10.1	288;316;319;84;94;115;132;165;217;225;242;253;346	30.213	0	15.552	5	NaN	NaN	NaN		NaN	NaN
252	E5RIT6;Q9UNX3;E5RHH1;J3KS10	60S ribosomal protein L26-like 1	RPL26L1	NaN	NaN	NaN								89922000		NaN	NaN	NaN	NaN	NaN	NaN	NaN	NaN	NaN	amide biosynthetic process;amide metabolic process;biosynthetic process;cellular biosynthetic process;cellular component biogenesis;cellular component organization or biogenesis;cellular metabolic process;cellular nitrogen compound biosynthetic process;cellular nitrogen compound metabolic process;cellular process;cytoplasmic translation;macromolecule biosynthetic process;macromolecule metabolic p…	binding;nucleic acid binding;organic cyclic compound binding;RNA binding;structural constituent of ribosome;structural molecule activity	cellular anatomical entity;cytosolic large ribosomal subunit;extracellular exosome;extracellular membrane-bounded organelle;extracellular organelle;extracellular vesicle;large ribosomal subunit;membrane-bounded organelle;organelle;protein-containing complex;ribonucleoprotein complex;ribosomal subunit;vesicle	Ribosome	KOW;Ribosomal_L26			8	1	4	53.9	128;145;38;63	15.207	0	7.7715	6	NaN	NaN	NaN		NaN	NaN
254	E5RJU9;Q86UE4;H0YB56;H0YBJ8	Protein LYRIC	MTDH	NaN	NaN	NaN								81134000		NaN	NaN	NaN	NaN	NaN	NaN	NaN	NaN	NaN	biological regulation;cell surface receptor signaling pathway;cellular process;lipopolysaccharide-mediated signaling pathway;negative regulation of apoptotic process;negative regulation of biological process;negative regulation of biosynthetic process;negative regulation of cellular biosynthetic process;negative regulation of cellular metabolic process;negative regulation of cellular process;nega…	binding;DNA-binding transcription factor binding;double-stranded RNA binding;NF-kappaB binding;nucleic acid binding;organic cyclic compound binding;protein binding;RNA binding;RNA polymerase II-specific DNA-binding transcription factor binding;transcription coactivator activity;transcription coregulator activity;transcription factor binding;transcription regulator activity	anchoring junction;apical plasma membrane;bicellular tight junction;cell junction;cell-cell junction;cellular anatomical entity;cytoplasm;endoplasmic reticulum;endoplasmic reticulum membrane;fibrillar center;intercellular canaliculus;intracellular membrane-bounded organelle;intracellular organelle;membrane;membrane-bounded organelle;nuclear body;nuclear membrane;nucleus;organelle;organelle membra…		LYRIC	Cell junction;Cytoplasm;Endoplasmic reticulum membrane;Nucleolus;Nucleus;Nucleus membrane;Perinuclear region;Tight junction	Single-pass membrane protein	7	7	4	20	526;582;224;188	57.521	0	215.02	17	NaN	NaN	NaN		NaN	NaN
255	E7EQG2;P60842;Q14240;Q14240-2	Eukaryotic initiation factor 4A-I;Eukaryotic initiation factor 4A-II;Eukaryotic initiation factor 4A-II, N-terminally processed	EIF4A2;EIF4A1	NaN	NaN	NaN								26556000		NaN	NaN	NaN	NaN	NaN	NaN	NaN	NaN	NaN	biological regulation;cellular metabolic process;cellular process;cellular response to chemical stimulus;cellular response to cytokine stimulus;cellular response to leukemia inhibitory factor;cellular response to organic substance;cellular response to stimulus;cytoplasmic translational initiation;metabolic process;negative regulation of catalytic activity;negative regulation of molecular function…	adenyl nucleotide binding;adenyl ribonucleotide binding;anion binding;ATP binding;ATP hydrolysis activity;ATP-dependent activity;ATP-dependent activity, acting on RNA;binding;carbohydrate derivative binding;catalytic activity;catalytic activity, acting on a nucleic acid;catalytic activity, acting on RNA;double-stranded RNA binding;helicase activity;heterocyclic compound binding;hydrolase activity…	cellular anatomical entity;cytoplasm;cytosol;eukaryotic translation initiation factor 4F complex;extracellular exosome;extracellular membrane-bounded organelle;extracellular organelle;extracellular vesicle;intracellular protein-containing complex;membrane;membrane-bounded organelle;organelle;perinuclear region of cytoplasm;protein-containing complex;RNA cap binding complex;vesicle	RNA transport	DEAD;Helicase_C			1	1	4	2.8	362;406;407;408	41.29	0.0081633	1.6815	6	NaN	NaN	NaN		NaN	NaN
256	E9PEV4;E7ERP7;H0Y7L5;P02649	Apolipoprotein E	APOE	NaN	NaN	NaN								11619000000		NaN	NaN	NaN	NaN	NaN	30.7723	NaN	30.4928	30.7545	acylglycerol homeostasis;acylglycerol metabolic process;alcohol catabolic process;alcohol metabolic process;AMPA glutamate receptor clustering;amyloid precursor protein metabolic process;anatomical structure morphogenesis;anterograde trans-synaptic signaling;artery morphogenesis;behavior;biological process involved in interaction with symbiont;biological process involved in interspecies interacti…	amide binding;amyloid-beta binding;antioxidant activity;binding;carbohydrate derivative binding;cation binding;cholesterol transfer activity;cytoskeletal protein binding;enzyme activator activity;enzyme binding;enzyme regulator activity;glycosaminoglycan binding;heparan sulfate proteoglycan binding;heparin binding;identical protein binding;ion binding;lipid binding;lipid transfer activity;lipid t…	blood microparticle;bounding membrane of organelle;cell body;cell junction;cell projection;cellular anatomical entity;chylomicron;chylomicron remnant;clathrin-coated endocytic vesicle membrane;clathrin-coated vesicle membrane;coated vesicle membrane;collagen-containing extracellular matrix;cytoplasm;cytoplasmic vesicle;cytoplasmic vesicle membrane;dendrite;discoidal high-density lipoprotein parti…	Alzheimer's disease	Apolipoprotein	Extracellular matrix;Extracellular space;Secreted		3	3	4	8.8	216;219;269;317	24.647	0	8.2944	16	NaN	NaN	NaN		NaN	NaN
257	F8WBC0;F5H6R7;F5H7Y6;E7ESV4;F5GX62;F5GYB5;F5H4H0;F5H004;F5H500;F5H0B7;F5H491;F5GWU8;F5H077;F5GYH7;P61224-2;P61224-4;P61224-3;P61224;P62834	Ras-related protein Rap-1b;Ras-related protein Rap-1A	RAP1B;RAP1A	NaN	NaN	NaN								73033000		NaN	NaN	NaN	NaN	NaN	NaN	NaN	NaN	NaN	anatomical structure development;biological regulation;calcium-ion regulated exocytosis;cell development;cell junction organization;cell population proliferation;cell surface receptor signaling pathway;cellular component organization;cellular component organization or biogenesis;cellular developmental process;cellular localization;cellular macromolecule localization;cellular process;cellular resp…	anion binding;binding;carbohydrate derivative binding;catalytic activity;enzyme binding;enzyme regulator activity;G protein activity;GDP binding;GTP binding;GTPase activity;GTPase binding;GTPase regulator activity;guanyl nucleotide binding;guanyl ribonucleotide binding;guanyl-nucleotide exchange factor activity;heterocyclic compound binding;hydrolase activity;hydrolase activity, acting on acid an…	anchoring junction;azurophil granule membrane;bounding membrane of organelle;cell junction;cell projection;cell-cell junction;cellular anatomical entity;cytoplasm;cytoplasmic vesicle;cytoplasmic vesicle membrane;cytosol;early endosome;endosome;endosome membrane;extracellular exosome;extracellular membrane-bounded organelle;extracellular organelle;extracellular vesicle;glutamatergic synapse;guanyl…	Chemokine signaling pathway;Focal adhesion;Leukocyte transendothelial migration;Long-term potentiation;MAPK signaling pathway;Neurotrophin signaling pathway;Pancreatic secretion;Renal cell carcinoma	Ras	Cell junction;Cell membrane;Cytoplasm;Cytosol;Early endosome;Perinuclear region	Lipid-anchor	1	1	19	34.4	32;122;179;157;139;136;48;127;101;98;93;87;84;53;137;142;165;184;184	3.5041	0.006237	1.7158	5	NaN	NaN	NaN		NaN	NaN
260	H0Y5B5;E7EVG2;Q86U86-6;Q86U86-5;Q86U86-4;Q86U86-7;Q86U86-3;Q86U86-9;Q86U86-2;Q86U86-8;Q86U86;C9JQF1;C9JPI5	Protein polybromo-1	PBRM1	NaN	NaN	NaN								0		NaN	NaN	NaN	NaN	NaN	NaN	NaN	NaN	NaN	aromatic compound biosynthetic process;biological regulation;biosynthetic process;cell cycle;cellular aromatic compound metabolic process;cellular biosynthetic process;cellular component organization;cellular component organization or biogenesis;cellular metabolic process;cellular nitrogen compound biosynthetic process;cellular nitrogen compound metabolic process;cellular process;chromatin organi…	binding;chromatin binding;DNA binding;nucleic acid binding;organic cyclic compound binding;protein-containing complex binding	ATPase complex;catalytic complex;cellular anatomical entity;chromatin;chromosome;intracellular membrane-bounded organelle;intracellular non-membrane-bounded organelle;intracellular organelle;kinetochore;membrane-bounded organelle;non-membrane-bounded organelle;nuclear chromosome;nuclear matrix;nuclear protein-containing complex;nucleoplasm;nucleus;organelle;protein-containing complex;protein-DNA …		BAH;Bromodomain;HMG_box	Nucleus		2	2	13	3.5	1085;1460;856;1582;1582;1597;1602;1609;1634;1652;1689;152;230	126.29	0.00625	1.7251	0	NaN	NaN	NaN		NaN	NaN
262	E9PB61;Q86V81	THO complex subunit 4	ALYREF	NaN	NaN	NaN								24157000		NaN	NaN	NaN	NaN	NaN	NaN	NaN	NaN	NaN	biological process involved in interaction with host;biological process involved in interspecies interaction between organisms;biological process involved in symbiotic interaction;biological regulation;cell differentiation;cellular aromatic compound metabolic process;cellular developmental process;cellular localization;cellular metabolic process;cellular nitrogen compound metabolic process;cellul…	binding;C5-methylcytidine-containing RNA reader activity;molecular adaptor activity;mRNA binding;nucleic acid binding;organic cyclic compound binding;protein-macromolecule adaptor activity;protein-RNA adaptor activity;RNA binding	catalytic complex;catalytic step 2 spliceosome;cellular anatomical entity;cytoplasm;cytosol;extracellular exosome;extracellular membrane-bounded organelle;extracellular organelle;extracellular vesicle;intracellular membrane-bounded organelle;intracellular organelle;membrane;membrane-bounded organelle;nuclear body;nuclear protein-containing complex;nuclear speck;nucleoplasm;nucleus;organelle;prote…	mRNA surveillance pathway;RNA transport;Spliceosome	FoP_duplication;RRM_1	Cytoplasm;Nucleus;Nucleus speckle		2	2	2	9.5	264;257	27.557	0.0025707	2.7701	3	NaN	NaN	NaN		NaN	NaN
263	E9PFG7;E9PDF2;E9PCR7;Q02218-2;Q02218	2-oxoglutarate dehydrogenase, mitochondrial	OGDH	NaN	NaN	NaN								4971500		NaN	NaN	NaN	NaN	NaN	NaN	NaN	NaN	NaN	2-oxoglutarate metabolic process;acyl-CoA metabolic process;ADP catabolic process;ADP metabolic process;amide metabolic process;anatomical structure development;aromatic compound catabolic process;ATP metabolic process;carbohydrate catabolic process;carbohydrate derivative catabolic process;carbohydrate derivative metabolic process;carbohydrate metabolic process;carboxylic acid metabolic process;…	anion binding;binding;catalytic activity;cation binding;heterocyclic compound binding;ion binding;metal ion binding;organic cyclic compound binding;oxidoreductase activity;oxidoreductase activity, acting on the aldehyde or oxo group of donors;oxidoreductase activity, acting on the aldehyde or oxo group of donors, disulfide as acceptor;oxidoreductase activity, acting on the aldehyde or oxo group o…	catalytic complex;cellular anatomical entity;dihydrolipoyl dehydrogenase complex;intracellular membrane-bounded organelle;intracellular organelle;intracellular organelle lumen;membrane;membrane-bounded organelle;membrane-enclosed lumen;mitochondrial matrix;mitochondrial membrane;mitochondrion;nucleus;organelle;organelle lumen;organelle membrane;oxidoreductase complex;oxoglutarate dehydrogenase co…	Citrate cycle (TCA cycle);Lysine degradation;Tryptophan metabolism	2-oxogl_dehyd_N;E1_dh;OxoGdeHyase_C;Transket_pyr	Mitochondrion matrix;Nucleus		1	1	5	1.7	873;1034;1038;1019;1023	99.015	0.0023697	2.2929	1	NaN	NaN	NaN		NaN	NaN
264	P31943;G8JLB6;E9PCY7;E5RGH4;D6RIU0;D6RBM0;D6RIH9;D6RJ04;D6RDU3;D6RIT2;E7EQJ0;D6RFM3;D6R9T0;E5RGV0;H0YAQ2;D6RAM1;P55795	Heterogeneous nuclear ribonucleoprotein H;Heterogeneous nuclear ribonucleoprotein H, N-terminally processed;Heterogeneous nuclear ribonucleoprotein H2	HNRNPH1;HNRNPH2	NaN	NaN	NaN								85621000		NaN	NaN	NaN	NaN	NaN	24.2042	NaN	NaN	NaN	biological regulation;cellular aromatic compound metabolic process;cellular metabolic process;cellular nitrogen compound metabolic process;cellular process;heterocycle metabolic process;macromolecule metabolic process;metabolic process;mRNA metabolic process;mRNA processing;mRNA splicing, via spliceosome;nitrogen compound metabolic process;nucleic acid metabolic process;nucleobase-containing comp…	binding;identical protein binding;nucleic acid binding;organic cyclic compound binding;poly(U) RNA binding;poly-pyrimidine tract binding;protein binding;RNA binding;single-stranded RNA binding	catalytic complex;catalytic step 2 spliceosome;cellular anatomical entity;cytosol;intracellular membrane-bounded organelle;intracellular organelle;membrane;membrane-bounded organelle;nuclear protein-containing complex;nucleoplasm;nucleus;organelle;postsynaptic density;postsynaptic specialization;protein-containing complex;ribonucleoprotein complex;spliceosomal complex		RRM_1;zf-RNPHF	Nucleoplasm;Nucleus		2	1	17	7.3	449;472;429;100;168;212;184;172;171;164;115;163;161;155;131;130;449	49.229	0	20.571	9	NaN	NaN	NaN		NaN	NaN
267	E9PFN5;Q9Y2Q3-4;Q9Y2Q3-3;Q9Y2Q3;Q9Y2Q3-2	Glutathione S-transferase kappa 1	GSTK1	NaN	NaN	NaN								12635000		NaN	NaN	NaN	NaN	NaN	NaN	NaN	NaN	NaN	cell differentiation;cellular developmental process;cellular process;developmental process;epithelial cell differentiation;glutathione metabolic process;metabolic process;organic substance metabolic process	antioxidant activity;catalytic activity;glutathione peroxidase activity;glutathione transferase activity;oxidoreductase activity;oxidoreductase activity, acting on peroxide as acceptor;peroxidase activity;transferase activity;transferase activity, transferring alkyl or aryl (other than methyl) groups	cellular anatomical entity;cytosol;extracellular exosome;extracellular membrane-bounded organelle;extracellular organelle;extracellular vesicle;intracellular membrane-bounded organelle;intracellular organelle;intracellular organelle lumen;membrane;membrane-bounded organelle;membrane-enclosed lumen;microbody;microbody lumen;mitochondrial matrix;mitochondrion;organelle;organelle lumen;peroxisomal m…	Drug metabolism - cytochrome P450;Glutathione metabolism;Metabolism of xenobiotics by cytochrome P450;Peroxisome	DSBA	Peroxisome		1	1	5	7.4	190;183;214;226;282	21.707	0.0023202	2.1587	2	NaN	NaN	NaN		NaN	NaN
268	E9PFZ2;P00450	Ceruloplasmin	CP	NaN	NaN	NaN								13138000		NaN	NaN	NaN	NaN	NaN	NaN	NaN	NaN	NaN	cellular homeostasis;chemical homeostasis;copper ion transport;establishment of localization;homeostatic process;inorganic ion homeostasis;intracellular chemical homeostasis;intracellular iron ion homeostasis;intracellular monoatomic cation homeostasis;intracellular monoatomic ion homeostasis;iron ion transport;localization;metal ion transport;monoatomic cation homeostasis;monoatomic cation trans…	binding;catalytic activity;cation binding;copper ion binding;ferroxidase activity;ion binding;metal ion binding;oxidoreductase activity;oxidoreductase activity, acting on metal ions;oxidoreductase activity, acting on metal ions, oxygen as acceptor;protein binding;protein-folding chaperone binding;transition metal ion binding	blood microparticle;bounding membrane of organelle;cellular anatomical entity;endoplasmic reticulum lumen;extracellular exosome;extracellular membrane-bounded organelle;extracellular organelle;extracellular region;extracellular space;extracellular vesicle;intracellular organelle lumen;lysosomal membrane;lytic vacuole membrane;membrane;membrane-bounded organelle;membrane-enclosed lumen;organelle;o…	Porphyrin and chlorophyll metabolism	Cu-oxidase;Cu-oxidase_2;Cu-oxidase_3	Secreted		1	1	2	1.5	946;1065	108.82	0	14.711	3	NaN	NaN	NaN		NaN	NaN
270	E9PIR3;Q9Y5J9	Mitochondrial import inner membrane translocase subunit Tim8 B	TIMM8B	NaN	NaN	NaN								0		NaN	NaN	NaN	NaN	NaN	NaN	NaN	NaN	NaN	cellular component organization;cellular component organization or biogenesis;cellular localization;cellular macromolecule localization;cellular process;establishment of localization;establishment of localization in cell;establishment of protein localization;establishment of protein localization to membrane;establishment of protein localization to mitochondrial membrane;establishment of protein l…	binding;cation binding;ion binding;metal ion binding;protein transporter activity;transition metal ion binding;transporter activity;zinc ion binding	cellular anatomical entity;extracellular space;intracellular organelle lumen;membrane;membrane-enclosed lumen;mitochondrial inner membrane;mitochondrial intermembrane space;mitochondrial intermembrane space protein transporter complex;mitochondrial membrane;mitochondrial protein-containing complex;organelle envelope lumen;organelle inner membrane;organelle lumen;organelle membrane;protein-contain…		zf-Tim10_DDP	Mitochondrion inner membrane	Peripheral membrane protein	1	1	2	40.6	32;83	3.4488	0.0022523	1.998	1	NaN	NaN	NaN		NaN	NaN
275	E9PPJ5;E9PLM6;P21741-2;P21741	Midkine	MDK	NaN	NaN	NaN								54754000		NaN	NaN	NaN	NaN	NaN	NaN	NaN	NaN	NaN	adrenal gland development;anatomical structure development;anatomical structure morphogenesis;animal organ development;behavior;behavioral defense response;behavioral fear response;biological regulation;cell activation;cell activation involved in immune response;cell chemotaxis;cell development;cell differentiation;cell migration;cell motility;cell projection morphogenesis;cell projection organiz…	anion binding;binding;carbohydrate derivative binding;carboxylic acid binding;chondroitin sulfate binding;glycosaminoglycan binding;growth factor activity;heparan sulfate binding;heparin binding;ion binding;molecular function activator activity;molecular function regulator activity;organic acid binding;protein binding;receptor ligand activity;signaling receptor activator activity;signaling recept…	cellular anatomical entity;extracellular region		PTN_MK_C;PTN_MK_N	Secreted		1	1	4	7.6	131;156;87;143	14.374	0	72.769	7	NaN	NaN	NaN		NaN	NaN
278	E9PR30;P62861	40S ribosomal protein S30	FAU	NaN	NaN	NaN								276350000		NaN	NaN	NaN	NaN	NaN	NaN	NaN	NaN	NaN	amide biosynthetic process;amide metabolic process;antibacterial humoral response;antimicrobial humoral immune response mediated by antimicrobial peptide;antimicrobial humoral response;biological process involved in interspecies interaction between organisms;biosynthetic process;cellular biosynthetic process;cellular metabolic process;cellular nitrogen compound biosynthetic process;cellular nitro…	binding;nucleic acid binding;organic cyclic compound binding;RNA binding;structural constituent of ribosome;structural molecule activity	cellular anatomical entity;cytoplasm;cytosol;cytosolic ribosome;cytosolic small ribosomal subunit;extracellular space;intracellular non-membrane-bounded organelle;intracellular organelle;non-membrane-bounded organelle;nucleoplasm;organelle;protein-containing complex;ribonucleoprotein complex;ribosomal subunit;ribosome;small ribosomal subunit	Ribosome	Ribosomal_S30;ubiquitin			2	2	2	11.2	98;133	10.905	0	4.1962	9	NaN	NaN	NaN		NaN	NaN
279	H0YET5;E9PRU1;O95967;H0YEU0;E9PI47	EGF-containing fibulin-like extracellular matrix protein 2	EFEMP2	NaN	NaN	NaN								169140000		NaN	NaN	NaN	NaN	25.185	24.7775	NaN	NaN	NaN	anatomical structure development;anatomical structure morphogenesis;aorta development;aorta smooth muscle tissue morphogenesis;artery development;biological regulation;blood vessel development;cell development;cellular component assembly;cellular component organization;cellular component organization or biogenesis;cellular developmental process;cellular process;developmental process;elastic fiber…	binding;calcium ion binding;carbohydrate derivative binding;cation binding;extracellular matrix structural constituent;glycosaminoglycan binding;heparin binding;identical protein binding;ion binding;metal ion binding;protein binding;protein dimerization activity;protein homodimerization activity;structural molecule activity;sulfur compound binding	basement membrane;cellular anatomical entity;collagen-containing extracellular matrix;elastic fiber;external encapsulating structure;extracellular exosome;extracellular matrix;extracellular membrane-bounded organelle;extracellular organelle;extracellular region;extracellular vesicle;membrane-bounded organelle;microfibril;organelle;supramolecular complex;supramolecular fiber;supramolecular polymer…		cEGF;EGF_CA	Secreted		2	2	5	18.7	182;436;443;74;76	19.7	0.0026316	2.8576	12	NaN	NaN	NaN		NaN	NaN
281	G3V154;F2Z2T0;Q3YEC7-3;Q3YEC7;Q3YEC7-2	Rab-like protein 6	RABL6	NaN	NaN	NaN								6283800		NaN	NaN	NaN	NaN	NaN	NaN	NaN	NaN	NaN		anion binding;binding;carbohydrate derivative binding;catalytic activity;GTP binding;GTPase activity;guanyl nucleotide binding;guanyl ribonucleotide binding;heterocyclic compound binding;hydrolase activity;hydrolase activity, acting on acid anhydrides;hydrolase activity, acting on acid anhydrides, in phosphorus-containing anhydrides;ion binding;nucleoside phosphate binding;nucleotide binding;orga…	cellular anatomical entity;centrosome;cytoplasm;cytosol;intracellular membrane-bounded organelle;intracellular organelle;membrane-bounded organelle;microtubule organizing center;nucleus;organelle		Ras;Roc	Cytoplasm;Nucleus		1	1	5	2.3	471;484;520;729;730	51.326	0	3.2747	2	NaN	NaN	NaN		NaN	NaN
283	F5GY80;F5H7G1;P07358	Complement component C8 beta chain	C8B	NaN	NaN	NaN								335100000		NaN	26.3679	NaN	NaN	26.0088	26.0897	NaN	NaN	26.6799	activation of immune response;biological process involved in interspecies interaction between organisms;biological regulation;cell killing;cellular process;complement activation;complement activation, alternative pathway;complement activation, classical pathway;defense response;defense response to other organism;disruption of anatomical structure in another organism;disruption of cell in another …	binding;protein-containing complex binding	cellular anatomical entity;extracellular exosome;extracellular membrane-bounded organelle;extracellular organelle;extracellular region;extracellular space;extracellular vesicle;membrane;membrane attack complex;membrane protein complex;membrane-bounded organelle;organelle;plasma membrane;plasma membrane protein complex;pore complex;protein-containing complex;vesicle	Amoebiasis;Complement and coagulation cascades;Prion diseases;Systemic lupus erythematosus	Ldl_recept_a;MACPF;TSP_1	Secreted		2	2	3	5.9	529;539;591	60.04	0	22.764	6	NaN	NaN	NaN		NaN	NaN
285	F5H0C8;P09104-2;P09104;F5H1C3	Enolase;Gamma-enolase	ENO2	NaN	NaN	NaN								88079000		NaN	NaN	NaN	NaN	NaN	NaN	NaN	NaN	NaN	ADP catabolic process;ADP metabolic process;aromatic compound catabolic process;ATP metabolic process;biosynthetic process;canonical glycolysis;carbohydrate biosynthetic process;carbohydrate catabolic process;carbohydrate derivative catabolic process;carbohydrate derivative metabolic process;carbohydrate metabolic process;carboxylic acid metabolic process;catabolic process;cellular aromatic compo…	binding;carbon-oxygen lyase activity;catalytic activity;cation binding;hydro-lyase activity;ion binding;lyase activity;magnesium ion binding;metal ion binding;phosphopyruvate hydratase activity	catalytic complex;cellular anatomical entity;cytosol;extracellular exosome;extracellular membrane-bounded organelle;extracellular organelle;extracellular space;extracellular vesicle;membrane;membrane-bounded organelle;organelle;perikaryon;phosphopyruvate hydratase complex;photoreceptor inner segment;plasma membrane;protein-containing complex;vesicle	Glycolysis / Gluconeogenesis;Methane metabolism;RNA degradation	Enolase_C;Enolase_N	Cell membrane;Cytoplasm		2	1	4	11.1	315;391;434;103	34.762	0.0026247	2.8551	3	NaN	NaN	NaN		NaN	NaN
287	F5H212;P15822;C9JZF8;C9JAW2;C9J2N3;C9JLG1;A0A0D9SFF3;P15822-2;P15822-3	Zinc finger protein 40	HIVEP1	NaN	NaN	NaN								0		NaN	NaN	NaN	NaN	NaN	NaN	NaN	NaN	NaN	aromatic compound biosynthetic process;biological regulation;biosynthetic process;BMP signaling pathway;cell surface receptor signaling pathway;cellular aromatic compound metabolic process;cellular biosynthetic process;cellular metabolic process;cellular nitrogen compound biosynthetic process;cellular nitrogen compound metabolic process;cellular process;DNA-templated transcription;enzyme-linked r…	binding;cation binding;cis-regulatory region sequence-specific DNA binding;DNA binding;DNA-binding transcription factor activity;DNA-binding transcription factor activity, RNA polymerase II-specific;DNA-binding transcription repressor activity;DNA-binding transcription repressor activity, RNA polymerase II-specific;double-stranded DNA binding;ion binding;metal ion binding;nucleic acid binding;org…	cellular anatomical entity;cytosol;intracellular membrane-bounded organelle;intracellular organelle;membrane-bounded organelle;mitochondrion;nuclear body;nucleoplasm;nucleus;organelle		zf-C2H2	Cytoplasm;Nucleus		2	2	9	1.1	2717;2718;120;128;142;240;583;701;716	296.67	0.002439	2.3918	0	NaN	NaN	NaN		NaN	NaN
288	V9GZ78;V9GYY3;F5H2F4;P11586;A0A494C1T2	C-1-tetrahydrofolate synthase, cytoplasmic;Methylenetetrahydrofolate dehydrogenase;Methenyltetrahydrofolate cyclohydrolase;Formyltetrahydrofolate synthetase;C-1-tetrahydrofolate synthase, cytoplasmic, N-terminally processed	MTHFD1	NaN	NaN	NaN								172770000		25.0757	NaN	25.0115	NaN	NaN	NaN	NaN	NaN	NaN	10-formyltetrahydrofolate biosynthetic process;10-formyltetrahydrofolate metabolic process;alpha-amino acid biosynthetic process;alpha-amino acid metabolic process;amino acid biosynthetic process;amino acid metabolic process;anatomical structure development;anatomical structure formation involved in morphogenesis;anatomical structure morphogenesis;animal organ development;aromatic compound biosyn…	adenyl nucleotide binding;adenyl ribonucleotide binding;anion binding;ATP binding;binding;carbohydrate derivative binding;catalytic activity;cyclohydrolase activity;formate-tetrahydrofolate ligase activity;heterocyclic compound binding;hydrolase activity;hydrolase activity, acting on carbon-nitrogen (but not peptide) bonds;hydrolase activity, acting on carbon-nitrogen (but not peptide) bonds, in …	cellular anatomical entity;cytosol;extracellular exosome;extracellular membrane-bounded organelle;extracellular organelle;extracellular vesicle;intracellular membrane-bounded organelle;intracellular organelle;membrane;membrane-bounded organelle;mitochondrion;organelle;vesicle	One carbon pool by folate	FTHFS;THF_DHG_CYH;THF_DHG_CYH_C	Cytoplasm		2	2	5	1.9	854;922;964;935;644	92.569	0	3.7283	11	NaN	NaN	NaN		NaN	NaN
289	F5H571;P45974-2;P45974	Ubiquitin carboxyl-terminal hydrolase 5	USP5	NaN	NaN	NaN								0		NaN	NaN	NaN	NaN	NaN	NaN	NaN	NaN	NaN	biological regulation;macromolecule metabolic process;macromolecule modification;metabolic process;nitrogen compound metabolic process;organic substance metabolic process;organonitrogen compound metabolic process;positive regulation of biological process;positive regulation of catabolic process;positive regulation of macromolecule metabolic process;positive regulation of metabolic process;positiv…	binding;catalytic activity;catalytic activity, acting on a protein;cation binding;cysteine-type deubiquitinase activity;cysteine-type endopeptidase activity;cysteine-type peptidase activity;deubiquitinase activity;endopeptidase activity;hydrolase activity;ion binding;metal ion binding;peptidase activity;protein binding;transition metal ion binding;ubiquitin binding;ubiquitin-like protein binding;…	cellular anatomical entity;cytosol;intracellular membrane-bounded organelle;intracellular organelle;lysosome;lytic vacuole;membrane-bounded organelle;nucleus;organelle;vacuole		UBA;UCH;zf-UBP;zf-UBP_var			1	1	3	13.9	137;835;858	15.651	0.002381	2.3102	1	NaN	NaN	NaN		NaN	NaN
291	F8W0V1;Q4VB95;F8VNX0;P42357-2;P42357	Histidine ammonia-lyase	HAL	NaN	NaN	NaN								0		NaN	NaN	NaN	NaN	NaN	NaN	NaN	NaN	NaN	alpha-amino acid metabolic process;amide catabolic process;amide metabolic process;amino acid catabolic process;amino acid metabolic process;carboxylic acid catabolic process;carboxylic acid metabolic process;catabolic process;cellular catabolic process;cellular metabolic process;cellular process;dicarboxylic acid metabolic process;formamide metabolic process;formate metabolic process;glutamate m…	ammonia-lyase activity;carbon-nitrogen lyase activity;catalytic activity;histidine ammonia-lyase activity;lyase activity	cellular anatomical entity;cytosol	Histidine metabolism;Nitrogen metabolism	Lyase_aromatic;Par3_HAL_N_term			1	1	5	6.4	157;167;336;591;657	17.699	0.0023866	2.312	0	NaN	NaN	NaN		NaN	NaN
292	F8VVY2;F8VNZ6;F8VSP7;F8VSB6;Q9H4P4-2;Q9H4P4	E3 ubiquitin-protein ligase NRDP1	RNF41	NaN	NaN	NaN								0		NaN	NaN	NaN	NaN	NaN	NaN	NaN	NaN	NaN	apoptotic signaling pathway;autophagy;biological regulation;catabolic process;cell surface receptor signaling pathway;cellular catabolic process;cellular metabolic process;cellular process;extrinsic apoptotic signaling pathway;macromolecule catabolic process;macromolecule metabolic process;macromolecule modification;metabolic process;negative regulation of autophagy;negative regulation of autopha…	acyltransferase activity;aminoacyltransferase activity;binding;catalytic activity;catalytic activity, acting on a protein;cation binding;cytokine receptor binding;enzyme binding;erythropoietin receptor binding;growth factor receptor binding;GTPase binding;identical protein binding;interleukin-3 receptor binding;ion binding;kinase binding;metal ion binding;protein binding;protein domain specific b…	cellular anatomical entity;cytosol;endoplasmic reticulum subcompartment;endoplasmic reticulum tubular network;organelle subcompartment;perinuclear region of cytoplasm	Endocytosis	USP8_interact;zf-C3HC4_2			1	1	6	10	130;146;190;201;246;317	14.963	0.0023148	2.1395	0	NaN	NaN	NaN		NaN	NaN
293	F8VPD4;P27708	CAD protein;Glutamine-dependent carbamoyl-phosphate synthase;Aspartate carbamoyltransferase;Dihydroorotase	CAD	NaN	NaN	NaN								3688100		NaN	NaN	NaN	NaN	NaN	NaN	NaN	NaN	NaN	alpha-amino acid biosynthetic process;alpha-amino acid metabolic process;amino acid biosynthetic process;amino acid metabolic process;anatomical structure development;animal organ development;animal organ regeneration;aromatic compound biosynthetic process;biological regulation;biosynthetic process;body fluid secretion;carbohydrate derivative biosynthetic process;carbohydrate derivative metabolic…	adenyl nucleotide binding;adenyl ribonucleotide binding;amino acid binding;anion binding;aspartate binding;aspartate carbamoyltransferase activity;ATP binding;binding;carbamoyl-phosphate synthase (glutamine-hydrolyzing) activity;carbohydrate derivative binding;carbon-nitrogen ligase activity, with glutamine as amido-N-donor;carboxyl- or carbamoyltransferase activity;carboxylic acid binding;cataly…	cell body;cell projection;cellular anatomical entity;cytoplasm;cytosol;extracellular exosome;extracellular membrane-bounded organelle;extracellular organelle;extracellular vesicle;intracellular membrane-bounded organelle;intracellular organelle;membrane;membrane-bounded organelle;neuronal cell body;nuclear matrix;nucleus;organelle;presynapse;protein-containing complex;terminal bouton;vesicle	Alanine, aspartate and glutamate metabolism;Pyrimidine metabolism	Amidohydro_1;CPSase_L_D2;CPSase_L_D3;CPSase_sm_chain;GATase;MGS;OTCace;OTCace_N	Cytoplasm;Nucleus		1	1	2	0.6	2162;2225	236.02	0	4.8927	1	NaN	NaN	NaN		NaN	NaN
294	F8VTU2;F8VRN8;Q9UHB6;Q9UHB6-4	LIM domain and actin-binding protein 1	LIMA1	NaN	NaN	NaN								0		NaN	NaN	NaN	NaN	NaN	NaN	NaN	NaN	NaN	actin filament bundle assembly;actin filament bundle organization;actin filament organization;alcohol metabolic process;biological regulation;cell migration;cell motility;cell projection organization;cellular component assembly;cellular component organization;cellular component organization or biogenesis;cellular process;chemical homeostasis;cholesterol homeostasis;cholesterol metabolic process;c…	actin binding;actin filament binding;actin monomer binding;binding;cadherin binding;cation binding;cell adhesion molecule binding;cytoskeletal protein binding;ion binding;metal ion binding;protein binding;protein-containing complex binding	actin cytoskeleton;actin filament bundle;actomyosin;anchoring junction;brush border membrane;cell junction;cell projection;cell projection membrane;cell-substrate junction;cellular anatomical entity;cleavage furrow;contractile actin filament bundle;cytoskeleton;cytosol;focal adhesion;intracellular non-membrane-bounded organelle;intracellular organelle;membrane;non-membrane-bounded organelle;organ…		LIM	Cell junction;Cell membrane;Cytoplasm;Cytoskeleton;Focal adhesion;Stress fiber		1	1	4	14.6	130;388;759;760	14.723	0.0023585	2.2352	1	NaN	NaN	NaN		NaN	NaN
297	Q15366;Q15366-7;Q15366-8;Q15366-4;F8VXH9;H3BRU6;F8VZX2;Q15366-5;Q15366-6;Q15366-3;Q15366-2;F8W0G4;J3QT27;P57721;P57721-4;E9PFP8;P57721-5;P57721-3;P57721-2;F8VRH0;F8W1G6;F8VTZ0	Poly(rC)-binding protein 2;Poly(rC)-binding protein 3	PCBP2;PCBP3	NaN	NaN	NaN								50194000		NaN	NaN	NaN	NaN	NaN	NaN	NaN	NaN	NaN	aromatic compound biosynthetic process;biological process involved in interspecies interaction between organisms;biological regulation;biosynthetic process;catabolic process;cellular aromatic compound metabolic process;cellular biosynthetic process;cellular metabolic process;cellular nitrogen compound biosynthetic process;cellular nitrogen compound metabolic process;cellular process;defense respo…	binding;C-rich single-stranded DNA binding;DNA binding;DNA-binding transcription factor activity;DNA-binding transcription factor activity, RNA polymerase II-specific;DNA-binding transcription repressor activity;DNA-binding transcription repressor activity, RNA polymerase II-specific;double-stranded DNA binding;enzyme binding;mRNA binding;nucleic acid binding;organic cyclic compound binding;prote…	anchoring junction;cell junction;cell-substrate junction;cellular anatomical entity;cytoplasm;cytosol;extracellular exosome;extracellular membrane-bounded organelle;extracellular organelle;extracellular vesicle;focal adhesion;intracellular membrane-bounded organelle;intracellular organelle;membrane;membrane-bounded organelle;nucleoplasm;nucleus;organelle;postsynaptic density;postsynaptic speciali…		KH_1	Cytoplasm;Nucleus		3	1	22	12.9	365;318;322;331;160;301;321;335;361;362;366;158;322;371;370;361;351;346;345;310;202;64	38.58	0	3.5717	3	NaN	NaN	NaN		NaN	NaN
299	F8WBI5;O75323-2;O75323	Protein NipSnap homolog 2	GBAS	NaN	NaN	NaN								0		NaN	NaN	NaN	NaN	NaN	NaN	NaN	NaN	NaN	aerobic respiration;biological regulation;cellular component organization;cellular component organization or biogenesis;cellular metabolic process;cellular process;cellular respiration;energy derivation by oxidation of organic compounds;generation of precursor metabolites and energy;metabolic process;mitochondrion organization;organelle organization;oxidative phosphorylation;positive regulation o…		bounding membrane of organelle;cellular anatomical entity;intracellular membrane-bounded organelle;intracellular organelle;membrane;membrane-bounded organelle;mitochondrial membrane;mitochondrial outer membrane;mitochondrion;organelle;organelle membrane;organelle outer membrane;outer membrane		NIPSNAP	Cytoplasm;Mitochondrion outer membrane		1	1	3	6.9	145;247;286	16.181	0.0022472	1.9237	1	NaN	NaN	NaN		NaN	NaN
300	F8WEC7;Q8WTR7	Zinc finger protein 473	ZNF473	NaN	NaN	NaN								0		NaN	NaN	NaN	NaN	NaN	NaN	NaN	NaN	NaN	biological regulation;cellular aromatic compound metabolic process;cellular metabolic process;cellular nitrogen compound metabolic process;cellular process;heterocycle metabolic process;histone mRNA metabolic process;macromolecule metabolic process;metabolic process;mRNA 3'-end processing;mRNA 3'-end processing by stem-loop binding and cleavage;mRNA metabolic process;mRNA processing;nitrogen comp…	binding;cation binding;cis-regulatory region sequence-specific DNA binding;DNA binding;DNA-binding transcription activator activity;DNA-binding transcription activator activity, RNA polymerase II-specific;DNA-binding transcription factor activity;DNA-binding transcription factor activity, RNA polymerase II-specific;double-stranded DNA binding;ion binding;metal ion binding;nucleic acid binding;org…	Cajal body;cellular anatomical entity;intracellular membrane-bounded organelle;intracellular organelle;membrane-bounded organelle;nuclear body;nucleoplasm;nucleus;organelle		KRAB;zf-C2H2	Nucleus		2	2	2	4.4	859;871	98.861	0.0022124	1.8783	0	NaN	NaN	NaN		NaN	NaN
304	H7C3D3;H0Y2Y8;Q15942-2;Q15942	Zyxin	ZYX	NaN	NaN	NaN								13681000		NaN	NaN	NaN	NaN	NaN	NaN	NaN	NaN	NaN	actin cytoskeleton organization;actin filament bundle assembly;actin filament bundle organization;actin filament organization;actin filament-based process;actomyosin structure organization;biological regulation;cell adhesion;cell communication;cell surface receptor signaling pathway;cell-cell signaling;cell-matrix adhesion;cell-substrate adhesion;cellular component assembly;cellular component org…	binding;cation binding;ion binding;metal ion binding;nucleic acid binding;organic cyclic compound binding;RNA binding	actin cytoskeleton;actin filament bundle;actomyosin;adherens junction;anchoring junction;cell junction;cell-cell junction;cell-substrate junction;cellular anatomical entity;contractile actin filament bundle;cytoplasm;cytoplasmic vesicle;cytoskeleton;cytosol;endocytic vesicle;focal adhesion;intracellular membrane-bounded organelle;intracellular non-membrane-bounded organelle;intracellular organell…	Focal adhesion	LIM	Cell junction;Cytoplasm;Cytoskeleton;Focal adhesion;Nucleus		2	2	4	15.9	176;540;415;572	18.055	0	13.093	3	NaN	NaN	NaN		NaN	NaN
[truncated: 173 more rows]
